# Supplementary material for: Agave REVEILLE1 regulates the onset and release of seasonal dormancy in Populus
Source: Plant Physiol. 2022 Dec 22;191(3):1492–504. doi: 10.1093/plphys/kiac588 (PMC10022617; doi:10.1093/plphys/kiac588)
Supplement: kiac588_Supplementary_Data [file kiac588_supplementary_data.zip]

Archive with 4 entries (4 files):
- AaRVE1_Supplemental Figures_PP_Final_R1_20221218.pdf
- Supplemental Table S1_20221210.xlsx
- Supplemental Table S2_20221210.xlsx
- Supplemental Table S3_Primers used in this study.pdf
