# Supplementary material for: Agave REVEILLE1 regulates the onset and release of seasonal dormancy in Populus
Source: Plant Physiol. 2022 Dec 22;191(3):1492–504. doi: 10.1093/plphys/kiac588 (PMC10022617; doi:10.1093/plphys/kiac588)
Supplement: kiac588_Supplementary_Data [file kiac588_supplementary_data.zip › Supplemental Table S1_20221210.xlsx]

## Sheet: Key
						Supplemental Table S1. Differentially expressed genes between pairs of conditions (P < 0.05).
1=libraryName	2=SampleId	3=rawReads	4=filteredReads	5=sampleName	6=conditionNumber	7=replicateGroup	7=sequencerType	8=runType	9=fileUsed	Sample_Name	Sample_Type	Description			6=conditionNumber	Sample_Name	Sample_Type	Description
GAUHN	194337	43699838	43428600	AaRVE01	1	AaRVE 01-3	NovaSeq	2x151	12734.4.280691.GTCCACAT-ATGTGGAC.filter-RNA.fastq.gz	Day_717_LeafRep1	Mature leaf	Wild-type, MidDay			1	Day_717_Leaf	Mature leaf	Wild-type, MidDay
GAUHO	194338	28238628	27709136	AaRVE02	1	AaRVE 01-3	NovaSeq	2x151	12734.4.280691.CGTTATGC-GCATAACG.filter-RNA.fastq.gz	Day_717_LeafRep2	Mature leaf	Wild-type, MidDay			2	Day_EV_Leaf	Mature leaf	Empty vector, MidDay
GAUHP	194339	51816136	51232198	AaRVE03	1	AaRVE 01-3	NovaSeq	2x151	12734.4.280691.GCACTCAT-ATGAGTGC.filter-RNA.fastq.gz	Day_717_LeafRep3	Mature leaf	Wild-type, MidDay			3	Day_L6_Leaf	Mature leaf	Overexpression of AaRVE, MidDay
GAUHS	194340	40067436	38961386	AaRVE04	2	AaRVE 04-6	NovaSeq	2x151	12734.4.280691.CAGGTATC-GATACCTG.filter-RNA.fastq.gz	Day_EV_LeafRep1	Mature leaf	Empty vector, MidDay			4	Day_L11_Leaf	Mature leaf	Overexpression of AaRVE, MidDay
GAUHT	194341	39687492	39230892	AaRVE05	2	AaRVE 04-6	NovaSeq	2x151	12734.4.280691.TTACCGAG-CTCGGTAA.filter-RNA.fastq.gz	Day_EV_LeafRep2	Mature leaf	Empty vector, MidDay			5	Night_717_Leaf	Mature leaf	Wild-type_MidNight
GAUHU	194342	35946992	35062778	AaRVE06	2	AaRVE 04-6	NovaSeq	2x151	12734.4.280691.TTACGGCT-AGCCGTAA.filter-RNA.fastq.gz	Day_EV_LeafRep3	Mature leaf	Empty vector, MidDay			6	Night_EV_Leaf	Mature leaf	Empty vector_MidNight
GAUHW	194343	37819000	37583126	AaRVE07	3	AaRVE 07-9	NovaSeq	2x151	12734.4.280691.TTCAGGAG-CTCCTGAA.filter-RNA.fastq.gz	Day_L6_LeafRep1	Mature leaf	Overexpression of AaRVE, MidDay			7	Night_L6_Leaf	Mature leaf	Overexpression of AaRVE_Midnight
GAUHX	194344	39161842	38410564	AaRVE08	3	AaRVE 07-9	NovaSeq	2x151	12734.4.280691.AATGCCTC-GAGGCATT.filter-RNA.fastq.gz	Day_L6_LeafRep2	Mature leaf	Overexpression of AaRVE, MidDay			8	Night_L11_Leaf	Mature leaf	Overexpression of AaRVE_Midnight
GAUHY	194345	35527894	35241748	AaRVE09	3	AaRVE 07-9	NovaSeq	2x151	12734.4.280691.GGATTCGT-ACGAATCC.filter-RNA.fastq.gz	Day_L6_LeafRep3	Mature leaf	Overexpression of AaRVE, MidDay
GAUHZ	194346	37256632	36702510	AaRVE10	4	AaRVE 10-12	NovaSeq	2x151	12734.4.280691.ACTCAGAC-GTCTGAGT.filter-RNA.fastq.gz	Day_L11_LeafRep1	Mature leaf	Overexpression of AaRVE, MidDay
GAUNA	194347	27026300	26859378	AaRVE11	4	AaRVE 10-12	NovaSeq	2x151	12734.4.280691.ATGTAGCG-CGCTACAT.filter-RNA.fastq.gz	Day_L11_LeafRep2	Mature leaf	Overexpression of AaRVE, MidDay
GAUNB	194348	43084784	42303916	AaRVE12	4	AaRVE 10-12	NovaSeq	2x151	12734.4.280691.GCAAGATC-GATCTTGC.filter-RNA.fastq.gz	Day_L11_LeafRep3	Mature leaf	Overexpression of AaRVE, MidDay
GAUNC	194349	34635920	34249536	AaRVE13	5	AaRVE 13-15	NovaSeq	2x151	12734.4.280691.GACTTAGG-CCTAAGTC.filter-RNA.fastq.gz	Night_717_LeafRep1	Mature leaf	Wild-type_MidNight
GAUNG	194350	40232382	39263370	AaRVE14	5	AaRVE 13-15	NovaSeq	2x151	12734.4.280691.CGTACGAA-TTCGTACG.filter-RNA.fastq.gz	Night_717_LeafRep2	Mature leaf	Wild-type_MidNight
GAUNH	194351	39497478	38617578	AaRVE15	5	AaRVE 13-15	NovaSeq	2x151	12734.4.280691.TTGACAGG-CCTGTCAA.filter-RNA.fastq.gz	Night_717_LeafRep3	Mature leaf	Wild-type_MidNight
GAUNN	194352	42387874	41901082	AaRVE16	6	AaRVE 16-18	NovaSeq	2x151	12734.4.280691.CAAGTGCA-TGCACTTG.filter-RNA.fastq.gz	Night_EV_LeafRep1	Mature leaf	Empty vector_MidNight
GAUNO	194353	34329416	33485374	AaRVE17	6	AaRVE 16-18	NovaSeq	2x151	12734.4.280691.GATAGGCT-AGCCTATC.filter-RNA.fastq.gz	Night_EV_LeafRep2	Mature leaf	Empty vector_MidNight
GAUNP	194354	35208396	34742846	AaRVE18	6	AaRVE 16-18	NovaSeq	2x151	12734.4.280691.CTCTACTC-GAGTAGAG.filter-RNA.fastq.gz	Night_EV_LeafRep3	Mature leaf	Empty vector_MidNight
GAUNS	194355	31127092	30332842	AaRVE19	7	AaRVE 19-21	NovaSeq	2x151	12734.4.280691.CGTGATCA-TGATCACG.filter-RNA.fastq.gz	Night_L6_LeafRep1	Mature leaf	Overexpression of AaRVE_Midnight
GAUNT	194356	34501416	34269512	AaRVE20	7	AaRVE 19-21	NovaSeq	2x151	12734.4.280691.TACATCGG-CCGATGTA.filter-RNA.fastq.gz	Night_L6_LeafRep2	Mature leaf	Overexpression of AaRVE_Midnight
GAUNU	194357	34165382	33350262	AaRVE21	7	AaRVE 19-21	NovaSeq	2x151	12734.4.280691.ACTCTCGA-TCGAGAGT.filter-RNA.fastq.gz	Night_L6_LeafRep3	Mature leaf	Overexpression of AaRVE_Midnight
GAUNW	194358	29760956	29536280	AaRVE22	8	AaRVE 22-24	NovaSeq	2x151	12734.4.280691.TTCTCTCG-CGAGAGAA.filter-RNA.fastq.gz	Night_L11_LeafRep1	Mature leaf	Overexpression of AaRVE_Midnight
GAUNX	194359	30455018	30217418	AaRVE23	8	AaRVE 22-24	NovaSeq	2x151	12734.4.280691.ATACGACC-GGTCGTAT.filter-RNA.fastq.gz	Night_L11_LeafRep2	Mature leaf	Overexpression of AaRVE_Midnight
GAUNY	194360	35597474	34741058	AaRVE24	8	AaRVE 22-24	NovaSeq	2x151	12734.4.280691.GCTTCTTG-CAAGAAGC.filter-RNA.fastq.gz	Night_L11_LeafRep3	Mature leaf	Overexpression of AaRVE_Midnight

## Sheet: 01.1_SigGeneList_V2
Supplemental Table S1. Differentially expressed genes between pairs of conditions (P < 0.05).
							1			2			3			4			5			6			7			8			Log2FC					FDR					DEG
GeneID	AtGeneID	AtGeneName	Annotation	BriefDescription	TF_family	PlnTFDB_family	GAUHN	GAUHO	GAUHP	GAUHS	GAUHT	GAUHU	GAUHW	GAUHX	GAUHY	GAUHZ	GAUNA	GAUNB	GAUNC	GAUNG	GAUNH	GAUNN	GAUNO	GAUNP	GAUNS	GAUNT	GAUNU	GAUNW	GAUNX	GAUNY	log2FC_3v1	log2FC_4v1	log2FC_6v5	log2FC_7v5	log2FC_8v5	FDR_3v1	FDR_4v1	FDR_6v5	FDR_7v5	FDR_8v5	DEG_3v1	DEG_4v1	DEG_6v5	DEG_7v5	DEG_8v5
Potri.001G001100	AT2G03090	ATEXP15,ATEXPA15,ATHEXP ALPHA 1.3,EXP15,EXPA15	expansin A15	expansin-A15-like [Nelumbo nucifera]	_	_	6.2	8.71	13.48	10.31	10.32	11.03	6.82	6.96	8.05	4.59	4.36	4.75	9.8	10.68	11.54	12.98	8.57	7.47	5.91	4.82	5.01	5.61	6.31	6.02	_	-1.01952	_	-1.02187	_	_	0.00102077	_	0.00128348	_	_	down	_	down	_	3
Potri.001G002200	AT4G26330	ATSBT3.18,UNE17	Subtilisin-like serine endopeptidase family protein	subtilisin-like protease	_	_	0.38	0.73	0.41	0.33	0.38	0.22	0.31	0.1	0.16	0.35	0.27	0.53	0.4	0.19	0.3	0.13	0.28	0.38	0.32	0.72	0.63	0.77	0.63	0.96	_	_	_	_	1.35077	_	_	_	_	0.00343961	_	_	_	_	up	4
Potri.001G003000	AT5G36110	CYP716A1	cytochrome P450, family 716, subfamily A, polypeptide 1	beta-amyrin 28-oxidase-like	_	_	47.2	43.02	51.98	47.69	41.45	42.58	48.1	48.31	53.49	41.07	39.28	38.13	51.48	43.88	37.76	26.02	33.35	35.45	42.69	41.22	40.63	26.88	19.04	16.76	_	_	_	_	-1.08604	_	_	_	_	6.60896e-14	_	_	_	_	down	4
Potri.001G004600	AT5G19770	TUA3	tubulin alpha-3	tubulin alpha-3 chain	_	_	76.85	71.32	67.04	77.48	73.29	68.08	64.62	62.36	66.57	65.5	63.31	65.55	33.38	27.5	17.23	19.48	19.81	17.06	29.36	31.7	30.4	63.34	68.71	61.37	_	_	_	_	1.31723	_	_	_	_	7.90982e-30	_	_	_	_	up	4
Potri.001G006200	AT3G13600	_	calmodulin-binding family protein	calmodulin binding [Ricinus communis]	_	_	0.45	0.4	0.67	0.29	0.22	0.65	0.15	0.36	0.49	0.68	0.62	0.53	0.17	0.29	0.15	0.54	0.08	0.66	0.48	0.33	0.61	1.55	0.86	0.81	_	_	_	_	2.11818	_	_	_	_	0.000827907	_	_	_	_	up	4
Potri.001G006600	AT1G55320	AAE18	acyl-activating enzyme 18	probable acyl-activating enzyme peroxisomal	_	_	0	0.06	0.28	0.04	0.08	0.05	0.09	0.04	0.14	0.04	0.12	0.19	0	0	0.08	0.04	0.05	0.05	0.05	0	0.1	0.55	1.02	0.5	_	_	_	_	3.23739	_	_	_	_	8.99456e-05	_	_	_	_	up	4
Potri.001G009000	AT1G55230	_	Family of unknown function (DUF716)	transmembrane 45B-like	_	_	0	0	0.24	0.16	0.16	0.18	0	0	0.18	0	0	0	0	0	0	0	0	0	0	0	0	0.42	0.41	0.17	_	_	_	_	1.94569	_	_	_	_	0.0326306	_	_	_	_	up	4
Potri.001G009100	AT1G58170	_	Disease resistance-responsive (dirigent-like protein) family protein	dirigent 22-like	_	_	31.69	31.57	34.17	37.19	32.81	34.75	34.42	27.46	34.06	33.28	37.15	30.24	31.32	34.29	30.05	31.92	25.23	30.59	26.82	26.02	20.95	18.34	8.79	11.33	_	_	_	_	-1.31249	_	_	_	_	2.03768e-10	_	_	_	_	down	4
Potri.001G009600	AT1G69770	CMT3	chromomethylase 3	DNA (cytosine-5)-methyltransferase CMT3	_	_	0.72	0.88	2.13	1.23	1.65	2.04	2.66	1.85	2.42	1.9	1.59	1.85	3.34	2.15	1.66	1.77	1.52	1.39	3.15	3.28	3.62	4.14	4.86	5.56	_	_	_	_	1.03769	_	_	_	_	4.921e-07	_	_	_	_	up	4
Potri.001G010600	AT2G31945	_	_	transmembrane [Medicago truncatula]	_	_	0.22	0.68	0.76	0.49	0.73	0.83	0.78	0	0.83	0.77	0.35	0	1.46	0.5	0.77	1.37	0.86	1.13	0.65	0.57	1.77	3.96	3.56	4.38	_	_	_	_	2.03822	_	_	_	_	0.00162158	_	_	_	_	up	4
Potri.001G011000	AT4G08780	_	Peroxidase superfamily protein	class III peroxidase	_	_	2.75	17.23	28.06	7.47	19.98	31.06	19.55	20	18.34	26.94	25.17	26.1	15.46	7.89	4.36	9.71	10.43	5.43	21.72	21.1	19.36	62.12	67.79	66.57	_	_	_	1.17376	2.76501	_	_	_	0.0465234	2.31666e-11	_	_	_	up	up	3
Potri.001G011200	AT3G49120	ATPCB,ATPERX34,PERX34,PRX34,PRXCB	peroxidase CB	class III peroxidase	_	_	3.38	10.3	14.52	5.89	12.26	17.7	15.76	10.1	15.01	19.95	15.01	15.68	11.48	5.26	2.49	6.5	6.93	5.27	15.78	13.02	15.15	28.65	39.35	29.01	_	_	_	1.21996	2.32065	_	_	_	0.00841354	2.50145e-11	_	_	_	up	up	3
Potri.001G011300	AT3G49120	ATPCB,ATPERX34,PERX34,PRX34,PRXCB	peroxidase CB	peroxidase	_	_	2.64	8.13	13.46	5.84	10.12	18.13	13.9	10.8	12.24	13.03	15.87	14.72	10.22	7.81	2.62	6.26	6.11	4.29	11.96	11.54	14.02	36.91	41.16	41.16	_	_	_	_	2.50901	_	_	_	_	2.39544e-15	_	_	_	_	up	4
Potri.001G012200	AT5G13000	ATGSL12,gsl12	glucan synthase-like 12	callose synthase 3-like isoform X1 [Populus euphratica]	_	_	3.82	4.82	6.74	4.1	5.09	6.68	5.69	5.19	6.11	5.73	4.86	5.8	10.74	8.7	6.97	6.37	7.22	7.31	11.68	10.45	11.76	17.79	20.84	19.04	_	_	_	_	1.12984	_	_	_	_	3.95558e-20	_	_	_	_	up	4
Potri.001G012700	AT3G12120	FAD2	fatty acid desaturase 2	microsomal omega-6 desaturase family [Populus trichocarpa]	_	_	0.68	1.49	0.6	0.46	0.46	0.87	1.97	0.47	1.05	0.65	1.1	0.57	0.92	1.1	0.16	0.86	0.54	0.53	1.83	1.78	1.3	2.49	1.63	2.75	_	_	_	_	1.53246	_	_	_	_	0.00176456	_	_	_	_	up	4
Potri.001G013000	AT3G49110	ATPCA,ATPRX33,PRX33,PRXCA	peroxidase CA	class III peroxidase	_	_	0.66	1.27	2.59	1	1.83	4.44	2.04	2.35	2.55	2.19	2.03	2.3	1.99	0.94	0.43	1.17	0.68	0.58	2.87	2.7	2.31	6.07	5.74	6.34	_	_	_	1.24323	2.41131	_	_	_	0.0262229	6.63204e-10	_	_	_	up	up	3
Potri.001G013400	AT5G19640	_	Major facilitator superfamily protein	NRT1 PTR FAMILY -like	_	_	8.3	5.75	4.62	5.81	5.53	3.49	13.33	10.97	13.02	15.74	16.21	14.43	28.75	33.59	40.01	27.54	34.71	33.55	26.06	26.62	29.56	2.87	3.19	2.32	_	1.30567	_	_	-3.59437	_	1.97131e-10	_	_	1.03591e-65	_	up	_	_	down	3
Potri.001G013500	AT2G05990	ENR1,MOD1	NAD(P)-binding Rossmann-fold superfamily protein	enoyl-[acyl-carrier- ] reductase [NADH] chloroplastic-like	_	_	6.55	8.21	10.43	7.43	9.13	9.89	9.68	8.85	8.63	9.14	9.36	9.76	10.23	9.4	7.83	8.09	9.52	8.19	10.34	9.31	9.59	20.54	21.48	18.99	_	_	_	_	1.1477	_	_	_	_	1.65039e-31	_	_	_	_	up	4
Potri.001G016700	AT5G10400	_	Histone superfamily protein	histone -like [Glycine max]	_	_	4.19	5.66	8.52	6.21	7.29	9.74	8.49	11.5	8.77	9.05	11.7	8.9	10.26	8.8	4.94	5.02	5.3	3.71	21.08	11.71	12.69	22.33	30.17	24.79	_	_	_	_	1.67836	_	_	_	_	3.55888e-14	_	_	_	_	up	4
Potri.001G016900	AT5G10400	_	Histone superfamily protein	histone -like [Glycine max]	_	_	3.77	6.69	9.31	7.12	7.13	13.34	8.04	8.19	7.44	8.94	8.3	11.01	13.13	10.27	5.04	6.5	7.93	3.78	25.33	16.33	12.56	25.26	28.12	31.35	_	_	_	_	1.58071	_	_	_	_	1.0771e-12	_	_	_	_	up	4
Potri.001G017100	AT5G12930	_	_	Golgin subfamily A member [Theobroma cacao]	_	_	0.33	0.17	0.65	0.46	0.58	0.71	0.66	0.59	0.8	0.7	0.95	0.8	1.19	0.42	0.48	0.62	0.49	0.43	1.16	0.91	1.1	1.85	1.49	1.77	_	_	_	_	1.29686	_	_	_	_	9.19407e-06	_	_	_	_	up	4
Potri.001G017500	AT3G20820	_	Leucine-rich repeat (LRR) family protein	leucine-rich repeat receptor [Malus domestica]	_	_	3.64	10.5	24.86	6.4	16.27	18.77	9.59	13.35	10.48	14.6	14.72	13.93	17.47	13.4	5.36	8.16	5.73	6.06	14.81	15.77	14.85	72.92	73.97	70.61	_	_	_	_	2.53672	_	_	_	_	8.14637e-12	_	_	_	_	up	4
Potri.001G017600	AT4G31980	_	_	UPF0481 At3g47200-like [Populus euphratica]	_	_	0.57	1.23	1.25	0.64	1.21	1.28	1.8	0.98	2.28	1.86	0.81	2.67	3.27	1.98	0.76	1.28	1.04	1.21	2.03	2.05	3.1	4.02	4.69	3.43	_	_	_	_	1.01832	_	_	_	_	5.75487e-05	_	_	_	_	up	4
Potri.001G017900	AT4G31980	_	_	UPF0481 At3g47200-like [Populus euphratica]	_	_	7.68	17.29	26.04	11.81	18	25.1	31.79	26.33	27.58	22.89	26.73	24.93	45.26	27.73	9.47	12.23	14.63	12.94	29.51	36.31	35.52	77.02	77.79	74.45	_	_	_	_	1.48893	_	_	_	_	1.22412e-07	_	_	_	_	up	4
Potri.001G018700	AT3G20860	ATNEK5,NEK5	NIMA-related kinase 5	serine threonine- kinase Nek6-like	_	_	4.24	6.73	10.21	3.72	8.17	10.6	6.64	5.8	6.55	7.94	7.25	7.94	9.39	6.53	4.69	5.03	4.62	5.18	6.6	7.07	7.01	21.66	21.1	20.77	_	_	_	_	1.62848	_	_	_	_	5.45207e-18	_	_	_	_	up	4
Potri.001G019700	_	_	_	pollen Ole E I	_	_	3.07	11.02	13.95	6.71	8.54	14.09	20.02	12.76	18.49	14.59	23.95	21.56	45.25	26.07	20.65	13.72	23.92	36.4	45.12	58.12	57.72	2.75	3.51	5.94	_	1.12455	_	_	-2.79892	_	0.0170471	_	_	7.21391e-13	_	up	_	_	down	3
Potri.001G020600	AT2G41560	ACA4	autoinhibited Ca(2+)-ATPase, isoform 4	calcium-transporting ATPase plasma membrane-type-like	_	_	0.12	0.33	0.63	0.68	0.71	0.77	0.53	0.4	0.6	0.33	0.56	0.51	1.79	0.91	0.63	0.76	0.89	0.94	1.43	1.19	1.2	0.53	0.35	0.32	_	_	_	_	-1.41455	_	_	_	_	0.000181325	_	_	_	_	down	4
Potri.001G021000	AT5G13460	IQD11	IQ-domain 11	Iq-domain isoform 1 [Theobroma cacao]	_	_	6.07	11.65	15.6	8.25	12.87	15.28	15.02	13.88	13.59	17.28	20.07	15.4	43.77	32.39	22.86	26.43	24.69	21.91	33.16	36.39	35.71	81.47	80.58	83.39	_	_	_	_	1.31563	_	_	_	_	1.70723e-12	_	_	_	_	up	4
Potri.001G021300	_	_	_	glycine-rich cell wall structural -like	_	_	0	0	1.35	0	0.58	3.28	0.31	0	1.31	0.61	0	0	0.69	1.19	0	0.27	0	1	0.77	1.68	1.4	3.91	9.2	3.24	_	_	_	_	2.77071	_	_	_	_	0.000242485	_	_	_	_	up	4
Potri.001G023600	AT3G13650	_	Disease resistance-responsive (dirigent-like protein) family protein	dirigent 22-like	_	_	0	0	0	0	0	0	0	0	0	0	0	0	0	0	0	0	0	0	0	0	0	0.65	0.32	0.81	_	_	_	_	2.0682	_	_	_	_	0.0182095	_	_	_	_	up	4
Potri.001G023800	AT3G13650	_	Disease resistance-responsive (dirigent-like protein) family protein	dirigent 22-like	_	_	0.91	2.03	4.1	1.31	2.19	2.66	1.25	2.37	1	0.93	1.89	1.35	3.67	4.35	0.92	2.05	1.38	1.35	2.91	3.74	3	13.84	16.3	20.02	_	_	_	_	2.46974	_	_	_	_	1.02318e-13	_	_	_	_	up	4
Potri.001G027900	AT3G07960	_	Phosphatidylinositol-4-phosphate 5-kinase family protein	phosphatidylinositol 4-phosphate 5-kinase 6-like	_	_	1.43	0.86	0.64	1.27	1.24	0.79	1.63	1.42	1.59	1.26	0.95	1.29	1.58	2.41	3.4	3.43	3.44	3.42	1.97	2.15	1.44	1.56	1.15	0.69	_	_	_	_	-1.152	_	_	_	_	0.00130609	_	_	_	_	down	4
Potri.001G028200	AT3G54400	_	Eukaryotic aspartyl protease family protein	ASPARTIC PROTEASE IN GUARD CELL 2-like	_	_	1.52	4.46	5.86	3.69	3.9	7.68	3.14	3.04	3.49	5.55	6.57	5.1	5.72	3.85	2.36	2.11	3.21	1.89	4.9	6.19	6.52	50.16	53.41	58.82	_	_	_	_	3.74939	_	_	_	_	2.96238e-85	_	_	_	_	up	4
Potri.001G029700	AT3G56710	SIB1	sigma factor binding protein 1	sigma factor binding chloroplastic-like	_	_	2.34	2	2.05	1.68	0.96	2.45	1.28	1.46	1.09	1.52	1.38	1.55	2.29	0.98	1	0.45	0	0	1.59	0.56	1.16	0	0	0	_	_	_	_	-3.26519	_	_	_	_	0.00144568	_	_	_	_	down	4
Potri.001G031800	AT5G06980	_	_	MATH and LRR domain-containing isoform 2 [Theobroma cacao]	_	_	44.44	46.78	44.49	51.04	44.01	39.2	63.19	57.01	63.77	65.56	67.55	68.44	11.88	30.44	50.88	39.75	40.51	45.82	26.54	26.21	24.85	13.13	10.75	9.8	_	_	_	_	-1.49814	_	_	_	_	5.30646e-08	_	_	_	_	down	4
Potri.001G032200	AT5G07020	_	proline-rich family protein	Proline-rich family [Theobroma cacao]	_	_	0.59	0.81	0.78	0.42	0.92	0.57	0.89	0.68	1.14	2.03	1.56	1.31	1.8	1.28	2.01	1.64	1.87	1.73	2.22	1.55	2.62	1.92	2.33	2.34	_	1.17672	_	_	_	_	0.0471281	_	_	_	_	up	_	_	_	4
Potri.001G032400	AT5G16080	AtCXE17,CXE17	carboxyesterase 17	probable carboxylesterase 15	_	_	13.05	5.8	7.74	7.04	7.48	6.7	13.85	8.88	11.12	10.63	7.03	9.95	13.6	13.28	11	9.71	13.88	16.61	21.22	21.73	21.55	24.52	32.66	33.6	_	_	_	_	1.2535	_	_	_	_	4.96971e-10	_	_	_	_	up	4
Potri.001G032500	AT5G07050	_	nodulin MtN21 /EamA-like transporter family protein	WAT1-related At5g07050-like	_	_	35.27	57.45	76.91	41.75	57.21	70.33	63.84	75.98	69.28	61.69	50.51	53.28	85.59	82.47	73.4	48.16	57.99	74.97	73.19	81.72	78.88	40.96	39.01	37.97	_	_	_	_	-1.02695	_	_	_	_	3.44504e-06	_	_	_	_	down	4
Potri.001G033800	AT2G03220	ATFT1,ATFUT1,FT1,MUR2	fucosyltransferase 1	galactoside 2-alpha-L-fucosyltransferase-like isoform X1 [Populus euphratica]	_	_	6.09	6.47	4.81	4.08	4.5	4.16	3.69	3.6	4.04	3.15	2.78	2.27	3.82	3.97	3.29	4.26	5.17	4.47	3.96	4.5	4.42	3.32	3.12	2.88	_	-1.05197	_	_	_	_	5.78992e-07	_	_	_	_	down	_	_	_	4
Potri.001G034100	AT2G03220	ATFT1,ATFUT1,FT1,MUR2	fucosyltransferase 1	Galactoside 2-alpha-L- [Ricinus communis]	_	_	8.52	6.8	6.25	5.83	5.63	6.39	1.78	2.21	2.72	2.86	1.79	2.69	13.08	13.46	10.25	10.93	10.17	10.94	4.29	4.36	3.4	3.38	3.04	3.27	-1.73429	-1.497	_	-1.59009	-1.91375	5.66556e-10	8.04283e-08	_	5.33293e-11	5.46436e-16	down	down	_	down	down	1
Potri.001G036900	AT3G21240	4CL2,AT4CL2	4-coumarate:CoA ligase 2	4-coumarate: ligase	_	_	132.49	157.83	195.9	195.38	190.4	186.48	197.46	195.22	189.34	156.64	157.73	163.48	229.32	223.71	201.26	211.64	216.71	198.47	186.81	185.16	192.65	68.63	70.68	60.98	_	_	_	_	-1.70089	_	_	_	_	2.43482e-21	_	_	_	_	down	4
Potri.001G037000	AT5G23570	ATSGS3,SGS3	XS domain-containing protein / XS zinc finger domain-containing protein-related	SUPPRESSOR OF GENE SILENCING 3-like	_	_	5.45	9.48	13.02	7.69	7.88	10.44	12.65	11.46	11.52	10.36	12.13	10.38	20.5	15.78	9.49	11.78	13.17	8.09	19.45	22.02	23.42	35.78	34.05	31.6	_	_	_	_	1.15635	_	_	_	_	8.15191e-12	_	_	_	_	up	4
Potri.001G037700	AT5G57330	_	Galactose mutarotase-like superfamily protein	glucose-6-phosphate 1-epimerase [Pyrus x bretschneideri]	_	_	0	0.11	0.15	0	0.04	0.22	0.12	0.27	0.09	0.08	0.11	0.07	0.14	0.2	0.04	0.18	0.09	0.09	0.31	0.22	0.19	0.68	0.66	0.99	_	_	_	_	2.38971	_	_	_	_	4.04695e-06	_	_	_	_	up	4
Potri.001G039200	AT1G16260	_	Wall-associated kinase family protein	wall-associated receptor kinase-like 22	_	_	0.38	0.26	0.22	0.14	0.14	0.38	0.1	0.38	0.38	0.3	0.14	0.22	0.28	0.15	0.05	0.09	0.22	0.44	1.07	0.66	0.74	0.38	0.38	0.53	_	_	_	2.23175	1.34075	_	_	_	0.00194799	0.0397203	_	_	_	up	up	3
Potri.001G041300	AT3G09390	ATMT-1,ATMT-K,MT2A	metallothionein 2A	metallothionein type 2	_	_	2.47	1.61	0.18	1.39	1.62	0.53	1.73	2.11	1.32	2.2	1.66	2.78	2.49	1.66	2.18	3.47	1.91	3.48	3.08	1.88	1.96	1.25	0.61	0	_	_	_	_	-1.65956	_	_	_	_	0.0385945	_	_	_	_	down	4
Potri.001G041400	AT1G16070	AtTLP8,TLP8	tubby like protein 8	tubby 8	_	TUB	0.25	0.49	0.61	0.25	0.39	0.28	0.42	0.43	0.2	0.45	0.51	0.26	0.55	0.44	0.26	0.4	0.5	0.45	1.18	0.78	0.86	1.49	0.99	1.39	_	_	_	1.14877	1.60099	_	_	_	0.00749245	6.17963e-07	_	_	_	up	up	3
Potri.001G041500	AT1G16060	ADAP	ARIA-interacting double AP2 domain protein	AP2-like ethylene-responsive transcription factor At1g16060	AP2	AP2-EREBP	0.26	0.82	1.32	0.42	0.63	0.53	0.72	0.6	0.48	0.4	0.24	0.54	0.4	0.26	0.09	0.16	0.15	0.15	0.67	0.34	0.56	4.34	5.15	5.21	_	_	_	_	4.19408	_	_	_	_	8.52083e-24	_	_	_	_	up	4
Potri.001G041700	AT1G79720	_	Eukaryotic aspartyl protease family protein	ASPARTIC PROTEASE IN GUARD CELL 2	_	_	22.14	32.74	44.49	31.93	37.66	40.01	33.73	33.21	32.68	44.53	50.8	49.28	22.99	16.35	12.59	13.6	11.8	10.52	29.79	28.86	27.34	62.46	72.56	66.08	_	_	_	_	1.95992	_	_	_	_	3.00537e-54	_	_	_	_	up	4
Potri.001G042800	_	_	_	Guanine nucleotide-binding alpha-16 subunit	_	_	1.79	3.19	2.91	1.43	2.87	3.26	2.15	2.03	1.63	3.63	2.06	1.85	7.56	2.94	1.8	1.08	2.03	3.65	2.67	3.67	5.9	8.54	8	8.7	_	_	_	_	1.05767	_	_	_	_	0.0121903	_	_	_	_	up	4
Potri.001G042900	AT5G48930	HCT	hydroxycinnamoyl-CoA shikimate/quinate hydroxycinnamoyl transferase	shikimate O-hydroxycinnamoyltransferase-like	_	_	4.86	7.98	9.51	7.49	8.61	9.52	8.72	8.87	8.31	7.99	8.41	7.9	17.9	16.25	13.42	15.13	13.91	13.3	15.86	14.14	13.91	5.85	5.59	5.2	_	_	_	_	-1.50443	_	_	_	_	2.38389e-17	_	_	_	_	down	4
Potri.001G043100	AT1G80920	J8	Chaperone DnaJ-domain superfamily protein	DNAJ heat shock N-terminal domain-containing family [Populus trichocarpa]	_	_	42.89	21.73	6.09	18.71	12.45	7.78	16.21	16.41	16.23	6.72	5.27	7.38	127.44	165.29	203.04	271.89	230.43	202.01	155.91	148.76	157.35	92	110.04	113.64	_	-1.84197	_	_	_	_	9.01991e-06	_	_	_	_	down	_	_	_	4
Potri.001G043600	AT5G15350	AtENODL17,ENODL17	early nodulin-like protein 17	Early nodulin 17 isoform 2 [Theobroma cacao]	_	_	0.22	0.68	0.57	0.33	0.98	1.02	0.96	1.32	1.39	0.69	0.82	0.98	0.68	1.09	0.77	0.99	0.96	0.57	1.52	1.23	0.99	2.32	1.73	2.57	1.23214	_	_	_	1.31768	0.0364668	_	_	_	0.00035553	up	_	_	_	up	3
Potri.001G043800	AT2G34930	_	disease resistance family protein / LRR family protein	receptor 12 isoform X1 [Populus euphratica]	_	_	0	0.07	0.45	0.1	0.34	0.22	0.31	0.19	0.16	0.41	0.14	0.18	0.35	0.25	0.25	0.18	0.17	0.17	1.09	0.78	0.35	0.78	0.83	0.97	_	_	_	1.3102	1.53038	_	_	_	0.0474681	0.00163482	_	_	_	up	up	3
Potri.001G043900	AT1G19780	ATCNGC8,CNGC8	cyclic nucleotide gated channel 8	probable cyclic nucleotide-gated ion channel 5 isoform X1 [Nelumbo nucifera]	_	_	0.09	0.07	0.04	0.05	0.1	0.11	2.67	2.92	3.17	0.15	0	0.14	0.12	0.05	0.15	0.09	0.12	0.11	3.58	4.78	3.72	0.2	0.13	0.11	5.05421	_	_	5.0023	_	6.05406e-11	_	_	1.66919e-14	_	up	_	_	up	_	3
Potri.001G044900	AT1G15960	ATNRAMP6,NRAMP6	NRAMP metal ion transporter 6	metal transporter Nramp6-like [Populus euphratica]	_	_	6.26	3.44	1.02	2.83	2.78	0.77	0.97	1.43	1.15	1.12	1.05	1.28	0.45	0.7	0.5	0.38	0.36	0.58	0.44	0.32	0.37	0.31	0.17	0.11	-1.64039	-1.60683	_	_	-1.3428	0.000475385	0.000578549	_	_	0.00987287	down	down	_	_	down	2
Potri.001G046000	AT3G50160	_	Plant protein of unknown function (DUF247)	UPF0481 At3g47200-like	_	_	0.48	0.38	0.38	0.43	0.87	0.49	1.04	0.55	0.68	0.57	0.23	0.45	0.84	0.5	0.62	0.46	0.45	0.44	1.8	2.45	1.5	1.32	1.01	1.46	_	_	_	1.55882	_	_	_	_	0.00161781	_	_	_	_	up	_	4
Potri.001G046300	_	_	_	hypothetical protein POPTR_0001s14880g [Populus trichocarpa]	_	_	4.41	4.53	8.62	5.38	5.82	7.41	3.94	5.31	4.84	5.09	5.09	4.84	10.35	7.13	7.42	5.85	6	8.19	8.29	6.59	6.68	3.45	3.39	4.93	_	_	_	_	-1.04026	_	_	_	_	0.000113637	_	_	_	_	down	4
Potri.001G046800	AT1G80760	NIP6,NIP6;1,NLM7	NOD26-like intrinsic protein 6;1	aquaporin family [Populus trichocarpa]	_	_	0.32	0.33	1.11	0.71	0.71	1.28	1.21	0.9	1.08	0.69	1.11	0.88	1.14	1.1	0.81	1	0.28	0.14	0.79	0.97	1.22	2.97	2.52	2.8	_	_	_	_	1.41268	_	_	_	_	7.41695e-07	_	_	_	_	up	4
Potri.001G049000	AT1G15520	ABCG40,ATABCG40,ATPDR12,PDR12	pleiotropic drug resistance 12	ATP-binding cassette [Ricinus communis]	_	_	0.16	0.11	0.16	0.08	0.1	0.09	0.11	0.08	0.09	0.11	0.08	0.05	0.03	0.03	0	0.1	0.03	0.06	0.1	0.12	0.09	0.21	0.07	0.15	_	_	_	_	2.21464	_	_	_	_	0.0265301	_	_	_	_	up	4
Potri.001G049100	AT1G78955	CAMS1	camelliol C synthase 1	Cycloartenol [Ricinus communis]	_	_	0.78	0.96	1.5	0.79	0.85	1.65	1.82	1.05	1.58	1.93	1.67	1.57	2	1.33	0.96	0.86	1.3	1.06	2.01	2.09	1.41	4.69	4.69	4.67	_	_	_	_	1.71906	_	_	_	_	3.16777e-20	_	_	_	_	up	4
Potri.001G049200	AT1G78950	_	Terpenoid cyclases family protein	Cycloartenol [Ricinus communis]	_	_	2.1	3.65	5.12	2.72	3.7	4.47	5.54	4.85	5.18	5.14	4.49	4.82	5.9	5.29	3.69	3.49	3.25	2.89	6.4	5.73	6.18	15.98	15.66	15.86	_	_	_	_	1.67688	_	_	_	_	3.74828e-46	_	_	_	_	up	4
Potri.001G050300	AT1G04730	CTF18	P-loop containing nucleoside triphosphate hydrolases superfamily protein	chromosome transmission fidelity 18 homolog	_	_	0.08	0.21	0.16	0.11	0.12	0.2	0.12	0.15	0.18	0.11	0.23	0.14	0.18	0.19	0.13	0.1	0.13	0.12	0.36	0.27	0.31	0.58	0.55	0.5	_	_	_	_	1.65572	_	_	_	_	2.3932e-07	_	_	_	_	up	4
Potri.001G051000	AT5G26594	ARR24,RR24	response regulator 24	sensory transduction histidine kinase [Ricinus communis]	_	Orphans	2.26	2.41	4.05	6.58	5.55	3.93	7.41	9.35	5.51	1.83	1.33	1.6	4.56	3.67	2.9	8.98	5.98	3.47	12.58	14.36	12.83	5	4.29	3.89	1.25942	_	_	1.83858	_	7.05308e-05	_	_	3.59718e-11	_	up	_	_	up	_	3
Potri.001G051500	AT5G13930	ATCHS,CHS,TT4	Chalcone and stilbene synthase family protein	naregenin-chalcone synthase family [Populus trichocarpa]	_	_	42.32	28.83	31.01	59.88	41.41	31.08	37.83	46.11	41.06	27.89	22.46	26.49	5.9	10.03	15.48	8.6	10.7	14.92	10.05	7.5	9.03	31.04	29	31.49	_	_	_	_	1.48966	_	_	_	_	2.94977e-09	_	_	_	_	up	4
Potri.001G051600	AT5G13930	ATCHS,CHS,TT4	Chalcone and stilbene synthase family protein	naregenin-chalcone synthase family [Populus trichocarpa]	_	_	237.39	210.64	250.32	376.82	306.61	248.03	290.34	325.99	303.78	199.06	168.74	200.95	35.31	74.47	97.3	47.58	74.12	112	68.69	66.51	68.63	191.86	160.21	171.02	_	_	_	_	1.28447	_	_	_	_	3.62725e-07	_	_	_	_	up	4
Potri.001G052300	AT4G13710	_	Pectin lyase-like superfamily protein	probable pectate lyase 8	_	_	6.09	23.89	40.59	12.22	26.29	40.05	23.69	26.21	27.37	38.48	38.98	38.14	127.23	92.38	37.82	41.73	36.99	34.68	88.09	88.91	87.32	205.17	214.57	201.76	_	_	_	_	1.26827	_	_	_	_	0.000588591	_	_	_	_	up	4
Potri.001G053000	AT1G04650	_	_	hypothetical protein POPTR_0001s14180g [Populus trichocarpa]	_	_	0.1	0.25	0.34	0.18	0.18	0.16	0.15	0.29	0.12	0.04	0.21	0.2	0.26	0.48	0.19	0.24	0.13	0.21	0.33	0.38	0.13	0.78	0.67	0.53	_	_	_	_	1.00633	_	_	_	_	0.0184019	_	_	_	_	up	4
Potri.001G054600	AT5G60020	ATLAC17,LAC17	laccase 17	[Ricinus communis]	_	_	0.19	0.99	1	0.07	1.14	1.95	0.61	0.43	0.49	0.68	1.03	0.92	1.96	1.61	0.22	1.61	0.5	0.58	1.9	1.91	1.64	6.76	5.4	5.29	_	_	_	_	2.17239	_	_	_	_	7.53568e-11	_	_	_	_	up	4
Potri.001G054800	AT1G74110	CYP78A10	cytochrome P450, family 78, subfamily A, polypeptide 10	cytochrome P450 78A5-like	_	_	210.7	170.48	110.17	244.24	174.09	110.74	158.42	153.71	155.01	147.99	150.63	147.21	20.49	32.52	45.33	31.59	40.68	39.11	22.83	21.91	20.1	14.15	17.56	14.18	_	_	_	_	-1.11886	_	_	_	_	3.58977e-05	_	_	_	_	down	4
Potri.001G055100	AT1G27920	MAP65-8	microtubule-associated protein 65-8	65-kDa microtubule-associated 8	_	_	5.31	12.04	15.96	12.73	13.11	14.26	13.93	12.1	13.43	11.68	11.04	12	20.23	17.15	15.66	16.1	16.29	17.01	17.91	13.56	15.44	6.58	6.95	5.15	_	_	_	_	-1.48627	_	_	_	_	1.1196e-07	_	_	_	_	down	4
Potri.001G056200	AT1G27950	LTPG1	glycosylphosphatidylinositol-anchored lipid protein transfer 1	non-specific lipid transfer GPI-anchored 1	_	_	49.42	71.51	93.92	56.43	74.24	87.53	75.55	80.41	74.86	85.26	75.26	79.95	70.81	54.44	36.92	36.62	35.02	31.7	58.87	63.24	60.75	111.94	109.98	113.69	_	_	_	_	1.05935	_	_	_	_	3.34148e-13	_	_	_	_	up	4
Potri.001G058100	AT1G27290	_	_	hypothetical protein POPTR_0001s13670g [Populus trichocarpa]	_	_	32.84	17.06	9.81	15.62	15.02	11.18	14.06	16.52	14.73	10.25	8.14	8.85	44.05	46.45	48.98	49.5	49.83	48.05	45.94	44.51	44.77	33.28	29.28	31.12	_	-1.13699	_	_	_	_	5.66235e-05	_	_	_	_	down	_	_	_	4
Potri.001G058900	AT5G60740	_	ABC transporter family protein	ABC transporter G family member 28	_	_	0	0.03	0	0.02	0.02	0.11	0.46	0.7	0.57	0.03	0.03	0.02	0.09	0.05	0	0.04	0.03	0.06	0.73	0.58	0.86	0.03	0.16	0.08	_	_	_	3.75195	_	_	_	_	6.67706e-06	_	_	_	_	up	_	4
Potri.001G059300	_	_	_	probable UDP-N-acetylglucosamine--peptide N-acetylglucosaminyltransferase SPINDLY	_	_	0.48	0.19	0.85	0.41	0.27	1.55	0.44	0.41	0.62	0.29	0.2	0.5	2.93	2.93	3.56	1.4	2.08	2.04	1.81	2.21	1.81	0.74	0.9	2.14	_	_	_	_	-1.24493	_	_	_	_	0.0239551	_	_	_	_	down	4
Potri.001G059500	AT1G27990	_	_	hypothetical protein POPTR_0001s13550g [Populus trichocarpa]	_	_	2	1.56	1.24	1.87	1.22	1.38	1	1.42	1.06	0.99	0.54	0.43	0.22	0.38	0.59	0.44	0.33	0.43	0.37	0.76	0.79	0.38	0.5	0.32	_	-1.20896	_	_	_	_	0.0381366	_	_	_	_	down	_	_	_	4
Potri.001G060400	AT5G50760	_	SAUR-like auxin-responsive protein family	SAUR family	_	_	9.21	6.26	3.51	6.27	5.05	3.41	4.67	4.97	3.41	4.03	3.72	4.78	5.87	9.51	12.56	9.71	6.58	10.39	6.52	8.87	6.75	1.84	1.27	1.53	_	_	_	_	-2.52901	_	_	_	_	1.14702e-09	_	_	_	_	down	4
Potri.001G060500	AT5G13140	_	Pollen Ole e 1 allergen and extensin family protein	leucine-rich repeat extensin 3	_	_	0	1.53	1.71	0.12	0.49	1.39	0.39	0.62	0.83	2.19	1.05	1.69	3.36	1.63	0.38	0	0.57	0	3.41	4.11	4.28	5.78	7.94	6.99	_	_	-2.50235	1.17692	1.96104	_	_	0.00406692	0.00343095	4.14992e-11	_	_	down	up	up	2
Potri.001G060700	AT5G13150	ATEXO70C1,EXO70C1	exocyst subunit exo70 family protein C1	exocyst complex component EXO70B1-like	_	_	0.14	0.11	0.06	0.16	0.08	0.09	0.26	0.16	0.28	0.17	0.12	0.3	0.1	0	0	0.15	0.09	0	0	0.09	0.29	0.22	0.43	0.54	_	_	_	_	2.76925	_	_	_	_	0.0163967	_	_	_	_	up	4
Potri.001G061100	AT3G02040	SRG3	senescence-related gene 3	glycerophosphodiester phosphodiesterase gde1-like	_	_	0	0.31	0.7	0.06	0.67	1.02	0.48	0.51	0.38	0.41	0.32	0.36	0.87	0.69	0.7	0.16	0.26	0.39	1.93	1.69	1.55	1.66	2	2.26	_	_	_	1.16757	1.36191	_	_	_	0.00228033	8.01814e-06	_	_	_	up	up	3
Potri.001G061600	AT5G21090	_	Leucine-rich repeat (LRR) family protein	somatic embryogenesis receptor kinase 1-like	_	_	0.06	0.38	0.48	0	0.54	0.23	0.22	0.34	0.15	0.36	0.29	0.06	0.32	0.14	0.14	0.25	0.24	0.23	0.09	0.55	0.65	1.01	1.62	1.52	_	_	_	_	2.51818	_	_	_	_	4.18924e-06	_	_	_	_	up	4
Potri.001G063300	AT1G74190	AtRLP15,RLP15	receptor like protein 15	LRR receptor-like serine threonine- kinase GSO1 isoform X2	_	_	5.13	3.47	1.95	4.44	2.39	1.84	7.12	6.1	5.85	1.55	1.27	1.15	1.23	1.77	2.85	2.45	2.12	2.97	4.88	3.76	3.82	0.8	0.54	0.74	_	-1.38854	_	1.05078	-1.4735	_	0.00126119	_	0.0265102	0.000343256	_	down	_	up	down	2
Potri.001G064800	AT1G74170	AtRLP13,RLP13	receptor like protein 13	probable LRR receptor-like serine threonine- kinase At4g36180 isoform X1	_	_	7.85	9.55	4.59	9.31	4.91	5.57	11.02	10.43	10.04	2.07	1.41	3.62	2.35	3.52	7.19	6.9	9.81	6.8	11.08	10.26	17.78	2.65	3.26	0	_	_	_	1.52117	_	_	_	_	0.0101606	_	_	_	_	up	_	4
Potri.001G065900	AT1G28110	SCPL45	serine carboxypeptidase-like 45	serine carboxypeptidase-like 45	_	_	2.05	2.97	3.1	3.17	3.35	3.47	3.02	3.44	2.62	3.23	2.65	3.03	7.18	6.75	6.22	8.7	7.06	7.06	9.12	7.71	8.22	12.09	15.24	14.18	_	_	_	_	1.03863	_	_	_	_	1.24111e-09	_	_	_	_	up	4
Potri.001G066500	AT5G36930	_	Disease resistance protein (TIR-NBS-LRR class) family	TIR-NBS disease resistance	_	_	12.32	11.2	7.76	9.74	9.34	6.7	19.38	16.47	17.62	11.64	10.17	10.55	15.78	14.95	18.43	17.55	18.11	19.44	19.5	21.05	18.41	4.3	4.29	3.69	_	_	_	_	-2.00447	_	_	_	_	1.9493e-23	_	_	_	_	down	4
Potri.001G066600	AT5G48770	_	Disease resistance protein (TIR-NBS-LRR class) family	TMV resistance N-like [Populus euphratica]	_	_	10.23	7.77	6.15	8.71	7.73	7.66	12.84	11.48	11.77	7.98	5.2	8.19	17.9	15.18	16.7	16.48	18.57	19.74	20.32	17.96	19.66	2.67	4.8	4.98	_	_	_	_	-1.97639	_	_	_	_	3.90636e-14	_	_	_	_	down	4
Potri.001G066900	AT2G33550	_	Homeodomain-like superfamily protein	gt-2-related family [Populus trichocarpa]	Trihelix	Trihelix	11.21	10.73	9.98	13.44	11.59	10.09	12.74	14.26	13.46	11.75	12.29	12.34	15.63	18.42	21.89	18.09	18.47	22.81	17.78	18.39	15.86	6.96	5.89	5.85	_	_	_	_	-1.58948	_	_	_	_	1.31561e-16	_	_	_	_	down	4
Potri.001G067000	AT1G17100	_	SOUL heme-binding family protein	heme-binding 2-like	_	_	12.72	18.66	18.27	12.32	14.86	19.38	13.78	17.16	16.14	11.85	14.86	16.14	45.03	45.16	49.55	41.87	48.94	48.04	30.86	38.23	33.77	19.65	23.96	20.27	_	_	_	_	-1.13783	_	_	_	_	1.50942e-12	_	_	_	_	down	4
Potri.001G067100	AT1G17100	_	SOUL heme-binding family protein	heme-binding 2-like	_	_	2.07	3.23	4.17	2.79	3.14	3.56	3.11	3.88	3.57	3.31	3.34	3	10.98	9.06	9.37	7.4	10.94	9.53	6.18	8.1	7.44	4.56	3.55	5.61	_	_	_	_	-1.08643	_	_	_	_	2.74791e-05	_	_	_	_	down	4
Potri.001G068100	AT1G27440	ATGUT1,GUT2,IRX10	Exostosin family protein	probable beta-1,4-xylosyltransferase IRX10	_	_	36.98	66.25	95.57	60.32	79.03	98.01	70.84	74.53	71.1	64.15	67.65	66	107.93	89.41	65.75	81.47	76.56	69.2	86.53	90.82	90.53	23.91	19.93	18.72	_	_	_	_	-2.04247	_	_	_	_	8.15173e-19	_	_	_	_	down	4
Potri.001G070100	AT3G26935	_	DHHC-type zinc finger family protein	probable S-acyltransferase 7 [Vitis vinifera]	_	_	1.57	3.18	4.2	1.55	3.07	3.6	2.38	2.53	3.04	2.6	2.68	2.27	6.15	3.76	2.47	3.2	2.69	1.95	5.85	4.95	4.98	8.82	9.64	8.78	_	_	_	_	1.15123	_	_	_	_	1.16624e-09	_	_	_	_	up	4
Potri.001G070500	AT1G44900	ATMCM2,MCM2	minichromosome maintenance (MCM2/3/5) family protein	DNA replication licensing factor MCM2	_	_	0.6	0.72	1.83	0.52	1.34	1.49	1.7	1.24	1.42	0.87	1.67	1.18	2.89	1.79	1.41	1.69	1.29	1.06	2.88	2.8	2.69	3.39	4.75	4.43	_	_	_	_	1.05687	_	_	_	_	1.20646e-06	_	_	_	_	up	4
Potri.001G071000	AT5G13870	EXGT-A4,XTH5	xyloglucan endotransglucosylase/hydrolase 5	xyloglucan endo-transglycosylase [Populus tomentosa]	_	_	1.16	4.15	7.4	1.49	3.9	5.17	3.82	4.67	4.88	6.92	6.81	6.47	53.64	39.59	15.58	16.38	16.28	14.86	37.13	40.69	39.72	95.79	91.1	90.98	_	_	_	_	1.35729	_	_	_	_	6.7562e-06	_	_	_	_	up	4
Potri.001G074000	AT5G44635	MCM6	minichromosome maintenance (MCM2/3/5) family protein	DNA replication licensing factor MCM6	_	_	0.19	0.72	1.16	0.35	0.87	1.26	0.96	0.7	0.75	0.88	1.3	0.83	1.78	1.28	0.54	0.88	0.61	1.04	2.35	1.49	1.8	2.35	3.32	2.06	_	_	_	_	1.09478	_	_	_	_	4.01045e-05	_	_	_	_	up	4
Potri.001G074300	AT4G20190	_	_	PREDICTED: uncharacterized protein LOC105113654	_	_	0.43	0.67	1.5	0.64	2.08	0.91	1.03	1.3	1.28	0.68	0.23	0.89	1.92	1.81	1.85	0.9	0.75	0.74	1.06	0.93	0.97	0.65	0	0.54	_	_	_	_	-1.96029	_	_	_	_	0.00466579	_	_	_	_	down	4
Potri.001G074600	AT5G44670	_	Domain of unknown function (DUF23)	hypothetical protein POPTR_0001s12330g [Populus trichocarpa]	_	_	15.13	37.97	47.57	24.99	41.02	48.9	39.91	43.06	38.11	55.55	56.42	52.61	56.64	42.45	21.23	22.9	22.05	19.06	51.43	44	55.95	116.8	115.42	109.89	_	_	_	_	1.51596	_	_	_	_	2.62916e-12	_	_	_	_	up	4
Potri.001G074700	AT5G44680	_	DNA glycosylase superfamily protein	DNA-3-methyladenine [Ricinus communis]	_	_	1.36	5.8	9.71	2.05	4.97	7.75	4.33	3.22	3.39	4.83	5.43	6.29	35.53	25.43	10.27	12.61	11.07	8.88	21.14	25.49	23.06	54.68	62.12	57.3	_	_	_	_	1.28748	_	_	_	_	0.000522413	_	_	_	_	up	4
Potri.001G074800	AT4G20160	_	_	ubiquitin- ligase [Populus trichocarpa]	_	_	0.97	1.24	2.69	1.05	1.62	2.03	2	2.09	1.25	1.24	1.17	1.72	0.92	1.25	1.4	1.52	1.62	1.12	0.97	0.75	0.98	0.11	0.43	0.23	_	_	_	_	-2.10975	_	_	_	_	4.89899e-06	_	_	_	_	down	4
Potri.001G077200	_	_	_	hypothetical protein POPTR_0001s12030g [Populus trichocarpa]	_	_	3.42	5.13	5.04	4	5.7	4.37	3.46	6.85	5.07	7.31	7.07	4.82	11.05	6.63	4.67	6.78	5.97	5.51	11.04	8.4	9.67	19.36	16.75	16.93	_	_	_	_	1.25303	_	_	_	_	7.34392e-07	_	_	_	_	up	4
Potri.001G077600	_	_	_	hypothetical protein POPTR_0001s11990g [Populus trichocarpa]	_	_	301.44	266.67	221.44	297.27	245.44	220.97	250.8	252.32	244.09	221.76	231.23	225.64	289.41	281.3	316.08	297.79	296.59	298.08	231.55	255.04	240.95	142.04	143.19	146.22	_	_	_	_	-1.04545	_	_	_	_	4.10825e-16	_	_	_	_	down	4
Potri.001G078000	_	_	_	hypothetical protein POPTR_0001s15020g [Populus trichocarpa]	_	_	2.4	3.29	11.32	3.38	8.45	8.44	15.9	10.94	15.36	8.2	6.79	6.85	13.74	14.21	5.3	7.28	7.15	10.14	19.3	15.31	20.4	28.32	21.53	18.96	1.1466	_	_	_	1.03436	0.00620596	_	_	_	0.000726685	up	_	_	_	up	3
Potri.001G078200	_	_	_	hypothetical protein POPTR_0001s11940g [Populus trichocarpa]	_	_	2.65	0.73	2.19	1.58	1.4	1.79	1.13	2.84	1.39	1.85	1.01	1.13	1.68	3.78	1.84	2.63	2.68	2.63	0.93	1.02	1.27	0.71	0.23	1.57	_	_	_	_	-1.41901	_	_	_	_	0.0260334	_	_	_	_	down	4
Potri.001G080700	AT5G07475	_	Cupredoxin superfamily protein	Blue copper [Morus notabilis]	_	_	0	0	0.77	1.18	0.59	0.67	0	0	0.22	0.21	0.85	0.91	0.71	0.4	0	0.55	0.23	0.23	0.79	0.92	0.48	4.26	4.97	5.53	_	_	_	_	3.51195	_	_	_	_	1.7107e-06	_	_	_	_	up	4
Potri.001G082600	AT1G64690	BLT	branchless trichome	BRANCHLESS TRICHOME	_	_	1.66	2.1	2.45	1.86	2.56	4.63	2.74	2.12	2.78	4.18	3.68	3.33	9.05	6.33	3.05	3.71	2.33	3.09	5.57	5.95	7.31	22.83	22.72	23	_	_	_	_	1.91061	_	_	_	_	2.61848e-26	_	_	_	_	up	4
Potri.001G082700	AT4G24150	AtGRF8,GRF8	growth-regulating factor 8	Growth-regulating factor isoform 1 [Theobroma cacao]	GRF	GRF	0.55	0.32	0.79	0.47	0.62	0.44	0.67	0.79	0.8	0.41	0.78	0.72	0.74	0.96	1.3	1.17	1.55	2.06	0.93	0.45	0.66	0.32	0	0.17	_	_	_	_	-2.49795	_	_	_	_	0.00197662	_	_	_	_	down	4
Potri.001G083200	AT1G02800	ATCEL2,CEL2	cellulase 2	endo-1,4-beta-glucanase [Populus trichocarpa]	_	_	0	0	0	0.08	0	0.09	0	0	0.09	0.08	0	0	0.46	0.08	0.08	0	0	0.54	0.1	0.09	0.28	0	0	0	_	_	_	_	-1.72096	_	_	_	_	0.0218326	_	_	_	_	down	4
Potri.001G083400	AT4G24140	_	alpha/beta-Hydrolases superfamily protein	hydrolase family [Populus trichocarpa]	_	_	0.53	2.76	3.6	0.45	1.34	4	2.65	2.16	2.2	2.3	2.14	2.65	3.44	1.93	0.68	0.28	0.82	0.34	3.95	3.34	3.48	21.33	24.04	22.89	_	_	-1.75964	_	3.42223	_	_	0.00715439	_	4.88374e-17	_	_	down	_	up	3
Potri.001G083500	AT1G32640	ATMYC2,JAI1,JIN1,MYC2,RD22BP1,ZBF1	Basic helix-loop-helix (bHLH) DNA-binding family protein	transcription factor MYC2-like	bHLH	bHLH	0	0	0	0	0	0	0	0.21	0	0	0	0.1	0.12	0.11	0	0.2	0.25	0	0.28	0.24	0.38	0.14	0.69	1.05	_	_	_	_	2.28479	_	_	_	_	0.014261	_	_	_	_	up	4
Potri.001G083600	AT1G14430	_	glyoxal oxidase-related protein	galactose oxidase-like	_	_	0.9	2.94	5.82	1.31	4.34	4.7	2.05	2.86	2.87	2.66	3.62	3.07	5.91	3.72	1.27	2.17	1.54	1.75	4.96	4.8	4.87	46.64	53.42	53.1	_	_	_	_	3.7602	_	_	_	_	1.40163e-30	_	_	_	_	up	4
Potri.001G083900	AT2G46660	CYP78A6	cytochrome P450, family 78, subfamily A, polypeptide 6	cytochrome P450 78A9-like	_	_	236.02	161.26	69.56	165.47	121.88	85.69	89.05	80.67	86.73	74.23	68.97	71.19	12.97	20.24	21.54	13.9	18.37	20.82	8.94	8.96	9.78	12.9	14.14	15.18	_	-1.11719	_	_	_	_	0.0192083	_	_	_	_	down	_	_	_	4
Potri.001G084000	AT1G64660	ATMGL,MGL	methionine gamma-lyase	methionine gamma-lyase	_	_	182.74	245.27	284.83	215.07	246.9	267.34	285.57	287.87	282.48	251.86	249.89	250.8	485.16	371.5	302.46	286.76	309.94	286.29	322.41	333.63	329.94	215.26	164.39	177.45	_	_	_	_	-1.04305	_	_	_	_	2.26113e-10	_	_	_	_	down	4
Potri.001G085100	AT1G64640	AtENODL8,ENODL8	early nodulin-like protein 8	[Ricinus communis]	_	_	1.49	3.41	4.42	2.45	3.1	6.3	4.55	4.7	2.64	3.4	4.08	4.28	11.42	10.05	3.92	4.47	3.19	1.49	9.08	9.74	7.95	29.3	28.25	27.08	_	_	-1.22885	_	1.73983	_	_	8.97292e-05	_	7.64012e-23	_	_	down	_	up	3
Potri.001G086900	AT4G24050	_	NAD(P)-binding Rossmann-fold superfamily protein	short-chain dehydrogenase TIC chloroplastic-like [Pyrus x bretschneideri]	_	_	0.39	0.35	0	0.13	0	0.07	0.47	0.32	0.14	0	0.18	0.06	0.22	0.77	1.05	0.88	0.52	1.01	0.17	0.36	0.15	0	0.25	0.14	_	_	_	_	-2.06696	_	_	_	_	0.00642238	_	_	_	_	down	4
Potri.001G087700	_	_	_	hypothetical protein POPTR_0001s10990g [Populus trichocarpa]	_	_	0.56	1.76	0.99	0.63	0.76	0.72	0.81	0.77	0.87	0.67	0.91	1.05	1.06	1.17	1.06	1.78	0.75	1.03	0.84	1.18	1.69	2.92	2.86	2.28	_	_	_	_	1.1992	_	_	_	_	0.00413288	_	_	_	_	up	4
Potri.001G087900	AT4G24020	NLP7	NIN like protein 7	RWP-RK domain-containing family [Populus trichocarpa]	Nin-like	RWP-RK	9.37	6.64	3.76	6.58	5.05	4.05	5.45	3.96	5.57	4.17	4.11	4.01	5.2	6.19	8.28	6.35	7.42	7.6	5.2	4.64	3.45	3.6	3.02	2.77	_	_	_	_	-1.08013	_	_	_	_	2.74047e-05	_	_	_	_	down	4
Potri.001G088400	AT4G24015	_	RING/U-box superfamily protein	RING-H2 zinc finger RHA4a-like	_	_	3.62	5.74	6.44	4.06	5.23	6.01	4.14	4.51	4.04	3.34	3.8	3.69	6.95	5.36	4.8	4.23	4.94	3.43	6	6.07	5.3	3.32	1.63	1.81	_	_	_	_	-1.33016	_	_	_	_	1.19996e-08	_	_	_	_	down	4
Potri.001G092200	AT1G64390	AtGH9C2,GH9C2	glycosyl hydrolase 9C2	endo-1,4-beta-glucanase [Populus trichocarpa]	_	_	1.31	4.95	9.5	1.17	4.62	9.12	3.69	2.87	3.4	5.39	6.09	6.18	7.29	6.6	1.98	3.12	2.85	1.88	6.04	5.1	5.63	41.48	41.42	43.32	_	_	_	_	2.90035	_	_	_	_	3.09953e-11	_	_	_	_	up	4
Potri.001G092400	AT1G64380	_	Integrase-type DNA-binding superfamily protein	ethylene-responsive transcription factor ERF061	ERF	AP2-EREBP	3.56	4.37	7.26	4.01	4.44	6.15	5.68	6.03	5.17	6.52	5.6	6.29	8.04	4.22	3.18	4.47	3.57	1.63	5.04	5.16	6.15	10.26	11.22	11.43	_	_	_	_	1.1107	_	_	_	_	4.3161e-05	_	_	_	_	up	4
Potri.001G092700	AT2G19170	SLP3	subtilisin-like serine protease 3	PA-domain containing subtilase family [Theobroma cacao]	_	_	0	0.25	0.28	0.18	0.18	0.61	0	0	0.41	0	0	0	0	0	0	0.17	0	0	0	0.21	0.22	0.24	0.71	1	_	_	_	_	2.57936	_	_	_	_	0.00351962	_	_	_	_	up	4
Potri.001G092900	AT4G11070	AtWRKY41,WRKY41	WRKY family transcription factor	WRKY transcription factor 41 family [Populus trichocarpa]	WRKY	WRKY	1.37	1.02	0.97	1.25	0.59	0.42	1.18	0.89	0.58	0.85	0.32	0.68	0.53	0.45	0.54	0.62	0.69	0.51	1.07	2.22	2.66	1.89	1.17	1.48	_	_	_	1.91876	1.50326	_	_	_	0.000304591	0.00146226	_	_	_	up	up	3
Potri.001G093600	AT5G41800	_	Transmembrane amino acid transporter family protein	amino acid transporter family [Populus trichocarpa]	_	_	5.08	4.48	2.71	3.97	2.75	2.46	4.35	3.19	3.82	3	3.38	3.1	6.95	7.36	7.46	8.2	8.02	7.58	5.19	4.75	5.45	2.19	2	2.22	_	_	_	_	-1.74664	_	_	_	_	1.83995e-09	_	_	_	_	down	4
Potri.001G093700	AT4G11080	_	HMG (high mobility group) box protein	high mobility group B 6-like	_	HMG	0.9	2.71	3.25	2.56	3.64	4.28	4.82	2.52	3.29	3.12	3.87	3.1	4.43	2.69	2.82	2.65	2.61	2.64	6.26	4.14	6.91	9.83	10.81	7.86	_	_	_	_	1.5118	_	_	_	_	1.76923e-17	_	_	_	_	up	4
Potri.001G093900	AT3G61670	_	Protein of unknown function (DUF3133)	hypothetical protein POPTR_0001s10390g [Populus trichocarpa]	_	_	11.71	10.38	8.58	10.59	8.06	8.65	11.12	10.16	11.58	10.22	10.94	9.31	10.6	11.39	14.68	11.12	11.74	13.6	9.1	9.02	10.49	5.75	5.29	5.14	_	_	_	_	-1.19377	_	_	_	_	3.73895e-13	_	_	_	_	down	4
Potri.001G094700	AT3G61640	AGP20,AtAGP20	arabinogalactan protein 20	arabinogalactan peptide 20-like	_	_	1.89	2.03	3.76	2.46	2.92	3.31	2.28	1.93	2.42	4.26	4.03	3.93	6.3	3.57	2.47	3.26	4.22	3.11	7.15	6.38	4.33	11.52	10.27	15.61	_	_	_	_	1.62012	_	_	_	_	3.97242e-13	_	_	_	_	up	4
Potri.001G096800	AT1G64160	_	Disease resistance-responsive (dirigent-like protein) family protein	plant disease resistance response partial	_	_	0.86	4.03	9.05	2.17	5.81	6.87	1.55	1.47	1.65	2.3	1.74	2.9	2.89	5.21	0.76	1.81	0.85	0.84	2.25	1.69	0.58	9.81	7.38	7.06	-1.5324	_	_	_	1.38048	0.0053723	_	_	_	0.000294923	down	_	_	_	up	3
Potri.001G096900	AT4G23690	_	Disease resistance-responsive (dirigent-like protein) family protein	disease resistance response 206-like	_	_	0.2	9	18.44	1.56	10.05	14.7	4.3	7.68	4.31	6.83	4.17	5.97	21.63	13.05	1.64	3.14	2.89	1.8	15.12	12.7	10.24	19.32	19.55	17.04	_	_	-1.79736	_	_	_	_	0.0332404	_	_	_	_	down	_	_	4
Potri.001G097300	AT3G18440	ALMT9,AtALMT9	aluminum-activated malate transporter 9	aluminum-activated malate transporter 9-like	_	_	14.18	10.6	10.23	17.81	11.87	9.86	8.97	8.18	9.07	8.2	7.54	8.19	16.43	18.54	18.82	19.87	20.73	19.71	12.28	11.85	11.04	8.06	9.25	8.33	_	_	_	_	-1.07553	_	_	_	_	3.57926e-07	_	_	_	_	down	4
Potri.001G099100	AT1G63990	SPO11-2	sporulation 11-2	meiotic recombination SPO11-2 [Cucumis melo]	_	_	0.2	0	0.23	0.23	0.08	0.68	0.48	0.23	0.26	0.4	0.32	0.28	0.9	0.39	0.24	0.21	0.35	0.09	0.2	0.53	1	0.71	1.3	1.61	_	_	_	_	1.25165	_	_	_	_	0.0166476	_	_	_	_	up	4
Potri.001G099800	AT1G63910	AtMYB103,MYB103	myb domain protein 103	r2r3-myb transcription [Ricinus communis]	MYB	MYB	1.34	3.02	4.75	2.75	4.42	5.21	3.21	4.98	4.17	3.17	3.71	4.15	6.19	5.65	3.67	6.49	5.4	3.95	4.88	7.75	6.15	1.02	0.33	0.28	_	_	_	_	-3.06517	_	_	_	_	1.33787e-11	_	_	_	_	down	4
Potri.001G100000	AT4G23500	_	Pectin lyase-like superfamily protein	probable polygalacturonase	_	_	2.55	4.26	6.66	4.37	4.67	5.65	7.09	6.86	7.77	9.06	9.81	9.54	35.1	26.84	17.77	18.31	18.14	16.36	40.85	38.28	39.56	38.04	40.48	42.47	_	1.08185	_	_	_	_	1.14912e-10	_	_	_	_	up	_	_	_	4
Potri.001G100900	AT1G63850	_	BTB/POZ domain-containing protein	BTB POZ domain-containing isoform 1 [Theobroma cacao]	_	_	4.14	5.77	11.18	6.35	8.25	10.86	9.49	8.85	9.09	10.36	11.12	12.47	17.47	13.81	9.09	10.85	10.88	8.43	19.48	14.7	16.5	26.55	27.9	28.05	_	_	_	_	1.0388	_	_	_	_	1.76966e-08	_	_	_	_	up	4
Potri.001G105400	AT4G11610	_	C2 calcium/lipid-binding plant phosphoribosyltransferase family protein	multiple C2 and transmembrane domain-containing 1 [Prunus mume]	_	_	0	0	0	0	0	0	0	0	0	0	0	0.05	0	0.06	0	0	0	0	0	0	0	0.16	0.47	0.26	_	_	_	_	2.64718	_	_	_	_	0.0130637	_	_	_	_	up	4
Potri.001G105800	AT1G63440	HMA5	heavy metal atpase 5	probable copper-transporting ATPase HMA5	_	_	1.22	1.19	1.4	1.17	1.49	0.98	0.84	0.87	0.89	1.24	0.79	0.83	1.5	1.24	1.43	1.21	0.83	0.95	0.57	0.86	0.94	0.05	0.31	0.75	_	_	_	_	-1.73898	_	_	_	_	1.62523e-05	_	_	_	_	down	4
Potri.001G105900	AT3G48990	_	AMP-dependent synthetase and ligase family protein	4-coumarate-- ligase-like 10	_	_	40.22	45.96	50.41	51.69	48.71	42.87	53.04	50.82	51.49	57.36	56.15	56.49	72.11	68.85	72.42	63.12	63.68	70.35	64.93	67.65	67.23	34.82	33.02	29.83	_	_	_	_	-1.13433	_	_	_	_	7.75798e-26	_	_	_	_	down	4
Potri.001G106700	AT1G63300	_	Myosin heavy chain-related protein	leucine-rich repeat-containing DDB_G0290503 isoform X2 [Populus euphratica]	_	_	0.69	1.55	1.82	0.78	1.26	2.02	0.99	1.09	1.31	0.9	1.12	1.51	1.87	1.1	0.23	0.97	0.66	0.73	0.99	1.12	0.54	3.01	3.3	4	_	_	_	_	1.70023	_	_	_	_	4.93344e-07	_	_	_	_	up	4
Potri.001G107000	AT5G23750	_	Remorin family protein	Remorin family [Theobroma cacao]	_	_	4.3	5.9	9.47	7.72	7.22	8.87	7.09	8.85	7.72	7.08	7.68	6.89	12.39	12.98	11.65	12.09	10.39	9.61	10.27	11.35	10.46	2.64	1.58	1.91	_	_	_	_	-2.54966	_	_	_	_	9.11241e-19	_	_	_	_	down	4
Potri.001G107100	AT3G61230	_	GATA type zinc finger transcription factor family protein	pollen-specific SF3-like	_	LIM	0.62	3.09	4.11	1.39	1.25	4.26	1.04	1.12	1.89	6.44	8.18	6.02	1.49	0.85	0	0.91	0.65	0.16	2.77	1.77	2.18	8.64	11.06	9.35	_	1.40429	_	_	3.51385	_	0.043353	_	_	3.1688e-09	_	up	_	_	up	3
Potri.001G107600	AT4G11650	ATOSM34,OSM34	osmotin 34	P21 family [Populus trichocarpa]	_	_	17.35	14.97	10.46	15.13	12.96	10.64	4.18	6.16	6.21	13.67	11.88	11.95	18.3	15.05	15.2	29.84	25.53	23.43	23.02	20.49	25.08	17.73	14.71	14.72	-1.41119	_	_	_	_	7.82986e-08	_	_	_	_	down	_	_	_	_	4
Potri.001G107800	AT4G11650	ATOSM34,OSM34	osmotin 34	Osmotin 34 [Theobroma cacao]	_	_	0	0.67	0.5	0.16	0.32	0.91	0.34	0	0	0.17	0.23	0.89	0.19	0.33	0.34	0.6	1.13	0.37	1.28	0.19	0.58	5.86	6.61	11.36	_	_	_	_	4.38926	_	_	_	_	1.57265e-10	_	_	_	_	up	4
Potri.001G108100	AT4G11660	AT-HSFB2B,HSFB2B	winged-helix DNA-binding transcription factor family protein	heat stress transcription factor B-2b [Jatropha curcas]	HSF	HSF	17.05	12.14	9.9	14.73	13.86	10.16	16.29	14.85	13.89	12.17	14.9	13.4	40.83	43.62	45.23	41	44.65	47.61	23.94	22.92	25.48	20.31	18.85	19.7	_	_	_	_	-1.14515	_	_	_	_	8.27606e-14	_	_	_	_	down	4
Potri.001G108300	AT2G45760	BAL,BAP2	BON association protein 2	BON1-associated 2-like	_	_	0.79	2.26	1.96	1.03	2.37	3.02	3.32	3.74	3.53	4.06	3.82	4.64	16.28	9.1	8.21	8.59	6.44	4.95	14.54	13.06	16.08	15.6	15.51	17.1	1.03994	1.36124	_	_	_	0.0223689	0.000551304	_	_	_	up	up	_	_	_	3
Potri.001G109400	AT1G63100	_	GRAS family transcription factor	scarecrow 28	GRAS	GRAS	1.03	1.27	2.09	0.92	1.89	3.47	3.46	2.29	2.5	1.68	2.11	2.48	3.14	1.82	1.41	1.49	1.65	0.78	3	3.12	2.95	5.62	5.92	5.55	_	_	_	_	1.43143	_	_	_	_	2.67197e-12	_	_	_	_	up	4
Potri.001G109700	AT5G64620	ATC/VIF2,C/VIF2	cell wall / vacuolar inhibitor of fructosidase 2	invertase inhibitor	_	_	7.37	14.47	23.52	14.46	15.18	16.03	14.35	17.68	15.85	14.89	20.28	19.04	12.88	12.31	4.06	5.13	5.4	5.09	13.6	10.66	10.02	18.85	21.32	22.19	_	_	_	_	1.09677	_	_	_	_	0.000366674	_	_	_	_	up	4
Potri.001G110300	AT5G52060	ATBAG1,BAG1	BCL-2-associated athanogene 1	BAG family molecular chaperone regulator 1-like	_	_	8.49	24.82	46.16	14.61	26.59	38.58	34.12	30.68	31.82	39.7	35.67	42.04	110.69	74.03	34.61	34.4	30	30.02	83.43	80.86	80.66	137.82	132.09	134.37	_	_	-1.01241	_	_	_	_	0.0214579	_	_	_	_	down	_	_	4
Potri.001G111500	AT1G12570	_	Glucose-methanol-choline (GMC) oxidoreductase family protein	Glucose-methanol-choline oxidoreductase family isoform 1 [Theobroma cacao]	_	_	3.42	15.54	27.41	4.58	16.04	26.05	11.38	10.92	11.83	16.14	14.61	15.39	18.62	11.23	3.29	3.35	3.84	2.55	16.5	13.93	15.28	73.28	78.79	77.48	_	_	-1.50348	_	2.73195	_	_	0.012138	_	1.90002e-10	_	_	down	_	up	3
Potri.001G112500	AT4G22920	ATNYE1,NYE1	non-yellowing 1	stay green	_	_	0.63	1.72	1.38	0.18	1.42	3.42	0.76	1.61	1.41	1.31	1.27	1.31	2.12	2.54	1.48	2.16	2.5	1.23	2.82	2.26	3	5.27	4.7	5.17	_	_	_	_	1.26679	_	_	_	_	0.00263884	_	_	_	_	up	4
Potri.001G113100	AT4G22880	ANS,LDOX,TDS4,TT18	leucoanthocyanidin dioxygenase	Leucoanthocyanidin dioxygenase family [Populus trichocarpa]	_	_	284.69	253.75	285.73	548.12	390.99	282.61	385.58	413.43	412.74	248.97	220.81	219.51	43.06	65.49	91.56	43.7	68.85	89.93	69.67	63.17	71.99	216.79	197.53	200.94	_	_	_	_	1.57562	_	_	_	_	2.49598e-14	_	_	_	_	up	4
Potri.001G113900	AT2G45550	CYP76C4	cytochrome P450, family 76, subfamily C, polypeptide 4	geraniol 8-hydroxylase-like	_	_	236.81	244.26	246.28	279.13	248.86	229.8	229.67	224.87	228	239.88	248.01	246.53	70.19	99.15	140.4	110.73	121.46	141.8	73.64	67.62	63.93	42.99	39.99	44.85	_	_	_	_	-1.29827	_	_	_	_	4.68988e-16	_	_	_	_	down	4
Potri.001G117000	AT1G12330	_	_	Cyclin-dependent kinase-like 5	_	_	0.85	1.78	2.16	1.49	1.17	1.82	1.6	1.84	0.61	0.79	1.23	1.38	3.07	4.05	2.01	3.1	2.76	2.71	2.98	4.47	4.51	9.39	10.06	7.91	_	_	_	_	1.55511	_	_	_	_	7.26656e-12	_	_	_	_	up	4
Potri.001G118800	AT4G12350	AtMYB42,MYB42	myb domain protein 42	myb family transcription factor family [Populus trichocarpa]	MYB	MYB	7.83	8.43	7.59	11.79	9.4	8.15	8.78	7.7	9.52	7.03	6.75	6.93	12.07	11.92	15.48	12.01	14.28	13.72	10.67	12.01	9.91	2.77	2.84	2.78	_	_	_	_	-2.20778	_	_	_	_	1.93758e-14	_	_	_	_	down	4
Potri.001G119000	AT1G62790	_	Bifunctional inhibitor/lipid-transfer protein/seed storage 2S albumin superfamily protein	lipid transfer VAS isoform X1	_	_	9	13.33	15.43	13.61	13.98	14.35	13.9	12.24	15.68	12.01	11.97	10.82	13.72	13.88	13.6	16.2	14.54	13.45	9.88	13.01	12.34	8.36	6.42	5.73	_	_	_	_	-1.01663	_	_	_	_	4.58608e-10	_	_	_	_	down	4
Potri.001G119800	AT1G62710	BETA-VPE,BETAVPE	beta vacuolar processing enzyme	vacuolar-processing enzyme	_	_	110.75	79.82	39.9	72.85	59.68	38.83	57.15	54.93	56.38	50.92	51.24	51.44	19.23	25.62	30.35	18.26	22.62	29.75	17.46	18.33	18.29	9.74	7.84	7.54	_	_	_	_	-1.58094	_	_	_	_	9.09692e-09	_	_	_	_	down	4
Potri.001G120000	AT1G12260	ANAC007,EMB2749,NAC007,VND4	NAC 007	NAC domain-containing 7-like [Populus euphratica]	NAC	NAC	0.13	1.02	1.43	0.29	0.59	1.25	0.16	0.15	0.5	0.31	0.63	0.68	1.05	1.05	0.38	0.34	0.69	0.51	0.88	0.68	0.89	1.59	2.05	1.98	_	_	_	_	1.14759	_	_	_	_	0.0224827	_	_	_	_	up	4
Potri.001G120300	AT4G12420	SKU5	Cupredoxin superfamily protein	monocopper oxidase SKU5	_	_	2.52	5.54	8.04	3.67	5.85	8.45	4.36	4.44	3.88	5.19	5.6	5.47	6.89	5.81	2.78	3.53	3.18	3.53	5.41	4.99	5.94	12.27	16.63	14.86	_	_	_	_	1.50395	_	_	_	_	1.13417e-13	_	_	_	_	up	4
Potri.001G120500	AT4G22590	_	Haloacid dehalogenase-like hydrolase (HAD) superfamily protein	probable trehalose-phosphate phosphatase F [Populus euphratica]	_	_	0.48	1.12	1.78	1.14	0.88	1.76	0.79	1.16	0.92	1.35	1.74	1.06	0.72	0.55	0.14	0.44	0.24	0.31	0.54	0.47	0.33	1.55	2.14	1.21	_	_	_	_	1.69107	_	_	_	_	0.000148953	_	_	_	_	up	4
Potri.001G121300	AT2G30590	WRKY21	WRKY DNA-binding protein 21	probable WRKY transcription factor 15	WRKY	WRKY	1.64	2.23	1.57	1.36	2.81	1.37	0.77	1.3	1.83	1.02	1.15	1.26	2.5	2.39	2.02	2.41	3.12	2.97	1.28	4.01	1.84	1.3	0.85	0.81	_	_	_	_	-1.1974	_	_	_	_	0.00537075	_	_	_	_	down	4
Potri.001G121400	AT4G22570	APT3	adenine phosphoribosyl transferase 3	30 family [Populus trichocarpa]	_	_	3.29	3.66	4.38	3.03	2.95	3.93	2.68	2.8	2.72	1.52	2.14	1.86	1.27	1.26	1.42	1.3	1.16	1.17	1.1	1.27	1.25	0.47	0.85	0.9	_	-1.02567	_	_	_	_	2.06155e-07	_	_	_	_	down	_	_	_	4
Potri.001G123000	AT2G35736	_	_	hypothetical protein POPTR_0001s00500g [Populus trichocarpa]	_	_	5.56	4.59	5.28	5.03	7.3	4.73	5.2	5.27	4.74	6.78	8.23	5.6	15.37	17.28	18	17.74	23.7	16.64	9.69	17.15	16.78	8.92	6.69	6.04	_	_	_	_	-1.23356	_	_	_	_	7.7565e-07	_	_	_	_	down	4
Potri.001G124200	AT3G47420	ATPS3,PS3	phosphate starvation-induced gene 3	glycerol-3-phosphate transporter family [Populus trichocarpa]	_	_	18.64	18.37	15.98	19.24	19.16	16.78	26.78	24.28	25.44	34.59	40.59	39.2	105.09	118.17	138.42	130.05	128.55	133.03	95.83	92.32	94.22	50.32	48.7	49.78	_	1.12513	_	_	-1.2949	_	1.35655e-22	_	_	6.98245e-38	_	up	_	_	down	3
Potri.001G126100	AT5G61480	PXY	Leucine-rich repeat protein kinase family protein	leucine-rich repeat receptor kinase TDR	_	_	3.96	4.96	6.58	3.99	4.46	7.16	5.57	4.55	5.73	6.07	5.37	5.66	7.49	6.51	4.66	3.82	4.65	3.98	7.87	6.88	7	13.75	14.34	13.92	_	_	_	_	1.17255	_	_	_	_	2.32542e-23	_	_	_	_	up	4
Potri.001G127700	AT5G47650	ATNUDT2,ATNUDX2,NUDT2	nudix hydrolase homolog 2	nudix hydrolase 2-like isoform X2 [Populus euphratica]	_	_	2.8	2.92	3.31	4.29	3.93	3.95	7.49	6.66	7.69	4.92	4.79	6.41	8.64	7.03	6.89	6.9	6.13	8.29	8.81	10.73	10.49	8.16	9.89	9.45	1.20069	_	_	_	_	1.54577e-09	_	_	_	_	up	_	_	_	_	4
Potri.001G128200	AT5G45275	_	Major facilitator superfamily protein	Major facilitator superfamily isoform 1 [Theobroma cacao]	_	_	49.16	43.55	41.48	48.08	45.03	39.7	40.65	43.65	42.75	43.81	48.64	46.02	24.84	26.81	29.28	20.77	24.2	27.08	19.2	19.88	18.54	10.44	8.72	7.27	_	_	_	_	-1.62836	_	_	_	_	6.4612e-38	_	_	_	_	down	4
Potri.001G130100	AT3G45900	_	Ribonuclease P protein subunit P38-related	Ribonuclease P subunit P38-related isoform 1 [Theobroma cacao]	_	_	8.42	8.35	9.91	7.99	7.57	10.11	7.82	6.65	7.57	6.98	7.58	8.33	11.22	7.67	5.07	5.51	5.44	5.29	8.67	9.14	7.73	15.67	16.87	16.75	_	_	_	_	1.05673	_	_	_	_	1.08357e-13	_	_	_	_	up	4
Potri.001G131500	_	_	_	hypothetical protein POPTR_0001s01390g [Populus trichocarpa]	_	_	1.38	1.61	1.99	1.29	1.64	1.37	1.52	1.14	1.16	1.25	1.54	1.41	1.61	1.98	1.49	1.54	1.3	1.24	1.5	1.47	1.3	0.65	0.61	0.75	_	_	_	_	-1.31156	_	_	_	_	1.82181e-07	_	_	_	_	down	4
Potri.001G133200	AT1G32100	ATPRR1,PRR1	pinoresinol reductase 1	bifunctional pinoresinol-lariciresinol reductase 2-like	_	_	9.82	6.56	5.85	11.78	9.33	6.82	10.67	9.44	10.11	8.6	7.7	9.59	9.23	10.56	11.56	7.23	8.7	12.63	7.41	5.98	5.96	5.51	4.13	3.97	_	_	_	_	-1.19987	_	_	_	_	4.40099e-05	_	_	_	_	down	4
Potri.001G133300	AT1G32100	ATPRR1,PRR1	pinoresinol reductase 1	isoflavone reductase homolog	_	_	2.12	1.35	1.66	2.39	1.59	0.9	0.95	1.88	1.91	1.31	1.02	1.88	1.16	1.54	1.85	1.58	1.77	1.53	1.88	1.03	0.32	0	0	0	_	_	_	_	-3.99061	_	_	_	_	3.19147e-06	_	_	_	_	down	4
Potri.001G133800	AT1G32090	_	early-responsive to dehydration stress protein (ERD4)	CSC1 At1g32090	_	_	1.53	4.28	7.4	2.32	4.45	6.71	3.97	3.78	3.79	5.22	6.35	6.57	12.87	9.87	5.47	5.58	5.14	5.48	10.67	10	9.76	26.78	28.9	26.76	_	_	_	_	1.54756	_	_	_	_	4.03182e-10	_	_	_	_	up	4
Potri.001G134300	AT3G07040	RPM1,RPS3	NB-ARC domain-containing disease resistance protein	NBS-LRR resistance gene ARGH35 [Populus trichocarpa]	_	_	0.76	0.73	0.41	0.85	0.72	0.37	0.21	0.86	0.67	0.35	0.47	1.03	1.1	1.75	0.89	0.98	1.39	1.21	0.87	0.91	1.27	0.44	0.26	0.15	_	_	_	_	-2.08906	_	_	_	_	0.00195196	_	_	_	_	down	4
Potri.001G134700	AT3G07040	RPM1,RPS3	NB-ARC domain-containing disease resistance protein	NBS-LRR resistance gene ARGH35 [Populus trichocarpa]	_	_	1.27	1.09	0.56	0.98	0.59	0.96	0.91	0.99	1.26	0.62	0.84	0.66	1.25	1.54	1.64	1.16	1.07	1.81	0.95	0.83	1.34	0.88	0.35	0.51	_	_	_	_	-1.35938	_	_	_	_	0.00947893	_	_	_	_	down	4
Potri.001G136200	AT3G03050	ATCSLD3,CSLD3,KJK	cellulose synthase-like D3	cellulose synthase D3 [Populus euphratica]	_	_	2.18	3.58	4.53	3.07	3.53	4.43	4.13	4.16	4.15	3.99	3.64	4.1	8.15	5.07	3.52	3.89	2.74	2.78	8	6.56	7.02	10.67	11.63	11.05	_	_	_	_	1.01176	_	_	_	_	2.1006e-09	_	_	_	_	up	4
Potri.001G136500	_	_	_	---NA---	_	_	0.51	0.51	0.33	0.47	0.52	0.42	0.39	0.9	0.36	0.22	0.15	0.34	0.94	0.54	0.55	0.29	0.43	0.48	0.62	0.55	0.76	0.14	0.07	0.06	_	_	_	_	-2.71639	_	_	_	_	0.00170344	_	_	_	_	down	4
Potri.001G138800	AT1G32320	ATMKK10,MKK10	MAP kinase kinase 10	mitogen-activated kinase kinase 10	_	_	2.64	3.87	4.05	4.45	3.53	3.37	3.58	3.19	2.53	3.92	2.4	4.45	7.11	6.47	4.47	5.74	6.55	3.86	3.45	6.04	4.93	3.51	1.97	1.25	_	_	_	_	-1.41265	_	_	_	_	0.0005111	_	_	_	_	down	4
Potri.001G139600	AT4G25960	PGP2	P-glycoprotein 2	ABC transporter B family member 2-like	_	_	36.63	34.96	30.5	43.71	35.77	28.3	34.01	29.65	32.57	24.36	22.54	26.17	32.76	34.19	39.07	43.71	46.29	43.57	28.81	26.65	26.1	5.66	7.26	6.17	_	_	_	_	-2.47632	_	_	_	_	2.85554e-65	_	_	_	_	down	4
Potri.001G139700	AT4G25960	PGP2	P-glycoprotein 2	P-glyco [Populus trichocarpa]	_	_	2.4	4.14	4.58	2.49	3.59	4.76	4.96	3.88	4.41	5.86	5.9	5.97	0.85	0.99	0.7	0.71	0.94	0.97	2.23	2.07	1.92	7.65	7.01	6.92	_	_	_	1.28382	3.05227	_	_	_	4.72297e-07	2.25366e-50	_	_	_	up	up	3
Potri.001G139900	AT5G16770	AtMYB9,MYB9	myb domain protein 9	Myb domain [Theobroma cacao]	MYB	MYB	0	0.15	0	0	0	0.12	0	0	0	0	0	0.2	0	0	0	0	0	0	0	0	0	0.45	0.88	0.37	_	_	_	_	3.07554	_	_	_	_	0.00116727	_	_	_	_	up	4
Potri.001G140000	AT5G16760	_	Inositol 1,3,4-trisphosphate 5/6-kinase family protein	inositol-tetrakisphosphate 1-kinase 1-like	_	_	10.39	11.73	17.04	13.73	12.56	12.66	23.85	19.6	22.14	24.66	27.2	32.32	16.44	21.09	25.94	23.02	22.91	20.99	18.12	16.34	21.7	13.46	12.78	14.33	_	1.11652	_	_	_	_	8.44409e-12	_	_	_	_	up	_	_	_	4
Potri.001G140500	AT4G17940	_	Tetratricopeptide repeat (TPR)-like superfamily protein	Tetratricopeptide repeat-like superfamily [Theobroma cacao]	_	_	18.26	21.01	25.01	19.49	25.17	23.99	23.95	22.08	22.3	28.49	32.49	34.47	12.7	12.78	12.08	10.6	13.85	10.93	16.71	14.61	15.61	24.5	30.49	26.3	_	_	_	_	1.10318	_	_	_	_	1.04005e-17	_	_	_	_	up	4
Potri.001G140900	AT4G17920	_	RING/U-box superfamily protein	RING-H2 finger ATL29	_	_	0.18	0.27	0.51	0.36	0.63	0.67	0.49	0.47	0.49	0.59	0.19	0.33	0.79	0.47	0.59	0.59	0.27	0.88	0.39	0.5	0.64	0.27	0.09	0.04	_	_	_	_	-2.04937	_	_	_	_	0.00105172	_	_	_	_	down	4
Potri.001G141100	AT5G46690	bHLH071	beta HLH protein 71	transcription factor bHLH71	bHLH	bHLH	0.28	0.09	0.3	0.64	0.19	0.44	0.68	0.45	0.73	0.88	0.64	0.53	0.54	0.13	0.07	0.42	0.53	0.22	0	0.45	0.15	0.52	0.93	0.65	_	1.38634	_	_	1.43799	_	0.0484023	_	_	0.0126096	_	up	_	_	up	3
Potri.001G141400	AT5G46700	TET1,TRN2	Tetraspanin family protein	TORNADO 2-like	_	_	0.69	2.28	1.68	1.04	1.3	1.67	2.13	2.19	1.38	2.19	1.74	1.67	3	3.28	1.99	2.11	2.13	2	3.9	4.42	3.97	5.61	5.74	6.79	_	_	_	_	1.12674	_	_	_	_	7.16696e-08	_	_	_	_	up	4
Potri.001G141700	AT2G36120	DOT1	Glycine-rich protein family	glycine-rich DOT1-like isoform X5	_	_	0.09	0.73	0.73	0.31	1.04	1.19	0.22	0.11	0.24	0.33	0.45	0	0.62	0.96	0.44	0.78	0.74	0.24	1.66	0.73	0.63	2.96	4.85	3.05	_	_	_	_	2.25037	_	_	_	_	7.24081e-08	_	_	_	_	up	4
Potri.001G141800	_	_	_	glycine-rich cell wall structural -like	_	_	0.09	0.29	1.48	0.11	0.53	2.63	0	0.32	0.36	0.55	0.15	0.29	2.27	1.19	0.44	1.08	0.5	0.61	1.82	1.1	1.27	21.06	31.84	19.02	_	_	_	_	4.09215	_	_	_	_	7.72101e-26	_	_	_	_	up	4
Potri.001G142500	AT4G17870	PYR1,RCAR11	Polyketide cyclase/dehydrase and lipid transport superfamily protein	abscisic acid receptor PYR1-like	_	_	4.79	8.62	9.04	7.21	9.15	7.74	10.55	11.63	12.83	11.05	10.22	12	23.48	20.23	16.18	14.67	16.63	14.32	20.13	23.86	19.9	10.31	7.96	7.19	_	_	_	_	-1.23132	_	_	_	_	5.23089e-11	_	_	_	_	down	4
Potri.001G142700	AT2G35290	_	_	hypothetical protein POPTR_0001s02510g [Populus trichocarpa]	_	_	0	0.31	1.55	0.22	0.44	1	2.6	1.12	1.5	1.16	0.95	1.42	1.85	1.13	0.46	1.24	0.52	0.25	2.05	0.77	1.86	4.18	4.68	4.7	_	_	_	_	1.9146	_	_	_	_	0.00122159	_	_	_	_	up	4
Potri.001G145200	AT1G32450	NRT1.5	nitrate transporter 1.5	proton-dependent oligopeptide transport family [Populus trichocarpa]	_	_	2.14	1.11	0.9	3.82	1.77	1.2	0.62	0.39	0.47	0.54	0.55	0.65	0.12	2.04	2.92	2.83	3.47	4.08	0.17	0.48	0.16	0.3	0.34	0.11	_	_	_	-2.50338	-2.6488	_	_	_	0.00134924	5.25449e-05	_	_	_	down	down	3
Potri.001G149400	AT4G17080	_	Histone H3 K4-specific methyltransferase SET7/9 family protein	phosphatidylinositol-4-phosphate 5-kinase family [Populus trichocarpa]	_	_	7.92	6.79	5.24	7.97	5.69	5.39	7.57	7.43	8.04	5.58	4.05	5.57	12.7	13.51	15.8	12.09	12.49	14.79	11.96	12.07	12.66	6.9	6.72	6.29	_	_	_	_	-1.0867	_	_	_	_	7.67442e-11	_	_	_	_	down	4
Potri.001G151900	AT4G16970	_	Protein kinase superfamily protein	kinase family [Populus trichocarpa]	_	_	0.13	0.2	0.46	0.28	0.25	0.54	0.33	0.6	0.64	0.48	0.36	0.23	0.57	0.35	0.21	0.24	0.43	0.26	0.75	0.85	0.44	1.14	0.86	0.95	_	_	_	_	1.36807	_	_	_	_	7.82659e-05	_	_	_	_	up	4
Potri.001G152500	AT5G02890	_	HXXXD-type acyl-transferase family protein	anthranilate N-benzoyltransferase 3-like	_	_	17.01	52.52	73.82	29.63	53.59	76.05	55.27	58.7	51.38	63.46	62.52	62.84	102.57	77.76	35.93	45.49	43.61	38.8	92.79	82.93	90.56	208.77	211.61	225.81	_	_	_	_	1.57979	_	_	_	_	3.24735e-08	_	_	_	_	up	4
Potri.001G153100	AT4G16820	PLA-I{beta]2	alpha/beta-Hydrolases superfamily protein	phospholipase A1- chloroplastic	_	_	0.7	1.41	2.82	0.34	1.13	1.03	2.18	1.95	1.93	2.39	2.44	1.88	2.44	2.2	1.42	2.65	2.26	1.83	3.16	2.23	3.55	4.89	6.91	5.84	_	_	_	_	1.52381	_	_	_	_	4.25914e-06	_	_	_	_	up	4
Potri.001G153800	AT5G60900	RLK1	receptor-like protein kinase 1	G-type lectin S-receptor-like serine threonine- kinase RLK1	_	_	0.07	0.11	0	0.08	0.08	0.09	0.09	0.08	0.09	0.08	0	0.22	0	0	0	0	0.19	0.09	0.21	0	0	0.22	0.21	0.18	_	_	_	_	2.26123	_	_	_	_	0.0202003	_	_	_	_	up	4
Potri.001G154200	AT5G47230	ATERF-5,ATERF5,ERF5	ethylene responsive element binding factor 5	Ethylene responsive element binding factor 5 family [Populus trichocarpa]	ERF	AP2-EREBP	36.27	13.68	12.9	19.53	15.13	11.67	13.43	11.99	14.92	9.03	6.76	8.29	21.68	18.58	16.73	18.31	17.45	19.11	29.57	24.53	27.74	23.73	22.73	21.78	_	-1.37648	_	_	_	_	1.07522e-05	_	_	_	_	down	_	_	_	4
Potri.001G156300	AT2G01410	_	NHL domain-containing protein	NHL domain-containing [Theobroma cacao]	_	_	6.2	4.93	3.63	4.53	3.55	3.75	3.67	3.35	2.5	3.36	2.46	3.27	4.39	6.28	5	4.59	4.75	4.95	5.21	3.98	5.91	3.64	2.28	1.92	_	_	_	_	-1.01227	_	_	_	_	0.00238194	_	_	_	_	down	4
Potri.001G156700	AT4G17350	_	Plant protein of unknown function (DUF828) with plant pleckstrin homology-like region	1-phosphatidylinositol-4,5-bisphosphate phosphodiesterase delta-1 [Theobroma cacao]	_	_	0.54	1.1	0.95	0.24	0.43	0.49	0.39	0.68	0.69	1.09	0.53	1.13	2.04	1.13	0.58	0.74	0.86	0.7	1.54	1.7	1.77	3.88	3	3.22	_	_	_	_	1.43998	_	_	_	_	7.86915e-07	_	_	_	_	up	4
Potri.001G157600	AT5G47470	_	Nodulin MtN21 /EamA-like transporter family protein	integral membrane family [Populus trichocarpa]	_	_	38.26	39.67	48.75	62.77	53.81	45.27	54.04	56.99	56.14	37.35	36.83	34.54	11	14.29	15.58	6.74	9.25	16.35	15.33	15.15	14.07	30.91	25.98	29.67	_	_	_	_	1.05895	_	_	_	_	1.95823e-10	_	_	_	_	up	4
Potri.001G158000	AT2G35710	_	Nucleotide-diphospho-sugar transferases superfamily protein	glucuronosyltransferase PGSIP8	_	_	7.18	6.06	5.79	6.53	6.32	5.87	2.74	2.94	2.86	4.1	2.52	3.19	0.77	0.74	0.67	0.72	0.35	0.69	0.68	1.04	1.29	1.27	1.59	1.44	-1.21084	_	_	_	_	5.64656e-11	_	_	_	_	down	_	_	_	_	4
Potri.001G158100	_	_	_	hypothetical protein POPTR_0001s15830g [Populus trichocarpa]	_	_	76	77.27	64.27	88.69	68.23	65	51.73	47.28	61.07	54.47	69.11	51.04	36.61	30.19	25.92	35.68	35.45	24	31.04	28.49	27.93	103.29	110.39	118.01	_	_	_	_	1.83508	_	_	_	_	8.80603e-28	_	_	_	_	up	4
Potri.001G158400	AT4G12520	_	Bifunctional inhibitor/lipid-transfer protein/seed storage 2S albumin superfamily protein	14 kDa proline-rich -like	_	_	0.43	1.34	1.69	0.96	0.97	3.83	0.26	0.24	0.82	1.27	0.69	0	2.6	0.99	1.01	0.23	0	0.84	1.6	0.84	0.87	5.87	4.16	3.52	_	_	_	_	1.47107	_	_	_	_	0.000869444	_	_	_	_	up	4
Potri.001G161000	AT1G72300	_	Leucine-rich receptor-like protein kinase family protein	tyrosine-sulfated glycopeptide receptor 1	_	_	10.88	8.93	8.01	10.51	7.87	7.11	8.93	8.74	9.08	6.99	6.05	6.7	7.88	7.16	7.48	5.45	6.14	7.32	8.75	6.25	7.47	3.75	3.78	3.24	_	_	_	_	-1.06241	_	_	_	_	5.25142e-07	_	_	_	_	down	4
Potri.001G161400	AT1G17260	AHA10	autoinhibited H(+)-ATPase isoform 10	ATPase plasma membrane-type-like [Populus euphratica]	_	_	22.55	20.84	24.82	29.5	27.11	22.89	29.15	26.39	29.95	27.27	24.87	26.68	12.81	12.89	13.07	13.01	12.87	14.68	16.42	14.38	13.87	29.72	27.62	26.72	_	_	_	_	1.1059	_	_	_	_	7.79158e-30	_	_	_	_	up	4
Potri.001G161500	AT3G14360	_	alpha/beta-Hydrolases superfamily protein	lipase class 3 family [Populus trichocarpa]	_	_	0.59	0.61	0.73	0.99	1.05	1	1.18	0.5	0.94	0.87	0.71	1.01	0.59	0.9	0.75	0.41	0.97	1.08	0.8	0.83	1.13	2.23	2.48	1.98	_	_	_	_	1.5053	_	_	_	_	6.34416e-07	_	_	_	_	up	4
Potri.001G162000	AT1G72310	ATL3	RING/U-box superfamily protein	RING-H2 finger ATL3	_	_	0.87	2.05	3.37	1.67	2.55	4.24	2.73	2.49	2.23	2.18	2.54	2.54	13.28	11.18	3.19	3.77	2.2	3.4	10.05	8.67	9.97	18.86	16.56	17.87	_	_	-1.34275	_	_	_	_	0.00035443	_	_	_	_	down	_	_	4
Potri.001G162400	AT3G14310	ATPME3,PME3	pectin methylesterase 3	pectin methylesterase	_	_	4.02	6.14	7.26	5.07	6.16	7.5	5.32	5.14	5.73	5.06	4.84	5.83	12.81	11.77	7.06	7.85	7.97	6.86	11.64	11.91	12.68	26.7	28.84	28.26	_	_	_	_	1.40884	_	_	_	_	6.33914e-21	_	_	_	_	up	4
Potri.001G162700	AT1G53840	ATPME1,PME1	pectin methylesterase 1	pectinesterase 3	_	_	0.06	0.19	0.58	0.4	0.34	0.15	0.07	0.07	0.15	0.64	0.19	0.06	0.8	0.41	0.14	0.19	0.16	0	0.36	0.62	0.32	0.91	1.25	2.11	_	_	_	_	1.63103	_	_	_	_	0.000408698	_	_	_	_	up	4
Potri.001G164800	AT1G54070	_	Dormancy/auxin associated family protein	auxin-repressed kDa -like isoform X1 [Populus euphratica]	_	_	5.42	4.63	2.87	3.68	4.26	2.74	4.18	4.42	3.92	3.4	3.8	2.12	14.86	21.23	24.92	26.4	27.59	25.89	16.81	18.43	18.89	6.84	5.65	6.84	_	_	_	_	-1.66379	_	_	_	_	4.75265e-13	_	_	_	_	down	4
Potri.001G167600	AT1G54120	_	_	hypothetical protein POPTR_0001s16770g [Populus trichocarpa]	_	_	2.68	1.94	3.08	3.25	3.48	3.43	2.98	2.58	3.17	3.18	3.33	2.57	2.78	2.14	2.43	2.83	3.82	1.61	2.47	4.05	2.52	5.96	6.78	7.56	_	_	_	_	1.43719	_	_	_	_	0.000450381	_	_	_	_	up	4
Potri.001G167900	AT5G07990	CYP75B1,D501,TT7	Cytochrome P450 superfamily protein	cytochrome P450 71A1-like	_	_	23.69	86.68	145.33	70.38	98.11	139.3	80.64	61.57	67.01	91.36	84.54	88.35	72.46	80.8	89.05	150.08	155.79	132.2	106.22	96.63	102.31	383.32	413.57	410.7	_	_	_	_	2.26746	_	_	_	_	5.25671e-16	_	_	_	_	up	4
Potri.001G168600	AT1G17430	_	alpha/beta-Hydrolases superfamily protein	hydrolase family [Populus trichocarpa]	_	_	0.17	0.54	0.53	0.39	0.19	0.33	0	0.2	0.55	0.1	0.28	0.27	0.35	0.3	0.2	0.27	0.34	0.11	0.39	0.11	0.59	0.92	0.9	1.42	_	_	_	_	1.79895	_	_	_	_	0.0102502	_	_	_	_	up	4
Potri.001G168900	_	_	_	hypothetical protein POPTR_0001s16900g [Populus trichocarpa]	_	_	0	2.84	1.59	0.56	1.3	2.11	1.59	1.13	2.53	0.39	0.27	0.86	2.22	0.95	2.33	1.04	1.31	1.5	1.98	1.73	2.02	4.27	3.7	5.01	_	_	_	_	1.20856	_	_	_	_	0.0160246	_	_	_	_	up	4
Potri.001G171300	AT1G80150	_	Tetratricopeptide repeat (TPR)-like superfamily protein	pentatricopeptide repeat-containing mitochondrial-like isoform X1 [Pyrus x bretschneideri]	_	_	4.82	5.39	5.44	4.52	6.2	3.52	5.53	3.66	6.02	4.36	2.78	3.45	4.79	3.18	4.19	3.39	3.04	4.92	4.29	2.55	4.21	1.75	1.71	1.31	_	_	_	_	-1.32827	_	_	_	_	0.0015141	_	_	_	_	down	4
Potri.001G171400	_	_	_	hypothetical protein POPTR_0001s17140g [Populus trichocarpa]	_	_	3.29	1.61	2.7	3.69	3.47	2.36	1.98	1.64	1.31	1.46	1.33	1.7	2.21	3.32	2.66	1.73	1.09	1.33	0.61	1.61	1.39	0.94	0.92	0.78	_	_	_	_	-1.59939	_	_	_	_	0.0217163	_	_	_	_	down	4
Potri.001G172100	AT1G15400	_	_	hypothetical protein POPTR_0001s17190g [Populus trichocarpa]	_	_	0.92	0.62	2.42	1.03	1.62	1.51	0.79	3.29	1.84	0.47	2.75	0.82	4.24	3.63	1.39	2.63	2.43	1.87	4.51	4.63	6.42	6.39	6.46	6.29	_	_	_	_	1.04162	_	_	_	_	0.000259188	_	_	_	_	up	4
Potri.001G175500	AT3G15550	_	_	Gb: [Theobroma cacao]	_	_	0.32	0.22	0.89	0.36	0.83	1.18	1	0.79	0.89	0.6	1.05	0.96	1.31	0.64	0.38	0.44	0.8	0.3	0.97	1.27	1.07	1.97	2.28	2.16	_	_	_	_	1.46298	_	_	_	_	1.18196e-06	_	_	_	_	up	4
Potri.001G175700	AT1G15520	ABCG40,ATABCG40,ATPDR12,PDR12	pleiotropic drug resistance 12	pleiotropic drug resistance 1-like	_	_	0.04	0.17	0.41	0.1	0.58	0.68	0.41	0.29	0.16	0.51	0.35	0.31	1.41	0.59	0.18	0.34	0.4	0.11	2.53	1.29	1.72	1.69	1.79	1.35	_	_	-1.07694	1.3748	1.16998	_	_	0.0317881	3.47981e-05	8.07038e-05	_	_	down	up	up	2
Potri.001G176100	AT1G52800	_	2-oxoglutarate (2OG) and Fe(II)-dependent oxygenase superfamily protein	probable 2-oxoglutarate-dependent dioxygenase AOP1	_	_	30.35	21.62	6.58	27.92	15.82	5.99	9.31	8.14	7.64	8.76	8.52	8.87	7.88	22.98	38.09	66.57	44.66	45.2	12.61	10.57	12.58	3.92	1.57	2.81	_	_	_	_	-2.96329	_	_	_	_	1.57667e-07	_	_	_	_	down	4
Potri.001G176600	AT1G15550	ATGA3OX1,GA3OX1,GA4	gibberellin 3-oxidase 1	gibberellin 3-beta-dioxygenase 1-like	_	_	3.86	6.03	8.84	8.92	8.34	7.1	2.14	2.62	2.37	2.11	4.07	2.84	5.09	4.88	2.79	2.27	3.04	4.72	1.66	1.45	1.81	2.03	1.77	1.59	-1.41862	-1.03159	_	-1.32891	-1.22284	0.000357501	0.0151564	_	0.00484747	0.00132208	down	down	_	down	down	1
Potri.001G177100	AT1G80370	CYCA2;4	Cyclin A2;4	cyclin family [Populus trichocarpa]	_	_	0.2	0.09	0.33	0.27	0.27	0.44	0.29	0.27	0.33	0.33	0.16	0.13	0.46	0.3	0.12	0.25	0.21	0.18	0.54	0.42	0.79	0.67	0.93	0.71	_	_	_	_	1.37225	_	_	_	_	1.48828e-05	_	_	_	_	up	4
Potri.001G177600	AT1G08510	FATB	fatty acyl-ACP thioesterases B	palmitoyl-acyl carrier chloroplastic-like	_	_	0.2	0.1	0.47	0.15	0.15	1.11	0.24	0.08	0.43	0.4	0.65	0.76	0.27	0.08	0.16	0.28	0.18	0.09	0.3	0.26	0.18	3.95	4.28	3.45	_	_	_	_	4.34117	_	_	_	_	4.92254e-09	_	_	_	_	up	4
Potri.001G177900	AT1G08510	FATB	fatty acyl-ACP thioesterases B	palmitoyl-acyl carrier chloroplastic-like	_	_	0.28	0.44	0.79	0.23	0.55	0.8	0.42	0.71	0.18	0.74	0.45	0.29	0.84	0.24	0.16	0.15	0.18	0.27	0.62	0.36	0.66	4.44	5.51	3.6	_	_	_	_	3.38755	_	_	_	_	1.40121e-09	_	_	_	_	up	4
Potri.001G181700	_	_	_	hypothetical protein POPTR_0001s18200g [Populus trichocarpa]	_	_	5.88	4.45	4.82	8.1	5.34	3.88	4.8	5.4	5.09	7.43	5.82	4.53	1.53	2.85	3.8	3.4	3.26	5.42	2.27	3.72	4.38	6.35	7.08	4.79	_	_	_	_	1.08093	_	_	_	_	0.00653129	_	_	_	_	up	4
Potri.001G182500	AT3G16070	_	_	hypothetical protein POPTR_0001s18280g [Populus trichocarpa]	_	_	2.9	3.73	8.52	4.6	5.18	9.8	3.28	7.38	8.72	8.7	7.44	9.02	28.45	22.03	16.66	18.33	23.24	18.16	31.6	30.75	28.49	65.62	73.07	73.86	_	_	_	_	1.66082	_	_	_	_	2.6194e-13	_	_	_	_	up	4
Potri.001G183300	AT2G25737	_	Sulfite exporter TauE/SafE family protein	Sulfite exporter family isoform 1 [Theobroma cacao]	_	_	0	0	0.06	0	0	0.08	0	0	0.08	0	0	0.07	0	0	0.08	0	0	0	0	0	0	0.3	0.2	0.5	_	_	_	_	2.6318	_	_	_	_	0.0259015	_	_	_	_	up	4
Potri.001G183800	AT1G79860	ATROPGEF12,MEE64,ROPGEF12	RHO guanyl-nucleotide exchange factor 12	rop guanine nucleotide exchange factor 12-like	_	_	0.28	0.22	0.31	0.4	0.16	0	0.6	0.16	0.36	0.25	0.11	0.15	0.57	0.57	0.17	0.37	0.37	0.18	0	0.09	0.1	0	0.11	0.09	_	_	_	_	-1.87529	_	_	_	_	0.0371661	_	_	_	_	down	4
Potri.001G184300	AT5G60020	ATLAC17,LAC17	laccase 17	Laccase 2 [Theobroma cacao]	_	_	1.48	3.39	4.96	2.38	3.45	4.66	3.69	2.53	2.09	2.2	2.13	2.52	5.55	4.21	2.68	3.95	3.43	2.88	3.71	3.45	3.09	0.64	1.34	1	_	_	_	_	-1.97779	_	_	_	_	3.13134e-08	_	_	_	_	down	4
Potri.001G184800	AT4G29000	_	Tesmin/TSO1-like CXC domain-containing protein	tesmin TSO1-like CXC domain-containing family [Populus trichocarpa]	CPP	CPP	0.09	0.14	0.08	0.1	0.1	0.17	0.11	0.1	0.06	0.11	0.37	0.09	0.31	0.21	0.21	0	0.24	0.18	0.2	0.3	0.31	0.9	1.09	0.69	_	_	_	_	1.76447	_	_	_	_	0.000760063	_	_	_	_	up	4
Potri.001G185500	AT3G16170	_	AMP-dependent synthetase and ligase family protein	malonate-- ligase	_	_	11.02	14.06	17.37	12.63	14.45	16.15	15.4	14.51	15.7	14.5	13.45	15.5	11.93	11.35	10.81	9.58	10.12	9.47	11.59	12.44	12.11	23.22	23.23	22.68	_	_	_	_	1.01483	_	_	_	_	3.46829e-43	_	_	_	_	up	4
Potri.001G185700	AT1G52190	_	Major facilitator superfamily protein	NRT1 PTR FAMILY	_	_	3.74	8.83	12.35	5.86	8.02	12.88	7.58	6.93	8.28	10.32	9.62	9.37	35.09	24.27	18.73	25.38	19.95	16.93	32.61	33.68	34.42	57.51	62.56	65.91	_	_	_	_	1.25858	_	_	_	_	2.2555e-11	_	_	_	_	up	4
Potri.001G187500	AT5G11590	TINY2	Integrase-type DNA-binding superfamily protein	ethylene-responsive transcription factor TINY-like	ERF	AP2-EREBP	14.85	11.85	19.12	15.82	18.27	15.61	13.59	14.09	13.84	12.85	12.99	14.92	2.91	2.68	1.82	2.45	1.64	2.81	4.16	2.43	2.94	4.24	6.24	5.27	_	_	_	_	1.0632	_	_	_	_	0.00131016	_	_	_	_	up	4
Potri.001G187600	AT1G10340	_	Ankyrin repeat family protein	ankyrin repeat-containing At3g12360-like	_	_	0	0.11	0.26	0	0.08	0	0.09	0	0.09	0	0	0.08	0	0.17	0	0	0.19	0.1	0.22	0.76	0.7	1.45	1.53	1.29	_	_	_	_	3.75395	_	_	_	_	0.000119809	_	_	_	_	up	4
Potri.001G188000	AT3G16300	_	Uncharacterised protein family (UPF0497)	integral membrane family [Populus trichocarpa]	_	_	0.11	0	0.05	0	0.06	0.07	0	0.06	0.07	0	0	0.06	0.15	0	0.07	0.18	0	0.07	0.09	0.22	0.08	0.95	0.85	0.43	_	_	_	_	2.59461	_	_	_	_	0.000545015	_	_	_	_	up	4
Potri.001G188900	AT1G52140	_	_	Avr9 Cf-9 rapidly elicited [Theobroma cacao]	_	_	0.14	1.13	2.03	0.81	1.3	1.48	1.22	1.65	1.85	0.69	1.64	0.45	2.14	2.5	0.51	0.91	1.91	1.13	2.59	2.65	3.34	5.94	6.26	5.3	_	_	_	_	1.70239	_	_	_	_	1.00995e-06	_	_	_	_	up	4
Potri.001G189400	AT1G79760	DTA4	downstream target of AGL15-4	flavonol synthase flavanone 3-hydroxylase-like	_	_	0	0	0.13	0.16	0.08	0	0.17	0.08	0.09	0.08	0.12	0.15	0	0.17	0.17	0.23	0	0.09	0	0.09	0.19	0.54	1.28	0.54	_	_	_	_	2.21722	_	_	_	_	0.00199046	_	_	_	_	up	4
Potri.001G189500	AT1G59870	ABCG36,ATABCG36,ATPDR8,PDR8,PEN3	ABC-2 and Plant PDR ABC-type transporter family protein	ABC transporter G family member 29-like	_	_	35.38	27.25	23.28	29.16	25.06	22.71	29.67	26.74	30.72	20.46	19.21	23.49	47.32	40.7	40.31	33.25	36.02	43.99	37.67	34.28	37.97	14.34	15.48	14.55	_	_	_	_	-1.52452	_	_	_	_	2.90027e-17	_	_	_	_	down	4
Potri.001G189900	AT3G16360	AHP4	HPT phosphotransmitter 4	histidine-containing phosphotransfer 4-like	_	_	1.68	1.84	3.53	1.6	1.98	2.89	4.44	7.36	5.36	6.27	4.74	4.87	9.03	8.52	7.9	6.72	8.66	6.43	8.4	9.87	10.83	2.81	2.76	2.86	1.20411	1.16405	_	_	-1.59987	0.000540169	0.000855642	_	_	2.93907e-08	up	up	_	_	down	2
Potri.001G190700	AT5G56550	ATOXS3,OXS3	oxidative stress 3	Oxidative stress isoform 1 [Theobroma cacao]	_	_	19.09	9.6	2.31	9.12	5.18	3.5	6.34	6.87	6.73	2.34	1.95	2.62	54.62	55.94	65.75	114.47	92.76	74.23	54.92	54.48	53.21	35.88	43.08	45.86	_	-2.09766	_	_	_	_	0.000113735	_	_	_	_	down	_	_	_	4
Potri.001G191400	AT3G16370	_	GDSL-like Lipase/Acylhydrolase superfamily protein	GDSL esterase lipase APG	_	_	30.27	126.97	216.38	63.78	141.18	202.32	107.37	110.59	101.81	150.05	131.34	141.88	235.84	155.21	64.23	70.11	66.01	56.45	168.18	180.51	164.13	375.01	385.08	385.11	_	_	-1.02648	_	1.32905	_	_	0.0430125	_	0.000353515	_	_	down	_	up	3
Potri.001G191800	AT3G21330	_	basic helix-loop-helix (bHLH) DNA-binding superfamily protein	transcription factor bHLH87	bHLH	bHLH	1.39	0.87	0.12	0.39	0	0	0.42	0.32	0.27	0.41	0.67	0.58	0.47	0.48	0.25	0.59	0.37	0.09	0.21	0.55	0.57	1.59	1.77	1.06	_	_	_	_	1.75928	_	_	_	_	0.0261489	_	_	_	_	up	4
Potri.001G192900	AT3G17450	_	hAT dimerisation domain-containing protein	hypothetical protein POPTR_0001s19350g, partial [Populus trichocarpa]	_	_	0.6	0.54	0.6	0.38	0.48	0	0	0.1	0	0	0	0	0.12	0.59	0.4	0.54	0.68	0.56	0	0	0	0	0	0	_	_	_	_	-2.92745	_	_	_	_	0.00741836	_	_	_	_	down	4
Potri.001G197000	AT3G13890	ATMYB26,MS35,MYB26	myb domain protein 26	MYB7 [Theobroma cacao]	MYB	MYB	0	0.24	0	0.09	0	0.1	0	0.09	0	0	0.13	0.08	0.21	0.09	0.09	0	0.1	0	0.23	0.1	0.21	0.59	0.35	0.59	_	_	_	_	1.64308	_	_	_	_	0.0394887	_	_	_	_	up	4
Potri.001G198900	AT1G72790	_	hydroxyproline-rich glycoprotein family protein	hydroxyproline-rich glyco [Populus trichocarpa]	_	_	0.36	0.84	1.17	0.9	0.7	1.37	0.97	1.12	0.57	0.85	0.29	0.83	0.96	0.21	0.73	0.47	0.71	0.35	0.53	1.16	0.73	3.25	2.26	2.81	_	_	_	_	2.04831	_	_	_	_	1.13945e-06	_	_	_	_	up	4
Potri.001G200400	AT3G13750	BGAL1	beta galactosidase 1	beta-galactosidase 1-like	_	_	11.32	18.29	28.37	14.33	21.36	26.98	27.28	24.8	25.97	25.8	24.02	24.97	46.53	34.08	26.66	26.86	26.38	23.06	40.59	42.77	40.4	91.06	92.09	89.34	_	_	_	_	1.35006	_	_	_	_	8.28308e-18	_	_	_	_	up	4
Potri.001G200700	AT1G17620	_	Late embryogenesis abundant (LEA) hydroxyproline-rich glycoprotein family	Late embryogenesis abundant hydroxyproline-rich glyco [Theobroma cacao]	_	_	4.29	4.85	5.44	4.02	6.57	5.33	4.88	5.02	2.44	5.66	4.04	6.43	3.69	4.26	2.39	3.27	4.73	2.01	3.74	4.67	5.51	6.35	8.72	9.94	_	_	_	_	1.263	_	_	_	_	4.7846e-05	_	_	_	_	up	4
Potri.001G200800	AT1G72970	EDA17,HTH	Glucose-methanol-choline (GMC) oxidoreductase family protein	adhesion of calyx edges family [Populus trichocarpa]	_	_	0.11	0.17	0.16	0.04	0.12	0.14	0.17	0.2	0.09	0.08	0.06	0.11	0.19	0.08	0.08	0.15	0.05	0.09	0.05	0.05	0.14	0.86	1.06	0.98	_	_	_	_	2.70179	_	_	_	_	2.61857e-07	_	_	_	_	up	4
Potri.001G204600	AT1G15760	_	Sterile alpha motif (SAM) domain-containing protein	Sterile alpha motif domain-containing [Theobroma cacao]	_	_	9.86	17.93	21.84	10.07	15.73	26.1	18.33	13.87	17.42	16.16	14.48	12.82	42.45	32.46	20.05	20.02	20.16	18.16	32.41	29.74	36.77	74.15	63.96	65.86	_	_	_	_	1.10997	_	_	_	_	2.23406e-08	_	_	_	_	up	4
Potri.001G210100	AT5G64080	_	Bifunctional inhibitor/lipid-transfer protein/seed storage 2S albumin superfamily protein	non-specific lipid-transfer At5g64080	_	_	1.35	1.5	3.46	1.19	2.71	3.57	1.51	0.66	2.22	2.51	3.27	2.1	4.53	2.67	2.72	3.14	2.55	2	4.17	3.9	3.66	9.37	8.62	6.56	_	_	_	_	1.30004	_	_	_	_	4.81882e-06	_	_	_	_	up	4
Potri.001G212400	AT2G27930	_	PLATZ transcription factor family protein	PLATZ transcription factor family isoform 1 [Theobroma cacao]	_	PLATZ	0.4	0.99	1.11	0.27	0.44	0.81	0.29	0.45	0.71	1.03	0.26	0.41	1.49	1.28	0.19	0.83	0.63	0.21	0.59	0.72	0.86	3.01	2.6	2.5	_	_	_	_	1.43902	_	_	_	_	0.000787181	_	_	_	_	up	4
Potri.001G213200	AT5G22860	_	Serine carboxypeptidase S28 family protein	lysosomal Pro-X carboxypeptidase-like [Populus euphratica]	_	_	30.16	26.82	23.74	29.8	25.4	21.45	28.75	23.46	28.74	24.49	24.53	27.02	27.94	36.28	43.84	39.76	34.96	40.67	27.45	24.99	26.74	10.95	11.58	10.91	_	_	_	_	-1.70392	_	_	_	_	2.51876e-18	_	_	_	_	down	4
Potri.001G213300	AT5G22860	_	Serine carboxypeptidase S28 family protein	lysosomal Pro-X carboxypeptidase-like	_	_	0.96	0.41	0.69	0.49	0.73	0.67	0.31	0.79	0.28	0.46	0.77	0.68	1.87	1.36	1.43	1.97	1.5	2.03	0.78	0.8	0.77	0.4	0.39	0.27	_	_	_	_	-2.01958	_	_	_	_	3.16557e-05	_	_	_	_	down	4
Potri.001G213400	AT5G22860	_	Serine carboxypeptidase S28 family protein	lysosomal Pro-X carboxypeptidase-like [Populus euphratica]	_	_	13.64	11.38	8.08	11.35	11.91	11.01	15.51	15.1	12.22	12.81	13.23	12.39	15.36	13.48	14.99	15.96	16.24	19.29	11.24	12.18	11.82	7.03	5.45	6	_	_	_	_	-1.24618	_	_	_	_	5.95161e-11	_	_	_	_	down	4
Potri.001G213500	AT5G22860	_	Serine carboxypeptidase S28 family protein	lysosomal Pro-X carboxypeptidase-like	_	_	0.91	0.53	0.42	0.22	0.38	0.25	0.58	0.33	0.43	0.34	0.7	0.4	0.52	1.06	0.79	0.66	0.83	1.31	0.5	1.13	0.98	0.07	0.36	0.18	_	_	_	_	-1.7447	_	_	_	_	0.0070577	_	_	_	_	down	4
Potri.001G215100	AT3G44110	ATJ,ATJ3	DNAJ homologue 3	dnaJ homolog isoform X2	_	_	2.05	1.31	1.06	0.63	0.94	0.24	1.23	1.17	0.6	0.44	0.45	0.48	4.14	4.51	3.4	4.52	5.67	4.48	4.04	4.26	3.92	2.98	4.03	2.94	_	-1.55951	_	_	_	_	0.0196629	_	_	_	_	down	_	_	_	4
Potri.001G216000	AT5G22090	_	Protein of unknown function (DUF3049)	FAF- chloroplastic	_	_	54.13	48.88	40.7	53.37	46.64	38.67	46.07	51.86	44.1	51.34	48.4	49.5	70.25	98.73	126.97	111.75	116.45	119.3	69.11	72.04	72.7	44.62	41.76	44.27	_	_	_	_	-1.19946	_	_	_	_	1.66212e-14	_	_	_	_	down	4
Potri.001G217700	AT3G23750	_	Leucine-rich repeat protein kinase family protein	probable receptor kinase TMK1 [Pyrus x bretschneideri]	_	_	2.3	3.19	4.17	2.46	3.19	4.39	3.86	2.88	3.24	3.18	2.81	3.17	3.96	2.74	2.13	2.67	2.15	1.96	3.67	3.36	2.98	9.08	8.29	8.68	_	_	_	_	1.56537	_	_	_	_	3.1692e-25	_	_	_	_	up	4
Potri.001G218100	AT3G44200	ATNEK6,IBO1,NEK6	NIMA (never in mitosis, gene A)-related 6	serine threonine- kinase Nek5-like	_	_	8.02	10.95	13.07	10.09	11.81	13.88	11.33	10.41	12.19	11.64	11.28	11.6	19.5	14.84	9.6	9.93	10.03	9.28	15.96	16.51	16.51	33.68	33.48	34.66	_	_	_	_	1.22532	_	_	_	_	2.43526e-29	_	_	_	_	up	4
Potri.001G220900	AT1G20030	_	Pathogenesis-related thaumatin superfamily protein	thaumatin 1 isoform X1	_	_	0.13	0.21	0.7	0.74	0.75	1.35	1.28	1.21	1.86	1.73	1.07	0.41	2.67	0.15	0.62	1.12	1.05	0.17	2.57	0.52	2.34	1.61	1.78	2.17	1.65024	_	_	_	_	0.0391834	_	_	_	_	up	_	_	_	_	4
Potri.001G221100	AT1G75800	_	Pathogenesis-related thaumatin superfamily protein	thaumatin 1 isoform X1	_	_	1.3	4.57	3.2	0.82	3.65	3.52	7.91	7.58	8.09	6.93	7.87	3.53	2.62	1.31	1.05	0.77	1.61	1.16	6.67	7.42	4.3	5.18	6.54	7.99	1.33445	1.04602	_	1.87437	1.96166	0.00494823	0.0430124	_	8.64293e-05	1.68195e-06	up	up	_	up	up	1
Potri.001G221500	AT1G75800	_	Pathogenesis-related thaumatin superfamily protein	thaumatin 1 isoform X1	_	_	1	4	3.02	1.62	2.38	4.83	6.29	5.19	6.97	5.28	5.03	4.5	3.14	1.15	0.92	0.35	0.44	1.01	5.15	5.09	3.63	7.95	6.31	7.02	1.17668	_	_	1.42773	2.0201	0.0152425	_	_	0.00620966	3.92311e-07	up	_	_	up	up	2
Potri.001G221700	AT1G75800	_	Pathogenesis-related thaumatin superfamily protein	thaumatin 1 isoform X1	_	_	0.91	2.84	3.26	0.92	2.55	3.36	5.57	6.1	6.03	5.06	5.86	4.33	1.47	1.36	0.64	0.86	1.08	0.47	3.8	6.17	3.82	6.07	5.42	4.7	1.28951	1.14271	_	1.96778	2.16864	0.00212109	0.00876634	_	1.77945e-05	4.35651e-08	up	up	_	up	up	1
Potri.001G221800	AT1G75800	_	Pathogenesis-related thaumatin superfamily protein	thaumatin 1 isoform X1	_	_	1.27	4.78	5.81	1.86	4.3	6.02	12.57	12.62	11.57	11.49	12.97	9.91	3.43	2.79	2.4	1.21	1.85	1.99	12.38	9.49	13.16	15.31	12.18	10.78	1.58521	1.5575	_	2.00819	2.11509	5.21955e-06	7.76528e-06	_	4.0988e-08	1.1913e-10	up	up	_	up	up	1
Potri.001G221900	AT1G75800	_	Pathogenesis-related thaumatin superfamily protein	thaumatin 1 isoform X1	_	_	0.6	3.07	3.44	0.85	2.21	3.86	7.63	4.99	10.81	5.91	3.9	4.07	3.25	1.92	0.89	0.32	1.6	0.98	3.16	4.93	6.15	10.34	9.7	5.53	1.63818	_	_	_	2.02536	0.00328044	_	_	_	1.61429e-05	up	_	_	_	up	3
Potri.001G222100	AT1G75800	_	Pathogenesis-related thaumatin superfamily protein	thaumatin 1 isoform X1	_	_	0	0.17	0	0.12	0.12	0	0.13	0.37	0.28	0.26	0.53	0.57	0	0	0.13	0	0.14	0.14	0.49	0.29	0.15	1	0.82	0.55	_	_	_	_	3.16383	_	_	_	_	0.0129115	_	_	_	_	up	4
Potri.001G225400	AT3G12480	NF-YC11	nuclear factor Y, subunit C11	dr1-associated corepressor-like	NF-YC	NF-YC	1.18	1.64	1.07	1.1	1.18	0.82	0.77	0.81	0.87	0.72	1.15	0.81	0.77	0.94	1.63	1.28	1.12	1.05	0.91	0.75	0.78	0.72	0.45	0.43	_	_	_	_	-1.0773	_	_	_	_	0.00879856	_	_	_	_	down	4
Potri.001G225600	AT3G59550	ATRAD21.2,ATSYN3,SYN3	Rad21/Rec8-like family protein	sister chromatid cohesion 1 3	_	_	0.05	0.2	0.41	0.15	0.35	0.63	0.25	0.18	0.33	0.31	0.34	0.38	0.24	0.21	0.09	0.27	0.17	0.2	0.43	0.37	0.28	0.59	0.89	0.62	_	_	_	_	1.84016	_	_	_	_	1.86512e-05	_	_	_	_	up	4
Potri.001G225700	AT2G01290	RPI2	ribose-5-phosphate isomerase 2	probable ribose-5-phosphate isomerase 2	_	_	6.52	6.15	5.08	4.89	4.78	4.89	5.23	4.95	5.82	6.76	8.19	4.83	5.01	3.94	5.61	2.95	3.97	4.17	5.26	5.41	4.92	1.57	1.39	1.83	_	_	_	_	-1.54561	_	_	_	_	2.17929e-06	_	_	_	_	down	4
Potri.001G225800	AT3G12490	ATCYS6,ATCYSB,CYSB	cystatin B	cysteine protease inhibitor family [Populus trichocarpa]	_	_	0.43	0.4	0.82	0.19	0.48	0.65	0.31	0.58	0.98	0.4	0.28	0.44	2.41	0.98	0.7	1.17	1.13	1.22	1.02	1.67	1.16	0.78	0.38	0.32	_	_	_	_	-1.37159	_	_	_	_	0.0221264	_	_	_	_	down	4
Potri.001G226000	AT5G24550	BGLU32	beta glucosidase 32	beta-glucosidase 12-like	_	_	339.52	380.38	524.68	374.69	383.39	430.83	453.28	452.45	460.85	338.02	353.22	351.48	407.74	268.15	158.16	85.87	115.83	131.2	352.34	350.29	341.11	110.45	44.1	48.29	_	_	-1.13144	_	-1.98394	_	_	0.00637815	_	8.66678e-11	_	_	down	_	down	3
Potri.001G226100	AT3G60130	BGLU16	beta glucosidase 16	beta-glucosidase 12-like	_	_	10.61	22.96	30.33	27.85	30.22	32.94	24.74	20.9	22.84	20.37	22.54	21.25	39.56	30.56	19.67	30.05	25.99	19.95	22.4	21.55	20.86	64.03	59.61	64.94	_	_	_	_	1.07564	_	_	_	_	1.00078e-05	_	_	_	_	up	4
Potri.001G226200	AT5G24550	BGLU32	beta glucosidase 32	beta-glucosidase 12-like	_	_	281.23	252.45	334.86	286.95	306.1	331.53	337.31	298.47	384.97	277.37	243.8	286.68	333.93	218.96	128.4	62.46	87.87	102	280.04	268.83	286.48	96.23	35.07	45.01	_	_	-1.2355	_	-1.89119	_	_	0.00436881	_	5.4275e-09	_	_	down	_	down	3
Potri.001G227300	AT2G44480	BGLU17	beta glucosidase 17	vicianin hydrolase-like	_	_	0.18	0.61	0.71	0.36	0.64	1.13	0.25	0.32	0.09	0.13	0.46	0.77	3.23	1.87	0.91	1.38	1.49	0.96	1.9	2.26	2.49	5.31	6.64	5.57	_	_	_	_	1.5368	_	_	_	_	2.06424e-05	_	_	_	_	up	4
Potri.001G227400	AT2G44480	BGLU17	beta glucosidase 17	vicianin hydrolase-like	_	_	0.61	1.61	1.91	0.6	1.2	2.25	0.69	0.48	0.54	0.82	1.23	0.71	5.91	4.14	2.11	3.26	2.48	1.64	4.51	4.19	4.78	12.21	12.78	13.75	_	_	_	_	1.64951	_	_	_	_	1.99268e-05	_	_	_	_	up	4
Potri.001G228500	AT5G06800	_	myb-like HTH transcriptional regulator family protein	Myb-like HTH transcriptional regulator family isoform 2 [Theobroma cacao]	G2-like	G2-like	6.4	10.94	13.19	7.37	13.91	11.23	12.19	15.09	16.57	8.13	9.14	7.72	27.06	16.32	5.09	4.24	2.96	3.48	11.58	14.21	10.12	1.59	0.44	0.56	_	_	_	_	-4.087	_	_	_	_	9.64117e-13	_	_	_	_	down	4
Potri.001G230900	AT2G31945	_	_	hypothetical protein POPTR_0001s23800g [Populus trichocarpa]	_	_	0.23	1.08	1.01	0	0.52	1.18	0.28	0	0.59	1.36	0	0.24	0	0.53	0.54	0.73	0.61	0.3	0.34	0	0	2.8	2.75	1.16	_	_	_	_	2.24184	_	_	_	_	0.0153722	_	_	_	_	up	4
Potri.001G231300	AT2G31940	_	_	oxidoreductase transition metal ion binding [Arabidopsis lyrata lyrata]	_	_	4.41	3.45	2.45	4.79	3.31	3.75	4.95	4.85	6.95	4.71	4.75	5.03	1.58	2.54	3.46	2.17	2.53	3.24	0.88	1.34	2.6	0.22	1.54	1.48	_	_	_	_	-1.17207	_	_	_	_	0.0344121	_	_	_	_	down	4
Potri.001G231600	AT2G31930	_	_	serum response factor homolog A-like	_	_	6.36	8.72	7.17	10.94	8.32	6.79	8.9	8.86	8.29	8.47	6.71	7.53	9.6	7.78	11.15	10.53	12.53	8.42	7.37	8.31	6.7	0	0.77	0.66	_	_	_	_	-3.88798	_	_	_	_	6.43356e-12	_	_	_	_	down	4
Potri.001G231900	AT2G44260	_	Plant protein of unknown function (DUF946)	PREDICTED: uncharacterized protein LOC105114095	_	_	0.82	1.29	2.67	1.29	1.57	1.37	1.39	0.75	0.95	1.17	1.46	0.77	2.88	1.8	0.68	1.21	0.87	1.07	2.34	1.51	1.45	5.13	6.63	4.88	_	_	_	_	1.6349	_	_	_	_	5.11707e-07	_	_	_	_	up	4
Potri.001G232200	AT2G31930	_	_	serum response factor homolog A-like	_	_	3.07	3.2	2.09	4.02	4.41	3.48	3.48	3.49	3.27	3.23	2.48	3.36	2.98	2.75	3.81	2.51	2.7	3.32	4.33	1.78	2.78	1.04	1.02	0	_	_	_	_	-2.05439	_	_	_	_	0.000978528	_	_	_	_	down	4
Potri.001G232500	AT2G44260	_	Plant protein of unknown function (DUF946)	PREDICTED: uncharacterized protein LOC105114698	_	_	0.24	0.25	0.28	0.18	0.09	0.4	0.28	0.45	0.4	0.84	0.25	0.24	0.53	0.63	0.28	0.25	0.83	0.2	0.59	0.51	0.75	1.2	1.29	0.99	_	_	_	_	1.20131	_	_	_	_	0.0402138	_	_	_	_	up	4
Potri.001G233700	AT3G45850	_	P-loop containing nucleoside triphosphate hydrolases superfamily protein	kinesin motor family [Populus trichocarpa]	_	_	24.56	31.73	50.44	32.18	40.96	45.4	31.12	30.08	30.34	34.3	34.73	37.24	25.43	18.69	14.06	14.91	14.37	15.19	22.09	21.33	21.98	37.77	46.89	39.84	_	_	_	_	1.10485	_	_	_	_	2.49831e-14	_	_	_	_	up	4
Potri.001G234500	AT2G28630	KCS12	3-ketoacyl-CoA synthase 12	3-ketoacyl- synthase 12-like	_	_	0.09	3.86	6.87	0.38	3.83	8.59	1.84	1.45	1.52	2.93	3.71	2.82	17.41	11.59	1.8	2.33	2.59	1.11	12.59	12.57	9.6	87.27	91.65	89.76	_	_	-1.95913	_	2.94068	_	_	0.0418374	_	1.71943e-05	_	_	down	_	up	3
Potri.001G234600	AT2G39380	ATEXO70H2,EXO70H2	exocyst subunit exo70 family protein H2	exocyst complex component EXO70B1-like	_	_	30.4	42.68	52.99	33.67	39.29	47.63	43.35	39.41	40.95	38.63	37.29	39.28	42.9	29.53	19.86	20.35	21.04	17.1	38.47	35.09	37.89	61.32	61.19	61.37	_	_	_	_	1.00925	_	_	_	_	2.05754e-11	_	_	_	_	up	4
Potri.001G234900	AT5G59750	_	DHBP synthase RibB-like alpha/beta domain;GTP cyclohydrolase II	monofunctional riboflavin biosynthesis RIBA chloroplastic	_	_	24.3	18.73	14.05	14.1	15.53	14.5	12.56	13.18	14.88	11.85	10.41	11.24	38.53	42.77	51.64	44.96	46.03	53.56	29.92	28.92	30.84	22.12	20.44	22.26	_	_	_	_	-1.04748	_	_	_	_	1.39106e-08	_	_	_	_	down	4
Potri.001G235300	AT4G01470	ATTIP1.3,GAMMA-TIP3,TIP1;3	tonoplast intrinsic protein 1;3	nodulin-26 family [Populus trichocarpa]	_	_	0.11	1.68	1.32	0.73	1.33	1.65	0.78	0.49	0.83	2.05	0.52	1.34	1.16	0.25	0.13	1.14	0.29	0.84	0.32	0.84	0.44	1.97	1.13	2.99	_	_	_	_	1.93775	_	_	_	_	0.00151264	_	_	_	_	up	4
Potri.001G235500	AT3G46130	ATMYB48,ATMYB48-1,ATMYB48-2,ATMYB48-3,MYB48	myb domain protein 48	myb family transcription factor family [Populus trichocarpa]	MYB	MYB	10.12	15.99	22.18	8.65	14.6	16.72	23.7	17.28	19.13	13.18	13.51	14.37	3.55	2.66	4.92	4.64	4.66	3.14	4.93	5.89	6.43	1.84	1.97	1.53	_	_	_	_	-1.01686	_	_	_	_	0.0179829	_	_	_	_	down	4
Potri.001G236100	AT5G59840	_	Ras-related small GTP-binding family protein	ras-related RABE1c [Populus euphratica]	_	_	8.53	10.77	16.07	10.18	13.83	15.5	13.83	16.58	13.82	17.47	13.86	14.45	25.52	22.37	13.28	16.75	15.28	12.86	25.81	24.02	28.43	46.97	46.9	46.35	_	_	_	_	1.20451	_	_	_	_	1.51465e-19	_	_	_	_	up	4
Potri.001G237200	AT3G46440	UXS5	UDP-XYL synthase 5	UDP-glucuronic acid decarboxylase 5 [Vitis vinifera]	_	_	33.3	79.73	125.14	56.9	88.09	115.42	73.36	73.75	74.49	69.94	71.21	70.05	137.71	105.79	59.38	83.48	78.47	63.17	91.41	98.02	96.59	48.5	43.17	44.78	_	_	_	_	-1.11626	_	_	_	_	3.07225e-05	_	_	_	_	down	4
Potri.001G237600	AT2G28790	_	Pathogenesis-related thaumatin superfamily protein	osmotin-like family [Populus trichocarpa]	_	_	0	0.22	0.37	0.16	0.16	0.18	0.17	0.32	0	0.5	0	0	0.57	0.16	0.17	0.3	0.94	0.18	1.06	0.37	0.19	2.37	1.9	2.5	_	_	_	_	2.38497	_	_	_	_	0.000129716	_	_	_	_	up	4
Potri.001G238300	AT5G59350	_	_	hypothetical protein POPTR_0001s24520g [Populus trichocarpa]	_	_	18.31	29.66	40.24	23.37	30.77	35.14	24.53	23.02	25.11	30.97	29.32	26.21	14.27	12.24	11.42	9.34	10.74	8.29	14.12	15.7	18.01	28.61	32.17	30.13	_	_	_	_	1.25593	_	_	_	_	4.98944e-14	_	_	_	_	up	4
Potri.001G238900	AT5G02440	_	_	hypothetical protein POPTR_0001s24580g [Populus trichocarpa]	_	_	0.74	1.05	1.18	1.36	1.06	2.07	1.3	1.46	1.55	0.88	0.65	1.05	0.82	1.79	1.19	1.63	1.52	1.14	2.01	2.46	2.2	2.97	3.32	2.3	_	_	_	_	1.10297	_	_	_	_	0.000199522	_	_	_	_	up	4
Potri.001G239900	AT2G28900	ATOEP16-1,ATOEP16-L,OEP16,OEP16-1	outer plastid envelope protein 16-1	outer envelope pore chloroplastic	_	_	158.5	145.77	137.9	133.54	141.3	139.52	144.69	155.73	146.15	154.08	156.98	151.15	109.51	101.25	109.94	115.79	123.37	111.05	145.22	166.46	162.13	216.7	210.9	224.33	_	_	_	_	1.01592	_	_	_	_	6.50401e-32	_	_	_	_	up	4
Potri.001G240000	AT5G24318	_	O-Glycosyl hydrolases family 17 protein	glucan endo-1,3-beta-glucosidase-like	_	_	6.03	6.98	9.65	6.77	10.69	11.85	10.67	8.78	9.63	9.29	9.46	9.02	6.71	8.69	5.05	6.23	6.98	4.52	7.8	6.36	8.35	13.66	14.02	14.2	_	_	_	_	1.02287	_	_	_	_	7.3864e-12	_	_	_	_	up	4
Potri.001G240300	AT3G55440	ATCTIMC,CYTOTPI,TPI	triosephosphate isomerase	triosephosphate cytosolic	_	_	0.55	1.21	2.67	1.03	1.53	2.02	0.71	1.04	0.75	1.09	1.54	2.06	4.25	3.43	2.46	4.64	4.86	3.48	3.46	3.45	4.04	11.28	12.77	12.93	_	_	_	_	1.86247	_	_	_	_	9.18631e-19	_	_	_	_	up	4
Potri.001G240900	AT2G39700	ATEXP4,ATEXPA4,ATHEXP ALPHA 1.6,EXPA4	expansin A4	expansin	_	_	3.25	9.8	17.57	4.98	11.44	18.35	13.3	12.86	12.47	12.14	13.28	11.71	52.35	32.74	18.52	18.07	18.38	17.58	49.92	48.75	49.96	80.31	85.63	80.63	_	_	_	_	1.2557	_	_	_	_	2.77032e-05	_	_	_	_	up	4
Potri.001G241300	AT2G29050	ATRBL1,RBL1	RHOMBOID-like 1	inactive rhomboid 1-like [Populus euphratica]	_	_	0.3	0.41	1.01	0.21	0.8	0.95	0.63	0.55	0.48	0.53	0.36	0.46	0.9	0.26	0.35	0.31	0.25	0.29	0.84	0.83	0.66	3.52	3.29	3.39	_	_	_	_	2.74199	_	_	_	_	7.96305e-19	_	_	_	_	up	4
Potri.001G242600	AT2G29090	CYP707A2	cytochrome P450, family 707, subfamily A, polypeptide 2	abscisic acid 8 -hydroxylase 2	_	_	5.71	11.85	16.8	8.36	12.49	15.79	7.74	9.04	9.01	14.51	14.23	14.82	4.52	3.71	4.55	2.33	3.37	3.6	4.6	4.9	3.46	9.91	7.89	8.87	_	_	_	_	1.04551	_	_	_	_	3.73347e-05	_	_	_	_	up	4
Potri.001G242800	AT5G59510	DVL18,RTFL5	ROTUNDIFOLIA like 5	chromodomain-helicase-DNA-binding 9-like [Prunus mume]	_	_	0	0.4	0	0.58	0.29	0.33	0.62	0	0.33	0.31	0.84	0.27	0.7	0	0.61	0.82	0.68	0	1.54	1.35	1.76	1.97	3.86	2.61	_	_	_	_	2.26092	_	_	_	_	0.00214591	_	_	_	_	up	4
Potri.001G243600	AT3G46640	LUX,PCL1	Homeodomain-like superfamily protein	transcription factor LUX [Populus euphratica]	G2-like	G2-like	17.07	13.16	12.82	14.65	13.09	13.45	7.81	6.9	7.19	8.39	7.69	8.93	3.82	3.61	3.79	3.85	3.05	3.43	2.52	2.7	2.61	2.12	3.45	2.91	-1.04176	_	_	_	_	6.05406e-11	_	_	_	_	down	_	_	_	_	4
Potri.001G245300	AT1G07420	ATSMO2,SMO2-1	sterol 4-alpha-methyl-oxidase 2-1	sterol 4-alpha-methyl-oxidase 1 family [Populus trichocarpa]	_	_	0.32	0.93	1.36	0.4	0.94	1.02	0.34	0.77	0.61	0.99	0.97	1.03	1.34	0.87	0.28	0.55	0.32	0.52	0.6	0.73	0.6	2.12	1.67	1.61	_	_	_	_	1.11171	_	_	_	_	0.000204806	_	_	_	_	up	4
Potri.001G245400	_	_	_	hypothetical protein POPTR_0001s25220g [Populus trichocarpa]	_	_	0	0	0	0.42	1.06	0.24	0.45	0.21	0	1.12	0.3	0.19	0.51	0	0.22	0.59	0.5	0.73	0	0	0	0.29	0.28	0.95	_	2.01654	_	_	_	_	0.0471915	_	_	_	_	up	_	_	_	4
Potri.001G247300	AT5G43240	_	Protein of unknown function (DUF674)	transcriptional regulatory	_	_	1.4	1.16	2.03	0.84	1.3	1.79	1.39	1.32	1.59	1.57	1.2	2.23	3.89	2	1.17	2.61	2.84	1.5	2.72	2.27	2.92	3.9	4.69	5.84	_	_	_	_	1.06632	_	_	_	_	3.56629e-05	_	_	_	_	up	4
Potri.001G248700	AT2G38080	ATLMCO4,IRX12,LAC4,LMCO4	Laccase/Diphenol oxidase family protein	[Ricinus communis]	_	_	0.8	5.15	9.24	2.34	6.05	8.32	4.23	4	4.02	4.86	3.78	4.21	10.93	6.71	2.8	4.78	4.65	2.52	4.92	6.12	6.16	2.39	2.57	2.54	_	_	_	_	-1.34759	_	_	_	_	0.0067155	_	_	_	_	down	4
Potri.001G249700	AT5G58860	CYP86,CYP86A1	cytochrome P450, family 86, subfamily A, polypeptide 1	Cytochrome P450 86A1 family [Populus trichocarpa]	_	_	0.07	0.78	1.13	0.24	0.48	0.55	0.52	0.41	0.09	0.08	0.46	0.67	0.87	0.66	0.67	0.15	0.57	0.74	1.28	0.94	0.68	2.4	4.17	2.71	_	_	_	_	2.00886	_	_	_	_	1.30393e-05	_	_	_	_	up	4
Potri.001G250900	AT5G58770	_	Undecaprenyl pyrophosphate synthetase family protein	dehydrodolichyl diphosphate synthase 2	_	_	0	0.45	0.42	0	0.53	0.12	0	0.11	0.12	0.11	0.15	0.3	0.77	0.55	0.11	0	0.13	0.12	0.14	0.5	0.26	3.61	2.13	3.72	_	_	_	_	2.65498	_	_	_	_	9.63867e-08	_	_	_	_	up	4
Potri.001G251600	AT2G29950	ELF4-L1	ELF4-like 1	EARLY FLOWERING 4-like [Nelumbo nucifera]	_	_	3.43	1.86	2.95	3.78	2.97	3.12	1.43	0.98	1.77	1.49	2.02	2.26	3.11	2.89	2.25	2.99	2.09	2.23	1.77	1.29	1.97	0.5	0.49	0.67	-1.0745	_	_	_	-2.19059	0.003697	_	_	_	6.86646e-08	down	_	_	_	down	3
Potri.001G252400	AT3G55950	ATCRR3,CCR3	CRINKLY4 related 3	serine threonine- kinase CCR3	_	_	0.73	0.57	0.75	0.96	0.34	0.47	1.1	0.91	1.02	0.8	0.69	0.95	0.82	1.84	1.01	1.81	2.02	1.27	1.92	1.92	2.16	2.33	2.56	3.32	_	_	_	_	1.12464	_	_	_	_	0.00010361	_	_	_	_	up	4
Potri.001G252900	AT5G05580	FAD8	fatty acid desaturase 8	fatty acid desaturase 3 [Linum usitatissimum]	_	_	10.92	17.66	28.4	10.51	21.26	29.91	21.68	18.08	18.7	20.19	23.32	21.35	20.61	12.38	6.73	6.55	8.14	6.28	21.58	19.03	21.4	52.13	59.23	57.15	_	_	_	_	2.0917	_	_	_	_	2.5798e-20	_	_	_	_	up	4
Potri.001G254100	AT1G74670	_	Gibberellin-regulated family protein	gibberellin induced	_	_	0.83	14.08	26.6	2.49	14.5	23.54	3	4.89	2.83	10.69	10.3	9.2	76.07	51.47	3.43	6.43	3.3	3.06	38.93	47.08	35.2	228.05	234.83	219.07	-1.73748	_	-2.84593	_	2.25289	0.0476479	_	0.000386663	_	0.00037767	down	_	down	_	up	2
Potri.001G254200	AT2G13540	ABH1,ATCBP80,CBP80,ENS	ARM repeat superfamily protein	nuclear cap-binding subunit 1	_	_	0	0.17	0	0.13	0.38	0.28	0	0.13	0	0.13	0	0.23	0	0.26	0.13	0	0.15	0	0.33	0	0.15	1.53	0.83	1.69	_	_	_	_	2.84197	_	_	_	_	0.00139479	_	_	_	_	up	4
Potri.001G254500	AT1G50490	UBC20	ubiquitin-conjugating enzyme 20	ubiquitin-conjugating enzyme 19 family [Populus trichocarpa]	_	_	0.64	1.89	2.96	1.22	2.29	3.41	2.07	2.68	2.85	1.89	1.75	2.37	2.91	1.98	1.5	2.28	2.02	1.65	3.23	3.57	2.68	4.55	5.79	5.54	_	_	_	_	1.31314	_	_	_	_	1.80255e-08	_	_	_	_	up	4
Potri.001G254800	AT1G50460	ATHKL1,HKL1	hexokinase-like 1	hexokinase family [Populus trichocarpa]	_	_	3.75	5.06	6.89	3.51	4.84	5.46	5.63	4.6	4.14	4.39	4.53	4.79	3.07	1.6	1.53	1.95	1.91	1.76	2.68	2.15	2.12	1.19	1.25	0.58	_	_	_	_	-1.01935	_	_	_	_	6.01948e-05	_	_	_	_	down	4
Potri.001G255100	AT4G16260	_	Glycosyl hydrolase superfamily protein	glucan endo-1,3-beta-glucosidase-like	_	_	2.93	3.59	5.48	2.13	4.72	5.15	6.47	3.69	5.46	4.04	5.62	6.23	10.85	5.93	4.66	2.5	3.24	3.08	9.46	11.57	10.74	28.39	25.62	27.66	_	_	-1.08915	_	1.9352	_	_	0.00310641	_	7.1517e-17	_	_	down	_	up	3
Potri.001G255500	AT3G51950	_	Zinc finger (CCCH-type) family protein / RNA recognition motif (RRM)-containing protein	zinc finger CCCH domain-containing 53-like	_	C3H	0.06	0.27	0.31	0.13	0.26	0.3	0.14	0	0.15	0.42	0.66	0.12	2.21	0.74	0.48	0.56	0.39	0.46	1.49	1.3	1.43	4.46	4.46	3.55	_	_	_	_	1.87501	_	_	_	_	3.56556e-10	_	_	_	_	up	4
Potri.001G258400	AT5G12850	_	CCCH-type zinc finger protein with ARM repeat domain	C3HL domain class transcription factor isoform 1 [Theobroma cacao]	C3H	C3H	0.71	0.37	1.08	1.12	0.86	1.13	0.92	1	1.05	0.84	0.85	0.79	2.29	0.95	0.83	1.8	1.24	1.45	1.14	1.15	1.12	0.63	0.44	0.3	_	_	_	_	-1.49679	_	_	_	_	0.00246746	_	_	_	_	down	4
Potri.001G258700	AT5G12870	ATMYB46,MYB46	myb domain protein 46	transcription factor MYB46-like	MYB	MYB	3.07	5.63	8.76	5.24	6.9	9.45	6.1	6.83	7.16	4.51	7.21	5.6	9.06	9	6.12	9.69	6.88	6.15	8.47	9.58	8.15	4.06	2.99	2.95	_	_	_	_	-1.25807	_	_	_	_	3.00282e-05	_	_	_	_	down	4
Potri.001G259200	AT1G51260	LPAT3	lysophosphatidyl acyltransferase 3	1-acyl-sn-glycerol-3-phosphate acyltransferase 3-like	_	_	0.57	0.53	0.64	0.41	0.33	0.84	0.3	0.6	0.52	0.43	0.55	0.54	1.01	0.66	0.56	0.86	0.69	0.38	0.61	0.86	0.8	1.45	2.34	1.41	_	_	_	_	1.21452	_	_	_	_	6.43492e-07	_	_	_	_	up	4
Potri.001G259600	_	_	_	hypothetical protein POPTR_0001s26690g, partial [Populus trichocarpa]	_	_	0	0	0	0	0	0	0	0	0	0	0	0	0	0	0	0.1	0	0	0	0.12	0	0.14	0.14	0.57	_	_	_	_	2.46695	_	_	_	_	0.0264159	_	_	_	_	up	4
Potri.001G260700	AT3G51970	ASAT1,ATASAT1,ATSAT1	acyl-CoA sterol acyl transferase 1	acyl- --sterol O-acyltransferase 1-like	_	_	1.67	2.13	2.92	1.36	1.19	1.16	2.19	1.55	1.94	1.62	0.98	1.41	3.87	3.67	1.43	3.03	2.2	2.75	2.04	3.17	1.85	0.23	0.68	0.57	_	_	_	_	-2.35506	_	_	_	_	0.00026347	_	_	_	_	down	4
Potri.001G262800	AT2G34930	_	disease resistance family protein / LRR family protein	LRR receptor-like serine threonine- kinase FLS2	_	_	1.01	0.75	0.75	0.96	0.84	0.34	1.03	1.16	1.16	1.01	0.78	0.61	0.36	0.99	0.82	0.45	0.85	1.18	0.96	0.42	0.51	0.16	0.24	0.34	_	_	_	_	-1.50552	_	_	_	_	0.0349323	_	_	_	_	down	4
Potri.001G263700	AT5G13710	CPH,SMT1	sterol methyltransferase 1	Sterol methyltransferase 1 [Theobroma cacao]	_	_	2.89	7.29	10.16	4.58	8.29	10.54	8.16	7.67	8.05	9.46	10.13	9.5	3.32	2.66	1.29	2.24	1.79	1.6	5.43	5.27	4.84	16.45	16.67	17.92	_	_	_	1.11568	2.79687	_	_	_	0.000176004	1.53361e-32	_	_	_	up	up	3
Potri.001G263900	AT3G08030	_	Protein of unknown function, DUF642	hypothetical protein POPTR_0001s27110g [Populus trichocarpa]	_	_	1.28	3.65	5.74	0.98	3.88	5.15	2.81	3.46	3.29	3.67	6.23	4.06	24.36	13.14	4.26	5.54	6.26	4.78	20.78	19.23	20.16	68.77	83.99	81.65	_	_	-1.09768	_	2.466	_	_	0.0346294	_	5.80201e-12	_	_	down	_	up	3
Potri.001G264000	AT3G23890	ATTOPII,TOPII	topoisomerase II	DNA topoisomerase family [Populus trichocarpa]	_	_	0.66	1.33	1.81	1.09	1.7	1.59	1.96	1.58	1.37	1.67	1.49	1.19	2.16	1.4	1.29	1.1	1.38	1.3	2.55	2	2.35	2.81	3.96	3.2	_	_	_	_	1.04193	_	_	_	_	4.27535e-08	_	_	_	_	up	4
Potri.001G267200	AT3G08490	_	_	Group [Theobroma cacao]	_	_	0	0.18	0.2	0.06	0.19	0.29	0.07	0.06	0	0.27	0.18	0.29	0.38	0.2	0.07	0.06	0	0	0.51	0.45	0.23	0.78	0.51	0.57	_	_	_	_	1.39397	_	_	_	_	0.0230749	_	_	_	_	up	4
Potri.001G267300	AT3G08500	AtMYB83,MYB83	myb domain protein 83	transcription factor MYB46-like	MYB	MYB	0.72	1.54	2.47	1.7	1.99	2.68	2.53	1.42	1.51	2.03	1.17	1.16	4.15	3.41	2.47	3.32	2.61	2.47	2.55	2.49	2.23	1.3	1.08	1.57	_	_	_	_	-1.29361	_	_	_	_	0.000185461	_	_	_	_	down	4
Potri.001G267700	AT3G63530	BB,BB2	RING/U-box superfamily protein	E3 ubiquitin ligase BIG BROTHER-like [Populus euphratica]	_	_	0.12	0.32	0.36	0.09	0.41	0.37	0.2	0.14	0.1	0.44	0.26	0.47	0.55	0.28	0.29	0.22	0.16	0.21	0.55	0.59	0.28	0.62	1.4	1.91	_	_	_	_	1.781	_	_	_	_	0.000753178	_	_	_	_	up	4
Potri.001G268500	_	_	_	Malonyl :flavonoid malonyltransferase [Theobroma cacao]	_	_	10.97	23.44	35.44	17.75	28.91	28.38	25.77	29.86	20.88	34.94	22.49	27.2	31.34	20.69	13.24	17.21	15.23	19.82	23.6	22.04	21.09	52.12	37.57	55.77	_	_	_	_	1.16974	_	_	_	_	2.75151e-07	_	_	_	_	up	4
Potri.001G268600	AT4G37980	ATCAD7,CAD7,ELI3,ELI3-1	elicitor-activated gene 3-1	probable mannitol dehydrogenase	_	_	2.82	2.43	2.27	2.17	1.58	1.42	3.12	2.53	2.94	2.37	2.04	2.31	3.69	2.74	2.18	2.27	2.16	2.31	4.87	7.36	4.83	4.62	4.32	3.65	_	_	_	1.00789	_	_	_	_	0.000731953	_	_	_	_	up	_	4
Potri.001G269700	AT3G52115	ATCOM1,ATGR1,COM1,GR1	gamma response gene 1	gamma response 1-like isoform X1 [Populus euphratica]	_	_	0.79	0.89	1.25	0.96	0.88	1.37	1.03	1.22	1.64	1.53	1.15	1.19	2.21	1.81	0.76	1.13	0.47	0.65	1.07	1.49	1.16	2.93	2.45	4.33	_	_	_	_	1.04556	_	_	_	_	0.000594139	_	_	_	_	up	4
Potri.001G272000	AT2G26760	CYCB1;4	Cyclin B1;4	G2 mitotic-specific cyclin S13-7-like	_	_	0.87	1.9	2.26	1.26	2.19	3.79	1.81	1.99	1.93	1.9	1.65	1.31	3.01	2.8	1.2	1.95	1.61	1.45	3.12	2.98	3.3	5.17	7.47	6.87	_	_	_	_	1.47811	_	_	_	_	1.50412e-14	_	_	_	_	up	4
Potri.001G273700	AT1G46264	AT-HSFB4,HSFB4,SCZ	heat shock transcription factor B4	heat stress transcription factor B-4b-like	HSF	HSF	0.16	0	0.43	0.64	0.27	0.94	0.59	0.09	0.42	0.48	0.39	0.42	0.33	0.47	0.19	0.34	0.43	0.11	1.22	0.53	1.33	2.97	2.19	2.37	_	_	_	1.43046	2.66728	_	_	_	0.0498407	8.98188e-08	_	_	_	up	up	3
Potri.001G274100	AT2G26800	_	Aldolase superfamily protein	Aldolase superfamily isoform 1 [Theobroma cacao]	_	_	0	0.41	0.41	0.12	0.23	0.4	0.25	0.18	0.33	0.25	0.34	0.11	0.56	0.36	0.37	0.38	0.55	0.07	0.54	0.27	0.42	1.03	1.01	0.72	_	_	_	_	1.047	_	_	_	_	0.0377454	_	_	_	_	up	4
Potri.001G275500	AT2G26870	NPC2	non-specific phospholipase C2	phosphoesterase family [Populus trichocarpa]	_	_	5.52	14.99	23.16	8.56	16.4	24.13	15.66	15.96	16.63	19.93	20.63	21.43	42.22	27.18	10.15	16.17	13.54	11.04	39.43	35.1	34.75	81.97	77.76	85.14	_	_	_	_	1.62606	_	_	_	_	2.70547e-07	_	_	_	_	up	4
Potri.001G278300	AT5G58600	PMR5,TBL44	Plant protein of unknown function (DUF828)	PMR5-like [Populus euphratica]	_	_	0.05	0.21	0.36	0.26	0.31	0.64	0.27	0.26	0.12	0.22	0	0.38	1.29	0.95	0.54	0.34	0.3	0.24	0.68	0.6	1.05	5.07	5.86	6.46	_	_	-1.33573	_	2.62976	_	_	0.0200891	_	2.88855e-25	_	_	down	_	up	3
Potri.001G278400	AT3G47340	ASN1,AT-ASN1,DIN6	glutamine-dependent asparagine synthase 1	asparagine synthetase family [Populus trichocarpa]	_	_	0	0.21	0.54	0.05	0.05	0.06	0.11	0.1	0.17	0.11	0.5	0.18	0.24	0.1	0.05	0.05	0.12	0	0.13	0.12	0	1.01	0.93	0.73	_	_	_	_	2.53587	_	_	_	_	5.8094e-05	_	_	_	_	up	4
Potri.001G280200	AT5G45840	_	Leucine-rich repeat protein kinase family protein	probable inactive receptor kinase At3g56050	_	_	52.1	66.23	85.93	80.8	85.38	79.99	77.17	77.54	80.02	71.73	71.19	73.65	118.91	116.71	110.84	115.8	114.18	111.25	96.14	96.44	96.4	15.08	13.9	14.04	_	_	_	_	-2.97507	_	_	_	_	5.97239e-32	_	_	_	_	down	4
Potri.001G280700	AT5G58520	_	Protein kinase superfamily protein	probable LRR receptor-like serine threonine- kinase At1g12460 [Populus euphratica]	_	_	1.16	1.5	2.14	1.49	1.35	2.66	1.35	1.37	1.59	2.04	1.42	1.7	3.99	2.73	2.17	1.56	2.01	1.98	3.53	3.82	4.03	6.94	7.77	5.76	_	_	_	_	1.20406	_	_	_	_	1.39946e-15	_	_	_	_	up	4
Potri.001G287500	_	_	_	hypothetical protein POPTR_0001s29430g [Populus trichocarpa]	_	_	11.87	10.68	9.14	11.11	8.09	8.27	8.87	10.64	8.28	10.24	8.71	8.39	6.77	5.39	5.29	4.74	3.09	6.07	3.22	3.29	4.15	1.91	0.81	0.91	_	_	_	_	-2.17683	_	_	_	_	4.99131e-06	_	_	_	_	down	4
Potri.001G288600	AT2G14610	ATPR1,PR 1,PR1	pathogenesis-related gene 1	Pathogenesis-related family [Populus trichocarpa]	_	_	1.37	1.07	1	1.8	1.03	1.46	0.55	1.3	1.75	1.09	0.37	1.19	0.62	2.11	2.15	2.41	0.91	3.86	3.08	6.57	4.35	6.61	3.41	3.75	_	_	_	_	1.3905	_	_	_	_	0.0278395	_	_	_	_	up	4
Potri.001G290000	_	_	_	hypothetical protein POPTR_0001s29730g [Populus trichocarpa]	_	_	0.22	0.7	0.98	0	0.63	1.71	1.48	0.89	0.71	1.19	1.26	1.04	4.8	3.73	1.84	1.65	2.21	1.74	5.83	5.24	5.45	11.36	11.49	10.84	_	_	_	_	1.7032	_	_	_	_	8.36578e-06	_	_	_	_	up	4
Potri.001G291400	AT3G10450	SCPL7	serine carboxypeptidase-like 7	serine carboxypeptidase-like 18 isoform X2	_	_	0.18	0.29	0	0	0	0	0	0.83	0.23	0	0	0	0.98	0.21	7.53	0	0.73	0	0.55	0.24	0.5	0.28	0	0.46	_	_	_	_	-2.97268	_	_	_	_	0.0352227	_	_	_	_	down	4
Potri.001G292100	AT4G33800	_	_	hypothetical protein POPTR_0001s29950g [Populus trichocarpa]	_	_	0.09	0.42	0.16	0.1	0	0.11	0	0.1	0.11	0	0	0	0.24	0.2	0	0	0	0.35	0	0.35	0.12	1.49	1.99	1.91	_	_	_	_	3.25873	_	_	_	_	8.08826e-05	_	_	_	_	up	4
Potri.001G292600	AT1G49960	_	Xanthine/uracil permease family protein	nucleobase-ascorbate transporter 4-like	_	_	0.14	0.55	0.83	0.32	0.48	0.67	0.8	0.52	0.49	0.42	0.51	0.51	0.57	0.77	0.29	0.26	0.28	0.41	0.89	0.55	0.76	1.98	1.84	1.87	_	_	_	_	1.75036	_	_	_	_	3.59506e-08	_	_	_	_	up	4
Potri.001G293300	AT2G17150	_	Plant regulator RWP-RK family protein	NLP2-like [Populus euphratica]	Nin-like	RWP-RK	3.57	4.01	5.66	4.08	3.66	5.04	4.75	5.06	4.32	3.42	3.74	4.55	11.54	7.59	5.38	4.75	5.14	5.86	4.49	6.87	5.28	2.67	3.46	2.29	_	_	_	_	-1.51675	_	_	_	_	4.21572e-11	_	_	_	_	down	4
Potri.001G293400	AT2G14750	AKN1,APK,APK1,ATAKN1	APS kinase	adenylyl-sulfate kinase 3-like [Populus euphratica]	_	_	0.65	0.45	0.51	0.57	0.37	0.69	0.96	0.82	0.55	0.69	1.11	1.12	1.36	0.88	0.94	1.26	1.58	0.75	1.19	1.13	0.69	2.53	2.91	2.92	_	_	_	_	1.39698	_	_	_	_	9.50481e-09	_	_	_	_	up	4
Potri.001G295500	AT1G27730	STZ,ZAT10	salt tolerance zinc finger	zinc finger ZAT10-like	C2H2	C2H2	4.88	6.01	9.21	5.15	5.32	7.75	6.23	7.07	7.18	9.83	7.88	6.13	19.5	18.08	9.58	10.29	10.57	8.64	18.79	19.13	21.7	40.26	43.94	41.27	_	_	_	_	1.41559	_	_	_	_	6.79288e-17	_	_	_	_	up	4
Potri.001G295600	AT2G14820	NPY2	Phototropic-responsive NPH3 family protein	BTB POZ domain-containing NPY2-like [Populus euphratica]	_	_	0.13	0.07	0.23	0.05	0.1	0.28	0.1	0	0.06	0	0	0	0.06	0.05	0.1	0.05	0.06	0.06	0.2	0.11	0.3	0.4	0.2	0.44	_	-1.92646	_	_	1.79788	_	0.0319022	_	_	0.012961	_	down	_	_	up	3
Potri.001G296700	AT1G49870	_	_	WEB family chloroplastic	_	_	0.4	0.39	1.3	0.83	0.83	1.07	0.54	0.96	1.33	0.88	0.88	0.87	0.8	0.97	0.81	0.36	0.59	0.83	1.77	1.36	0.54	1.8	2.21	1.44	_	_	_	_	1.026	_	_	_	_	0.00312668	_	_	_	_	up	4
Potri.001G298900	AT4G34260	FUC95A	1,2-alpha-L-fucosidases	1,2-alpha-L-fucosidases [Theobroma cacao]	_	_	2.52	2.94	3.14	2.11	2.7	3.99	2.67	2.38	2.72	2.05	2.55	2.55	2.49	2.49	2.07	1.79	1.61	1.73	2.54	2.66	2.43	5.36	4.58	5.1	_	_	_	_	1.08329	_	_	_	_	4.14992e-11	_	_	_	_	up	4
Potri.001G299000	AT4G34260	FUC95A	1,2-alpha-L-fucosidases	alpha-L-fucosidase 2	_	_	12.51	12.72	11.69	13.03	11.77	11.34	12.62	11.91	13.35	12.02	10.46	10.96	15.49	15.67	16.84	13.67	14.86	16.31	17.66	14.91	15.4	7.82	8.37	7.79	_	_	_	_	-1.00994	_	_	_	_	1.47479e-22	_	_	_	_	down	4
Potri.001G300200	AT4G37260	ATMYB73,MYB73	myb domain protein 73	transcription factor MYB44-like	MYB	MYB	0.41	1.06	1.54	0.15	1.07	1.73	1.14	1.08	0.87	0.64	1.09	0.56	0.73	0.63	0.48	0	0.9	0.53	0.61	1.24	0.92	1.44	3.64	2.4	_	_	_	_	1.89243	_	_	_	_	0.00637082	_	_	_	_	up	4
Potri.001G300700	AT4G34220	_	Leucine-rich repeat protein kinase family protein	receptor kinase At4g34220	_	_	8.99	14.82	18.11	9.3	12.28	17.77	11.79	9.98	10.18	10.93	9.75	10.67	8.67	7.17	5.85	5.8	5.38	5.98	8.82	8.12	6.99	18.03	20.63	18.75	_	_	_	_	1.40371	_	_	_	_	3.76375e-21	_	_	_	_	up	4
Potri.001G300900	AT4G34200	EDA9	D-3-phosphoglycerate dehydrogenase	D-3-phosphoglycerate dehydrogenase family [Populus trichocarpa]	_	_	48.3	70.04	98.35	67.8	82.83	97.61	81.69	78.9	85.89	69.48	71.15	69.61	104.25	89.44	63.74	69.41	69.28	60.62	86.82	78.16	78.79	39.82	38.86	34.72	_	_	_	_	-1.16853	_	_	_	_	5.63842e-12	_	_	_	_	down	4
Potri.001G301400	AT2G15320	_	Leucine-rich repeat (LRR) family protein	leucine-rich repeat disease resistance [Arabidopsis thaliana]	_	_	4.33	6.22	8.61	4.86	6.05	7.62	5.21	5.19	4.19	5.13	6.05	5.58	6.61	5.94	4.68	5.42	6.03	5.47	8.04	6.42	8.74	13.7	15.54	12.55	_	_	_	_	1.26525	_	_	_	_	2.56563e-10	_	_	_	_	up	4
Potri.001G302600	AT5G67210	_	Protein of unknown function (DUF579)	IRX15-LIKE-like	_	_	0.35	1.47	2.37	0.66	1.72	2.1	1.13	0.8	1.2	2.51	1.52	1.58	1.11	1.08	0.97	1.36	0.62	0.76	2.63	2.15	2.23	3.03	3.86	3.7	_	_	_	1.0822	1.65352	_	_	_	0.0460935	1.12801e-05	_	_	_	up	up	3
Potri.001G303700	AT2G15480	UGT73B5	UDP-glucosyl transferase 73B5	scopoletin glucosyltransferase-like	_	_	0.52	0.49	0.37	0.71	0.59	0.27	0.5	0.48	1.07	0.5	0.68	0.22	0.42	0.12	0.25	0.44	0.55	1.09	0.47	0.68	0.43	0.64	1.09	1.06	_	_	_	_	1.61285	_	_	_	_	0.0212496	_	_	_	_	up	4
Potri.001G304800	AT4G34050	CCoAOMT1	S-adenosyl-L-methionine-dependent methyltransferases superfamily protein	caffeoyl- O-methyltransferase	_	_	226.92	334.89	466.2	352.95	414.03	443.68	393	408.53	398.06	347.71	357.56	356.22	628.13	549.63	460.3	515.65	500.01	440.15	464.99	541.21	499.24	227.48	209.54	211.13	_	_	_	_	-1.32382	_	_	_	_	7.39702e-11	_	_	_	_	down	4
Potri.001G306000	AT5G63710	_	Leucine-rich repeat protein kinase family protein	probable LRR receptor-like serine threonine- kinase At5g63710 isoform X1 [Populus euphratica]	_	_	2.61	2.37	2.54	2.29	2.39	2.23	2.14	1.93	2.46	2.72	1.44	2.08	3.16	2.71	2.9	2.57	2.28	2.75	1.84	1.95	2.02	0.44	0.77	0.51	_	_	_	_	-2.34268	_	_	_	_	8.62288e-16	_	_	_	_	down	4
Potri.001G307200	AT4G39330	ATCAD9,CAD9	cinnamyl alcohol dehydrogenase 9	probable cinnamyl alcohol dehydrogenase 9	_	_	2.91	5.05	3.86	2.77	3.09	3.77	3.06	2.99	2.38	3.74	3.46	4.06	18.97	14.17	12.84	10.69	12.19	10.75	13.95	14.46	13.01	45.41	52.96	47.9	_	_	_	_	1.67467	_	_	_	_	1.65068e-86	_	_	_	_	up	4
Potri.001G307500	AT5G05320	_	FAD/NAD(P)-binding oxidoreductase family protein	zeaxanthin chloroplastic-like	_	_	0.09	0.43	0.56	0.31	0.31	0.58	0.44	0.52	0	0.33	0.15	0.47	0.37	0.11	0.11	0.19	0	0	0.55	0.48	0.62	1.39	1.09	1.5	_	_	_	_	2.58957	_	_	_	_	0.00509028	_	_	_	_	up	4
Potri.001G308200	AT3G25820	ATTPS-CIN,TPS-CIN	terpene synthase-like sequence-1,8-cineole	(-)-alpha-terpineol synthase-like	_	_	0.4	0.27	0.55	0.51	0.38	0.44	0.48	0.45	0.15	0.14	0.18	0.3	0.31	0.07	0.2	0.12	0.23	0.3	0	0.22	0.15	0.87	0.34	0.94	_	_	_	_	1.7411	_	_	_	_	0.0038547	_	_	_	_	up	4
Potri.001G308700	AT1G29660	_	GDSL-like Lipase/Acylhydrolase superfamily protein	GDSL esterase lipase At1g29670-like	_	_	0.51	0.57	0.89	0.41	0.25	0.56	0.53	0.41	0.37	0.35	0.71	0.68	0.29	0.08	0.17	0.08	0.19	0.28	0.22	0.19	0.4	0.55	0.76	0.74	_	_	_	_	1.67785	_	_	_	_	0.0174593	_	_	_	_	up	4
Potri.001G309700	AT1G49230	_	RING/U-box superfamily protein	RING-H2 finger ATL78-like	_	_	7.85	4	3.74	4.03	2.69	3.27	1.44	1.17	1.96	3.24	2.21	2.48	0.46	1.77	1.41	0.9	0.68	0.44	1.02	1.34	0.93	0	0.25	0.22	-1.82104	_	_	_	-2.08412	0.000402456	_	_	_	0.0195339	down	_	_	_	down	3
Potri.001G310100	AT2G14095	_	_	hypothetical protein POPTR_0001s31760g [Populus trichocarpa]	_	_	0.32	2.14	4.02	0.9	1.81	3.5	0.87	1.74	1.03	1.34	0.78	1.25	3.47	2.6	0.76	0.93	1.17	0.63	1.56	2.1	2.19	5.26	8.65	7.82	_	_	_	_	1.64876	_	_	_	_	0.000365736	_	_	_	_	up	4
Potri.001G310400	AT5G64310	AGP1,ATAGP1	arabinogalactan protein 1	classical arabinogalactan 1-like	_	_	25.56	36.48	55.51	23.33	35.14	44.93	38.82	41.8	34.22	50.29	33.82	45.02	44.1	29.49	20	29.66	29.29	20.72	49.49	54.48	46.39	73.34	80.45	76.48	_	_	_	_	1.30945	_	_	_	_	7.42489e-14	_	_	_	_	up	4
Potri.001G312800	AT1G33540	scpl18	serine carboxypeptidase-like 18	serine carboxypeptidase-like 18 isoform X2	_	_	15.55	14.49	18.7	19.51	18.76	17.54	18	16.64	19	17.87	16.96	17.09	11.75	13.01	15.07	13.39	15.9	13.25	12.68	10.38	11.99	29.24	31.42	30.41	_	_	_	_	1.17608	_	_	_	_	1.0412e-23	_	_	_	_	up	4
Potri.001G313000	AT1G22360	AtUGT85A2,UGT85A2	UDP-glucosyl transferase 85A2	7-deoxyloganetin glucosyltransferase-like	_	_	6.83	6.94	8.16	6.43	5.67	7.3	6.27	5.73	6.55	5.37	8.55	5.58	32.04	27.47	18.99	33.73	28.91	27.49	18.49	20.3	19.6	52.71	66.4	62.08	_	_	_	_	1.21303	_	_	_	_	5.3081e-16	_	_	_	_	up	4
Potri.001G315200	AT1G04880	_	HMG (high mobility group) box protein with ARID/BRIGHT DNA-binding domain	high mobility group B 15 isoform X1 [Vitis vinifera]	_	ARID	2.71	2.23	1.12	2.13	1.82	1.58	0.46	0.81	0.67	0.73	0.61	0.69	0.06	0.16	0.11	0.15	0.13	0.06	0.35	0.19	0.13	0.07	0.35	0.18	-1.67825	-1.53475	_	_	_	0.00282135	0.00685935	_	_	_	down	down	_	_	_	3
Potri.001G315700	AT4G13600	_	Carbohydrate-binding X8 domain superfamily protein	PLASMODESMATA CALLOSE-BINDING PROTEIN 3-like [Populus euphratica]	_	_	0.22	0.93	0.85	0.42	0.42	0.57	0.45	0.51	0.85	0.35	0.72	0.23	0.3	0.43	0	0.39	0.2	0.77	1.33	0.58	0.91	1.13	2.22	1.31	_	_	_	1.74441	2.44192	_	_	_	0.0317094	3.84274e-05	_	_	_	up	up	3
Potri.001G316900	AT4G04980	_	_	formin-1-like isoform X4	_	_	0.59	0.69	0.78	0.66	0.5	0.56	0.35	1.01	0.75	0.87	0	0	0.99	0.85	1.91	1.24	0.58	0.38	0.88	1.16	0.8	0.22	0	0.19	_	_	_	_	-2.58126	_	_	_	_	0.014943	_	_	_	_	down	4
Potri.001G318500	AT2G32830	PHT1;5,PHT5	phosphate transporter 1;5	phosphate transporter	_	_	18.7	9.86	5.53	10.19	7.89	6.06	9.8	9.19	9.06	10.51	10.18	10.43	7.62	11.44	15.43	15.75	14.9	14.17	11.54	9.53	10.59	2.8	2.22	1.34	_	_	_	_	-2.42533	_	_	_	_	1.48559e-11	_	_	_	_	down	4
Potri.001G319200	AT4G13840	_	HXXXD-type acyl-transferase family protein	ECERIFERUM 26-like	_	_	0.75	5.57	12.43	3.73	4.94	11.23	8.48	7.36	8.37	10.03	11.38	11.52	3.12	3.06	1.56	1.05	1.21	1.18	9.54	8.88	9.69	22.32	19.93	23.03	_	_	_	1.82346	2.98818	_	_	_	0.00153192	5.08649e-11	_	_	_	up	up	3
Potri.001G320700	AT3G23805	RALFL24	ralf-like 24	RALF-like 24	_	_	0.92	1.44	3.72	0.62	3.53	2.12	2.89	4.41	1.42	5.48	6.56	1.34	2.98	3.41	0.65	2.53	1.22	1.44	1.38	4.1	5.27	12.36	10.2	9.56	_	_	_	_	2.11761	_	_	_	_	8.6482e-07	_	_	_	_	up	4
Potri.001G320800	AT5G03170	ATFLA11,FLA11	FASCICLIN-like arabinogalactan-protein 11	fasciclin-like AGP 15 family [Populus trichocarpa]	_	_	8.2	21.17	27.39	18.42	22.05	24.74	17.58	22.04	26.43	20.72	21.3	21.31	31.49	28.51	20.84	28.42	23.26	17.59	24.86	27.79	25.02	9.58	9.4	10.8	_	_	_	_	-1.40361	_	_	_	_	4.51391e-06	_	_	_	_	down	4
Potri.001G323300	AT5G13200	_	GRAM domain family protein	GEM 5	_	_	1.97	2.35	4.06	2.34	3.77	3.69	2.92	3.03	2.81	2.2	4.3	3	2.49	3.74	3.4	3.05	3.67	3.15	1.9	3.32	2.83	0.53	0.86	0.73	_	_	_	_	-2.06362	_	_	_	_	1.60618e-05	_	_	_	_	down	4
Potri.001G324200	AT5G41120	_	Esterase/lipase/thioesterase family protein	acyltransferase chloroplastic	_	_	9.28	7.14	5.42	7.7	6.39	5.72	6.86	6.02	6.09	6.32	5.84	7.12	7.04	7.43	9.78	7.96	9.11	10.42	6.56	5.66	5.38	3.5	3.3	3.2	_	_	_	_	-1.2836	_	_	_	_	8.75419e-08	_	_	_	_	down	4
Potri.001G325300	AT5G41070	DRB5	dsRNA-binding protein 5	-binding 3 isoform 1 [Theobroma cacao]	_	_	0.43	0.67	1.12	0.8	0.8	0.73	0.77	0.49	0.82	0.42	1.15	1.03	1.82	1.15	0.92	0.83	0.66	0.83	1.6	1.21	1.07	3.25	4.47	3.6	_	_	_	_	1.53168	_	_	_	_	1.04663e-06	_	_	_	_	up	4
Potri.001G325800	AT3G02000	ROXY1	Thioredoxin superfamily protein	glutaredoxin family [Populus trichocarpa]	_	_	1.32	1.18	0.17	0.21	0.21	0.48	0.45	1.29	1.2	0	0	0	0.25	0.65	1.11	1.59	2.24	0.24	0.28	0.74	0.77	0	0.28	0	_	-2.45177	_	_	_	_	0.0173789	_	_	_	_	down	_	_	_	4
Potri.001G326200	AT5G41050	_	Pollen Ole e 1 allergen and extensin family protein	major pollen allergen Ole e 1	_	_	0.6	3.47	6.21	1.92	3.26	6.1	3.8	3.4	4.8	5.67	5.65	5.04	21.01	12.01	5.22	6.2	6.88	4.32	20.65	17.05	19.93	59.43	60.63	57.09	_	_	_	_	2.20269	_	_	_	_	4.84695e-12	_	_	_	_	up	4
Potri.001G326300	AT5G41040	_	HXXXD-type acyl-transferase family protein	omega-hydroxypalmitate O-feruloyl transferase-like	_	_	0.43	1.79	2.2	1.21	0.56	1.83	0.52	0.73	1.01	0.51	1.16	0.74	3.47	2.23	1.1	0.83	1.42	1.21	1.39	3.08	2.14	14.15	15.49	14.27	_	_	_	_	2.68681	_	_	_	_	5.15097e-21	_	_	_	_	up	4
Potri.001G328300	AT3G01960	_	_	hypothetical protein POPTR_0001s33590g [Populus trichocarpa]	_	_	8.13	6.36	4.16	11.17	8.13	7.5	1.09	0.51	0.87	2.14	4.01	2.58	15.2	12.25	13.3	13.81	16.74	13.49	1.35	1.18	1.23	0.69	1.35	0	-2.93617	_	_	-3.41445	-4.30402	2.00003e-05	_	_	7.41112e-09	2.49143e-10	down	_	_	down	down	2
Potri.001G330500	AT1G64940	CYP89A6	cytochrome P450, family 87, subfamily A, polypeptide 6	cytochrome P450 89A2-like	_	_	1.45	1.2	1.42	1.1	1.1	1.41	1.02	1.55	1.42	1.21	1.44	1.5	1.37	1.38	1.6	1.17	1.41	1.71	1.27	1.45	0.87	0.58	0.64	0.59	_	_	_	_	-1.22928	_	_	_	_	0.000681999	_	_	_	_	down	4
Potri.001G331200	AT3G27120	_	P-loop containing nucleoside triphosphate hydrolases superfamily protein	fidgetin 1	_	_	0.21	0.17	0.12	0.06	0.21	0.34	0.22	0.42	0.3	0.22	0.3	0.22	0.21	0.28	0.25	0.31	0.28	0.07	0.36	0.42	0.32	0.64	0.51	0.6	_	_	_	_	1.1852	_	_	_	_	0.00457799	_	_	_	_	up	4
Potri.001G331700	AT3G27170	ATCLC-B,CLC-B	chloride channel B	Chloride channel CLC-a [Populus trichocarpa]	_	_	5.77	3.55	2.86	3.13	4.25	2.19	2.06	1.36	2.19	1.23	1.09	1.28	27.41	25.25	23.1	52.46	45.07	19.53	1.84	1.4	1.51	0.61	0.59	0.6	-1.18818	-1.71783	_	-3.9204	-5.26344	0.00157053	1.61782e-06	_	2.09972e-38	1.04868e-49	down	down	_	down	down	1
Potri.001G332300	AT5G14180	MPL1	Myzus persicae-induced lipase 1	triacylglycerol lipase 2	_	_	0.78	1	1.83	1.05	1.41	1.61	1.35	1.61	1.54	1.62	1.77	1.53	1.08	0.99	0.47	0.48	0.46	0.28	1.24	1.4	1.6	2.56	2.36	2.3	_	_	_	_	1.49137	_	_	_	_	3.55403e-11	_	_	_	_	up	4
Potri.001G333300	AT5G14210	_	Leucine-rich repeat protein kinase family protein	probable inactive leucine-rich repeat receptor kinase At3g03770	_	_	6.39	10.67	13.84	8.18	8.71	12.35	9.98	8.88	10.13	10.49	10.08	11.55	27.63	23.58	17.26	18.19	18.42	16.81	27.89	25.43	25.9	46.45	51.58	51.74	_	_	_	_	1.13394	_	_	_	_	5.80644e-16	_	_	_	_	up	4
Potri.001G334500	AT5G50360	_	_	hypothetical protein POPTR_0001s34210g [Populus trichocarpa]	_	_	4.12	4.83	6.31	6.94	5.35	3.61	8.36	8.05	12.5	10.68	9.56	13.2	11.6	14.1	15.75	14.64	11.4	13.86	19.03	11.76	11.53	10.76	8.45	9.1	_	1.14601	_	_	_	_	0.000129179	_	_	_	_	up	_	_	_	4
Potri.001G334800	AT3G27220	_	Galactose oxidase/kelch repeat superfamily protein	kelch repeat-containing At3g27220-like	_	_	0	0	0.12	0.05	0.05	0	0.06	0.05	0	0.05	0	0	0.12	0.21	0.05	0	0	0	0.07	0.06	0	0	0	0	_	_	_	_	-1.98057	_	_	_	_	0.0232387	_	_	_	_	down	4
Potri.001G335900	AT1G19250	FMO1	flavin-dependent monooxygenase 1	probable flavin-containing monooxygenase 1	_	_	0.19	0.38	0.43	0.16	0.38	0.56	0.7	0.44	0.5	0.35	0.24	0.4	0.79	0.45	0.46	0.46	0.39	0.7	1.09	0.95	0.99	0.74	0.94	1.78	_	_	_	_	1.05502	_	_	_	_	0.0197807	_	_	_	_	up	4
Potri.001G336300	AT3G01710	_	TPX2 (targeting protein for Xklp2) protein family	TPX2 family isoform 1 [Theobroma cacao]	_	_	0.85	0.93	1.86	0.76	1.72	1.57	1.33	1.21	1.9	1.56	1.1	1.36	3.31	2.25	1.55	1.65	1.96	1.6	2.53	3.54	3.17	4.26	5.13	5.73	_	_	_	_	1.10721	_	_	_	_	5.66108e-09	_	_	_	_	up	4
Potri.001G336800	AT3G27330	_	zinc finger (C3HC4-type RING finger) family protein	UPF0392 RCOM_0530710	_	_	10.43	6.54	5.4	8.47	7.08	5.38	6.7	6.69	6.98	5.86	5.33	5.96	6.26	7.02	8.54	5.56	6.71	8.14	6.8	5.88	5.97	2.53	3.11	2.86	_	_	_	_	-1.36133	_	_	_	_	2.11907e-08	_	_	_	_	down	4
Potri.001G339100	AT5G14360	_	Ubiquitin-like superfamily protein	BAG family molecular chaperone regulator 2	_	_	0.33	1.81	1.59	0.93	0.56	1.06	0.4	0.38	1.06	0.59	0.8	0.69	2	0.57	0.58	0.52	0.66	0.64	0.99	0.86	1.8	2.77	3.21	3.76	_	_	_	_	1.60916	_	_	_	_	0.00147107	_	_	_	_	up	4
Potri.001G339500	AT3G27400	_	Pectin lyase-like superfamily protein	pectate lyase-like	_	_	1.38	0.84	1.81	1.89	1.9	2.45	2.86	2.36	2.45	3.27	3.59	2.22	7.53	3.98	3.88	3.15	5.27	3.38	6.41	7.71	6.77	3.5	4.12	4.74	_	1.05687	_	_	_	_	0.00260343	_	_	_	_	up	_	_	_	4
Potri.001G341600	AT5G60020	ATLAC17,LAC17	laccase 17	Laccase 17 [Theobroma cacao]	_	_	0	0.1	0	0	0.07	0.08	0	0	0	0	0	0	0	0	0	0	0	0	0	0	0	0.28	0.18	0	_	_	_	_	1.92912	_	_	_	_	0.0324084	_	_	_	_	up	4
Potri.001G345400	AT3G27640	_	Transducin/WD40 repeat-like superfamily protein	denticleless homolog	_	_	0.22	0.21	0.31	0	0.3	0.17	0.27	0.25	0.23	0.21	0.14	0.14	0.48	0.25	0.21	0.51	0.12	0.17	0.46	0.69	0.42	0.6	0.66	1.06	_	_	_	_	1.28272	_	_	_	_	0.0069784	_	_	_	_	up	4
Potri.001G347300	AT3G01550	ATPPT2,PPT2	phosphoenolpyruvate (pep)/phosphate translocator 2	phosphoenolpyruvate phosphate translocator chloroplastic	_	_	1.59	2.27	2.87	1.26	2.9	4.25	1.01	0.96	1.14	1.78	1.74	1.94	1.95	0.7	0.94	1.28	0.5	1.09	2.03	1.65	1.4	4.13	3.35	3.43	-1.14352	_	_	_	1.60367	0.0068081	_	_	_	5.4046e-07	down	_	_	_	up	3
Potri.001G347600	AT5G23240	_	DNAJ heat shock N-terminal domain-containing protein	DNAJ heat shock N-terminal domain-containing [Theobroma cacao]	_	_	203.25	140.52	89.17	134.12	117.02	95.23	78.33	83.74	87.51	73.71	63.11	68.76	37.37	45.77	55.07	38.44	42.91	57.87	40.71	44.57	47.79	30.18	33.5	33.92	_	-1.07346	_	_	_	_	0.000411277	_	_	_	_	down	_	_	_	4
Potri.001G348200	AT3G27730	MER3,RCK	ATP binding;ATP-dependent helicases;DNA helicases	probable ATP-dependent DNA helicase HFM1	_	_	0.11	0.14	0.2	0.13	0.05	0.17	0.24	0.13	0.14	0.24	0.11	0.09	0.24	0.36	0.08	0.12	0.03	0.23	0.37	0.38	0.36	0.51	0.67	0.4	_	_	_	_	1.13963	_	_	_	_	0.00719137	_	_	_	_	up	4
Potri.001G350600	AT5G14920	_	Gibberellin-regulated family protein	gibberellin-regulated 14-like	_	_	0	0	0.22	0	0	0	0	0	0.16	0.15	0	0	0	0	0	0	0	0.16	0	0	0	0.76	0.37	0.78	_	_	_	_	2.4656	_	_	_	_	0.0015278	_	_	_	_	up	4
Potri.001G351000	AT3G28200	_	Peroxidase superfamily protein	Peroxidase 63 precursor family [Populus trichocarpa]	_	_	4.88	6.56	11.12	3.84	9	12.46	8.81	10.55	8.73	10.07	8.83	10.22	10.9	9.68	5.97	6.48	7.1	5.58	10.35	10.45	10.74	21.96	26.95	24.76	_	_	_	_	1.47032	_	_	_	_	1.19224e-14	_	_	_	_	up	4
Potri.001G352200	AT4G18210	ATPUP10,PUP10	purine permease 10	probable purine permease 10 [Populus euphratica]	_	_	2.12	1.01	0.97	1.04	0.83	0.59	0.67	1.05	1.06	1.31	0.6	0.48	2.86	2.98	4.02	1.95	3.79	2.64	1.93	2.41	2.26	0.42	0.41	0.47	_	_	_	_	-2.77059	_	_	_	_	2.19603e-06	_	_	_	_	down	4
Potri.001G352400	AT4G18170	ATWRKY28,WRKY28	WRKY DNA-binding protein 28	probable WRKY transcription factor 28	WRKY	WRKY	3.53	6.19	7.69	5.61	6.48	5.93	5.49	6.46	5.5	4.8	5.84	5.98	11.11	8.34	9.22	7.16	7.97	9.05	9.51	8.88	8.53	3.66	2.18	2.06	_	_	_	_	-1.82759	_	_	_	_	3.55066e-08	_	_	_	_	down	4
Potri.001G354500	AT1G29520	_	AWPM-19-like family protein	AWPM-19-like membrane family [Populus trichocarpa]	_	_	0	0.5	0.75	0.48	0.96	0.54	0.26	0.61	0.41	0.51	0.17	0.66	1.29	0.74	0.75	0.34	0.56	1.25	0.48	0.84	2.32	3.41	1.59	1.89	_	_	_	_	1.25018	_	_	_	_	0.0448364	_	_	_	_	up	4
Potri.001G356500	AT5G55230	ATMAP65-1,MAP65-1	microtubule-associated proteins 65-1	65-kDa microtubule-associated 1-like [Nelumbo nucifera]	_	_	10.58	12	14.31	8.59	12.67	14.47	11.23	10.51	10.65	10.03	10.43	11.62	14.82	14.07	7.6	8.85	11.27	9.72	13.85	15.45	14.28	26.62	27.63	29.15	_	_	_	_	1.2007	_	_	_	_	3.08516e-23	_	_	_	_	up	4
Potri.001G357400	_	_	_	zinc finger BED domain-containing RICESLEEPER 1-like	_	_	2.62	1.59	0.7	2.13	1.39	1.12	1.66	1.08	1.12	1.73	2	1.06	1.08	0.92	1.46	0.31	1.25	1.42	1.09	1.24	1.38	0.33	0	0.28	_	_	_	_	-2.22586	_	_	_	_	0.00350916	_	_	_	_	down	4
Potri.001G360200	AT3G20150	_	Kinesin motor family protein	kinesin motor family [Populus trichocarpa]	_	_	0.68	1.15	2.04	0.83	1.97	2.31	1.68	1.49	1.71	1.33	0.88	1.67	2.21	1.58	1.26	1.47	1.19	0.82	2.49	2.54	2.34	4.91	6.04	4.52	_	_	_	_	1.61042	_	_	_	_	2.41196e-17	_	_	_	_	up	4
Potri.001G362000	AT4G16447	_	_	hypothetical protein POPTR_0001s37300g [Populus trichocarpa]	_	_	2.05	2.95	1.52	1.59	2.83	2.01	2.65	2.33	1.41	2.43	2.29	1.47	1.91	2	3.71	2.16	2.91	2.25	2.12	1.64	1.5	0.48	0.7	0.79	_	_	_	_	-1.82415	_	_	_	_	0.00491796	_	_	_	_	down	4
Potri.001G362200	AT3G13080	ATMRP3,MRP3	multidrug resistance-associated protein 3	ABC transporter C family member 3-like	_	_	0.38	0.41	0.38	0.29	0.49	0.52	0.81	0.66	0.56	0.55	0.66	0.84	1.8	1.31	2.02	1.13	0.89	1.4	1.39	1.67	1.3	0.75	0.74	0.51	_	_	_	_	-1.36207	_	_	_	_	2.44472e-05	_	_	_	_	down	4
Potri.001G367100	_	_	_	suppressor SRP40-like	_	_	1.43	2.24	4.31	2.19	4.84	3.4	2.59	2.8	1.97	3.04	1.99	3.29	3.45	1.66	1.69	2.05	1.76	2.13	1.99	3.62	2.51	3.9	5.97	4.14	_	_	_	_	1.03192	_	_	_	_	0.000201143	_	_	_	_	up	4
Potri.001G367600	_	_	_	lipid binding [Ricinus communis]	_	_	2.38	5.3	9.9	3.67	8.33	11.7	10.57	9.71	10.43	10.87	7.7	9.24	10.3	7.53	3.25	7.54	5.65	4.73	11.81	11.48	13.81	20.04	15.74	18.54	_	_	_	_	1.37197	_	_	_	_	9.20971e-09	_	_	_	_	up	4
Potri.001G367800	AT5G63180	_	Pectin lyase-like superfamily protein	probable pectate lyase 22	_	_	0	0.77	1.07	0	0.64	1.15	0.29	0.28	0.1	0.19	0.4	0.25	1.32	0.94	0.1	0	0.22	0	0.73	0.75	1	37.39	42.68	43.93	_	_	_	_	5.65642	_	_	_	_	4.57715e-40	_	_	_	_	up	4
Potri.001G367900	AT5G55730	FLA1	FASCICLIN-like arabinogalactan 1	fasciclin-like arabinogalactan 1	_	_	19.48	38.47	49.95	23.01	36.7	51.99	42.37	38.19	41.47	43.91	43.14	44.7	74.68	60.82	33.91	47.9	41.61	34.76	73.26	65.27	66.18	132.25	135.17	134.17	_	_	_	_	1.25297	_	_	_	_	1.96479e-10	_	_	_	_	up	4
Potri.001G370800	AT5G55950	_	Nucleotide/sugar transporter family protein	solute carrier family 35 member E3	_	_	3.1	5.01	8.8	5.37	5.38	7.72	6.58	6.58	6.99	5.74	5.77	6.1	9.33	6.61	4.64	7.03	5.84	4.98	7.85	6.52	6.21	1.52	1.88	2.65	_	_	_	_	-1.69671	_	_	_	_	9.63394e-10	_	_	_	_	down	4
Potri.001G371200	AT5G55970	_	RING/U-box superfamily protein	E3 ubiquitin- ligase At4g11680 isoform X2	_	_	17.88	25.5	32.49	24.27	31.64	29.6	29.51	29.52	30.85	25.96	25.08	25.02	33.52	32.12	25.16	32.84	30.95	28.34	30.26	28.15	28.73	10.95	8.9	10.3	_	_	_	_	-1.56926	_	_	_	_	2.62415e-11	_	_	_	_	down	4
Potri.001G373100	AT3G15095	_	_	FK506-binding 5-like	_	_	5.38	10.87	17.02	7.2	11.16	15.83	11.64	11.63	11.36	17.72	17.19	15.11	15.95	13.18	6.19	7.14	7.12	6.13	15.09	13.67	11.67	37.62	42.25	35.96	_	_	_	_	1.71606	_	_	_	_	8.45186e-16	_	_	_	_	up	4
Potri.001G373600	AT5G46020	_	_	28 kDa heat- and acid-stable phospho -like isoform X2	_	_	29.53	26.83	24.37	32.49	23.14	23.21	19.65	20.25	19.77	21.36	20.71	21.54	29.69	30.98	35.51	31.31	34.16	33.62	24.25	24.92	26.76	15.48	16.13	13.25	_	_	_	_	-1.10995	_	_	_	_	2.54983e-11	_	_	_	_	down	4
Potri.001G374200	AT3G58120	ATBZIP61,BZIP61	Basic-leucine zipper (bZIP) transcription factor family protein	basic leucine zipper 61-like isoform X1 [Populus euphratica]	bZIP	bZIP	0.23	2.18	3.11	1.7	2.22	3.93	2.31	1.85	2.15	3.65	4.41	4.52	13.05	7.3	1.23	1.78	1.84	1.58	9.29	5.69	6.55	33.66	41.54	34.76	_	_	-1.76022	_	2.31471	_	_	0.00373236	_	8.07703e-08	_	_	down	_	up	3
Potri.001G375300	AT1G53210	_	sodium/calcium exchanger family protein / calcium-binding EF hand family protein	Sodium calcium exchanger family calcium-binding EF hand family isoform 1 [Theobroma cacao]	_	_	3.68	3.35	3.31	3.7	3.32	2.71	6.51	4.83	6.05	3.73	3.7	3.64	8.69	7.28	7.98	6.32	7.58	8.42	7.87	8.31	7.72	4.67	3.35	3.48	_	_	_	_	-1.06478	_	_	_	_	5.06627e-11	_	_	_	_	down	4
Potri.001G375400	AT1G53210	_	sodium/calcium exchanger family protein / calcium-binding EF hand family protein	Sodium calcium exchanger family calcium-binding EF hand family [Theobroma cacao]	_	_	1.3	0.89	0.95	0.95	1.22	1.04	2.09	1.58	2.19	1.19	1.27	1.24	2.59	2.91	2.84	1.86	2.87	2.89	2.92	2.91	3.61	1.32	1.34	1.06	_	_	_	_	-1.18414	_	_	_	_	2.52698e-06	_	_	_	_	down	4
Potri.001G375700	AT3G15050	IQD10	IQ-domain 10	IQ-DOMAIN 1 [Vitis vinifera]	_	_	14.02	21.92	27.91	24.89	26.76	25.67	26.11	26.64	24.53	24.26	20.87	25.18	36.86	33.14	33.24	34.6	32.27	30.54	30.55	32.82	28.85	5.03	4.65	4.61	_	_	_	_	-2.8207	_	_	_	_	1.56071e-31	_	_	_	_	down	4
Potri.001G377100	AT1G12790	_	_	[Theobroma cacao]	_	_	0.05	0	0.09	0.24	0.24	0	0	0.12	0	0	0.17	0	0.21	0.12	0.06	0.06	0.07	0	0.24	0.14	0.14	0.73	0.32	0.27	_	_	_	_	1.53299	_	_	_	_	0.0478816	_	_	_	_	up	4
Potri.001G377900	AT1G78430	RIP2	ROP interactive partner 2	interactor of constitutive active ROPs 4-like [Populus euphratica]	_	_	1.29	2.38	3.27	1	2.27	3.21	2.23	2.15	2.54	2.9	3.2	2.47	6.09	4.81	1.87	1.78	2.14	1.5	5.88	6.18	6.02	24.29	25.47	27.18	_	_	-1.03933	_	2.59863	_	_	0.000239628	_	1.47144e-49	_	_	down	_	up	3
Potri.001G379300	_	_	_	hypothetical protein POPTR_0001s38830g [Populus trichocarpa]	_	_	0.7	2.56	1.64	1.05	0.79	4.78	0.56	1.07	2.09	1.11	1.13	2.43	1.89	2.7	0	1.73	1.24	0.91	0.7	1.22	0.32	6.4	5.24	7.38	_	_	_	_	1.94964	_	_	_	_	7.6263e-06	_	_	_	_	up	4
Potri.001G381800	_	_	_	hypothetical protein POPTR_0001s39065g [Populus trichocarpa]	_	_	1.23	0.48	1.08	0.69	0.35	0	0	0.35	0	0	0	0	2.48	0.71	1.09	0.65	0.81	2.4	0	0	0	0	0	0	_	_	_	_	-2.89191	_	_	_	_	0.016904	_	_	_	_	down	4
Potri.001G382500	AT3G14740	_	RING/FYVE/PHD zinc finger superfamily protein	PHD finger family [Populus trichocarpa]	_	PHD	0	0.57	0.4	0.41	0.41	0.58	0.33	0.52	0.58	0.43	0.29	0.09	0.61	0.63	0	0.48	0.6	0.12	0.27	0.71	0.74	1.8	1.22	0.92	_	_	_	_	1.52545	_	_	_	_	0.00531442	_	_	_	_	up	4
Potri.001G388300	_	_	_	polyphenol chloroplastic-like	_	_	0.16	0.51	1.37	0.74	0.46	1.26	0.99	0.47	0.84	0.78	1.19	0.51	1.21	1.04	1.45	3.11	1.95	1.28	2.21	2.57	1.45	3.62	4.17	3.21	_	_	_	_	1.51728	_	_	_	_	5.25449e-05	_	_	_	_	up	4
Potri.001G388400	_	_	_	polyphenol chloroplastic-like	_	_	0.09	0.29	0.58	0.42	0.32	0.72	1.25	0.96	0.72	0.67	1.37	0.68	1.65	1.41	0.78	1.88	2.12	1.47	3.24	1.23	2.05	2.15	2.67	3.45	_	_	_	_	1.10401	_	_	_	_	0.00848253	_	_	_	_	up	4
Potri.001G388900	_	_	_	polyphenol chloroplastic-like	_	_	60	80.85	98.35	73.3	88.92	103.6	162.51	136.18	148.72	165.63	195.85	172.34	800.56	565.81	394.09	968.88	722.54	493.77	884.45	747.46	780.47	1308.21	1446.11	1421.11	_	1.18319	_	_	1.25613	_	3.48592e-11	_	_	1.353e-14	_	up	_	_	up	3
Potri.001G391100	AT4G13010	_	Oxidoreductase, zinc-binding dehydrogenase family protein	quinone-oxidoreductase chloroplastic	_	_	24	20.94	29.84	24.55	23.08	23.28	17.42	20.02	21.11	16.5	17.44	17.12	20.68	25.12	30.73	15.39	22.43	25.07	21.44	20.33	21.31	10.62	7.77	8.82	_	_	_	_	-1.50762	_	_	_	_	6.53023e-15	_	_	_	_	down	4
Potri.001G396400	AT5G53950	ANAC098,ATCUC2,CUC2	NAC (No Apical Meristem) domain transcriptional regulator superfamily protein	CUP-SHAPED COTYLEDON 2	NAC	NAC	0.79	0.45	0.51	0.73	0.49	0.55	0.7	0.66	0.28	0.17	0.23	0.45	1.46	0.75	1.53	0.46	0.29	1.69	0.54	1.42	1.28	0.44	0.22	0.46	_	_	_	_	-1.66392	_	_	_	_	0.0170727	_	_	_	_	down	4
Potri.001G398700	AT5G53880	_	_	UPF0329 ECU05_1680 ECU11_0050-like	_	_	2.49	7.79	11.89	5.91	8.09	17.49	10.82	9.61	8.14	15.76	16.98	17.07	32.2	19.15	14.17	21.72	13	11.32	28.32	33.26	30.63	79.33	79.32	76.51	_	1.18377	_	_	1.84391	_	0.000144565	_	_	2.73574e-15	_	up	_	_	up	3
Potri.001G401400	AT1G23220	_	Dynein light chain type 1 family protein	dynein light chain cytoplasmic-like	_	_	0.19	0.91	1.37	0.88	1.32	0.5	1.64	1.11	1	2.08	2.2	2.22	3.15	1.8	0.23	0.41	1.29	1.01	2.62	1.78	2.12	3.85	3.2	6.89	_	_	_	_	1.45182	_	_	_	_	0.00847362	_	_	_	_	up	4
Potri.001G402600	AT1G07750	_	RmlC-like cupins superfamily protein	glutelin type-A 3-like isoform X1	_	_	0	0.49	0.4	0.1	0.38	0.22	0.37	0.22	0.32	0.37	0.59	0.47	1.29	0.49	0.3	0.77	0.45	0.48	0.89	0.74	0.92	1.16	1.73	2.1	_	_	_	_	1.30503	_	_	_	_	3.77183e-06	_	_	_	_	up	4
Potri.001G403300	AT5G54190	PORA	protochlorophyllide oxidoreductase A	protochlorophyllide chloroplastic	_	_	512.7	425.07	344.92	408.59	401.68	378.79	316.37	313.98	306.9	332.47	313.21	325	58.64	61.17	64.25	74.3	73.57	66.56	102.71	96.17	102.59	138.42	148.65	144.8	_	_	_	_	1.21529	_	_	_	_	2.02351e-17	_	_	_	_	up	4
Potri.001G404400	AT3G15510	ANAC056,ATNAC2,NAC2,NARS1	NAC domain containing protein 2	no apical meristem family [Populus trichocarpa]	NAC	NAC	6.8	6.35	3.3	8.05	5.98	1.7	0.89	0.84	0.85	1.23	2.63	1.92	5.07	4.26	5.57	4.28	3.81	3.93	0.77	0.48	0.8	0.45	0.11	0	-2.64193	-1.49072	_	-2.71881	-4.23223	2.29474e-09	0.000594927	_	4.07398e-08	1.56155e-10	down	down	_	down	down	1
Potri.001G406500	AT5G03610	_	GDSL-like Lipase/Acylhydrolase superfamily protein	GDSL esterase lipase At5g03610-like	_	_	14.06	17.57	20.87	16.55	18.87	20.58	16.19	15.82	17.62	17.41	20.3	17.16	17.73	16.54	10.69	14.64	14.65	12.87	19.19	19.96	19.85	30.39	31.24	34.95	_	_	_	_	1.11109	_	_	_	_	4.53545e-30	_	_	_	_	up	4
Potri.001G406600	AT1G61260	_	Protein of unknown function (DUF761)	UDP-glucuronosyltransferase 2B1	_	_	0.5	1.58	1.99	0.47	1.33	3.44	0.91	1.05	1.72	1	0.95	0.7	2.49	1.65	1.39	1.51	0.78	0.98	2.89	1.76	2.17	0.64	0.88	0.42	_	_	_	_	-1.41029	_	_	_	_	0.00215809	_	_	_	_	down	4
Potri.001G407800	AT5G54250	ATCNGC4,CNGC4,DND2,HLM1	cyclic nucleotide-gated cation channel 4	cyclic nucleotide-gated ion channel 4	_	_	61.34	61.17	66.28	62.43	66.55	67.61	59.72	56.75	62.12	61.23	63.86	64.74	29.26	26.68	25.98	28.86	27.28	25.13	37.1	33.62	35.69	53.38	64.43	58.26	_	_	_	_	1.09813	_	_	_	_	1.0176e-21	_	_	_	_	up	4
Potri.001G409300	AT4G21380	ARK3,RK3	receptor kinase 3	G-type lectin S-receptor-like serine threonine- kinase At4g27290	_	_	2.91	3.08	3.09	2.64	2.32	2.76	2.03	1.28	1.38	1.39	1.29	1.41	1.14	1.62	1.16	0.84	1.12	1.83	0.91	1.53	1.02	1.14	1.33	1.24	-1.00082	-1.11383	_	_	_	0.00337644	0.000953505	_	_	_	down	down	_	_	_	3
Potri.001G409600	AT5G54585	_	_	hypothetical protein POPTR_0001s44070g [Populus trichocarpa]	_	_	63.57	53.07	50.74	57.59	53.62	61.28	70.54	58.45	71.17	60.43	66.09	66.03	72.63	69.21	84.04	82.56	74.21	82.43	67.28	64.47	66.75	33.52	34.95	36.08	_	_	_	_	-1.11805	_	_	_	_	1.41332e-18	_	_	_	_	down	4
Potri.001G409900	AT5G54570	BGLU41	beta glucosidase 41	beta-glucosidase 41	_	_	0.57	0.89	2.7	0.59	1.6	2.06	0.74	1.67	1.7	1.41	0.77	1.13	2.61	2.3	1.12	1.55	1.76	1.42	1.2	2.11	1.93	6.06	3.96	4.37	_	_	_	_	1.24148	_	_	_	_	0.000568989	_	_	_	_	up	4
Potri.001G410300	AT5G54530	_	Protein of unknown function, DUF538	Serine protease 45	_	_	4.13	4.19	7.87	5.1	5.92	7.12	4.84	2.82	4.09	5.14	3.83	4.39	8.61	4.52	3.77	6.63	5.19	3.48	5.24	6.2	4.49	11.61	13.1	10.03	_	_	_	_	1.04866	_	_	_	_	1.4399e-08	_	_	_	_	up	4
Potri.001G410400	AT5G54510	DFL1,GH3.6	Auxin-responsive GH3 family protein	indole-3-acetic acid-amido synthetase	_	_	0.07	0	0.18	0	0	0.09	0.08	0.31	0.35	0.16	0.22	0.21	0.09	0.31	0.24	0.29	0.27	0.27	0.2	0.8	0.74	0.52	0.51	0.77	_	_	_	_	1.25969	_	_	_	_	0.0475136	_	_	_	_	up	4
Potri.001G411800	AT4G27280	_	Calcium-binding EF-hand family protein	calcium-binding PBP1-like	_	_	67.67	31.12	37.1	40.74	40.31	31.31	36.81	40.31	41.52	48.73	30.8	34.55	22.27	20.06	14.8	20.98	18.02	12.79	31.94	24.64	29.03	40.79	40.98	45.51	_	_	_	_	1.15016	_	_	_	_	1.00223e-06	_	_	_	_	up	4
Potri.001G413800	AT4G21380	ARK3,RK3	receptor kinase 3	G-type lectin S-receptor-like serine threonine- kinase At4g27290	_	_	0.04	0.07	0.22	0.24	0.19	0.27	0.1	0.1	0.11	0.05	0.07	0.13	0.74	0.29	0.4	0.27	0.28	0.27	0.25	0.11	0.06	0	0	0.05	_	_	_	_	-3.36043	_	_	_	_	0.00149212	_	_	_	_	down	4
Potri.001G414000	AT4G27290	_	S-locus lectin protein kinase family protein	G-type lectin S-receptor-like serine threonine- kinase At4g27290	_	_	16.9	23.58	39.14	20.1	28.11	33.87	27.64	27.66	28.73	23.8	24.2	24.48	40.58	31.72	19.73	16.15	16.3	16.19	34.69	34.9	35.35	96.47	101.18	99.32	_	_	_	_	1.69805	_	_	_	_	1.05733e-28	_	_	_	_	up	4
Potri.001G416300	AT5G54670	ATK3,KATC	kinesin 3	kinesin-3 [Tarenaya hassleriana]	_	_	18.33	30.38	44.66	29.85	35.97	41.54	36.37	34.61	35.67	31.6	29.13	32.22	47.28	39.32	31.01	34.47	32.32	29.48	40.14	37.83	37.06	17.46	16.86	17.51	_	_	_	_	-1.16607	_	_	_	_	3.65792e-09	_	_	_	_	down	4
Potri.001G416800	AT5G54690	GAUT12,IRX8,LGT6	galacturonosyltransferase 12	probable galacturonosyltransferase 12	_	_	30.62	43.73	65.11	54.2	56.93	61.66	56.29	54.76	54.36	49.5	49.15	49.68	77.92	73.86	57.59	72.56	65.35	58.25	67.75	67.11	70.43	15.47	12.6	14.26	_	_	_	_	-2.28042	_	_	_	_	1.03943e-25	_	_	_	_	down	4
Potri.001G421100	AT4G21780	_	_	hypothetical protein POPTR_0011s13980g [Populus trichocarpa]	_	_	1.31	3.41	4.97	1.96	0.98	2.79	1.57	2.98	1.67	3.11	0	2.26	5.28	4.03	4.11	3.68	5.77	1.7	2.61	7.98	5.93	13.27	10.42	12.12	_	_	_	_	1.37525	_	_	_	_	0.00996566	_	_	_	_	up	4
Potri.001G422000	_	_	_	golgin subfamily A member 6 22	_	_	0	0	0.25	0.16	1.59	0.18	0.51	0.48	1.08	0.67	0	0.29	0.76	0.49	0.5	0.45	0.19	0.55	0.84	0.74	1.92	2.36	2.53	2.85	_	_	_	_	1.9651	_	_	_	_	0.00376132	_	_	_	_	up	4
Potri.001G422300	AT1G50830	_	Aminotransferase-like, plant mobile domain family protein	C globular [Theobroma cacao]	_	_	0.23	0.32	1.59	1.28	0.79	1.27	0.21	0.1	0.11	0.21	0.09	0.15	1.54	2.13	2.1	2.35	2.71	2.74	0.26	0.23	0.36	0.36	0.18	0.22	-2.21576	-2.02247	_	-2.63695	-2.81423	0.000454002	0.00119734	_	2.11112e-07	2.25274e-09	down	down	_	down	down	1
Potri.001G423700	AT3G20500	ATPAP18,PAP18	purple acid phosphatase 18	purple acid phosphatase 18-like	_	_	9.69	11.27	9.24	9.63	9.59	10.71	10.37	12.42	11.08	10.73	11.95	11.85	8.32	5.62	3.92	4.69	5.51	5.72	10.85	11.26	11.83	16.38	17.48	15.73	_	_	_	_	1.48453	_	_	_	_	1.07276e-33	_	_	_	_	up	4
Potri.001G428200	_	_	_	disease resistance gene NBS-LRR family [Populus trichocarpa]	_	_	0.38	0.3	0.33	1.28	0.86	1.46	2.06	1.95	1.22	2.03	1.54	0.79	1.54	1.76	2.24	2.2	2.26	1.73	0.57	1.74	1.03	2.6	2.56	0.72	1.96803	_	_	_	_	0.0404731	_	_	_	_	up	_	_	_	_	4
Potri.001G430100	AT3G20340	_	_	DUF4228 domain [Medicago truncatula]	_	_	4.88	6.42	9.01	6.35	8.09	11.16	8.65	9.94	5.91	8.53	8.3	9.59	27.99	29.63	29.03	23.28	22.09	28.35	21.11	21.14	25.47	10.55	11.12	13.95	_	_	_	_	-1.27246	_	_	_	_	8.38136e-07	_	_	_	_	down	4
Potri.001G433800	AT2G38130	ATMAK3	Acyl-CoA N-acyltransferases (NAT) superfamily protein	GCN5-related N-acetyltransferase family partial [Populus trichocarpa]	_	GNAT	0.52	0.82	0.46	0.59	0.88	1	0.47	0.6	0.5	0.47	0.63	0.81	0.7	0.75	1.39	0.97	0.35	0.68	0.59	0.68	0.71	0.2	0.59	0	_	_	_	_	-1.64255	_	_	_	_	0.049062	_	_	_	_	down	4
Potri.001G434200	AT4G00330	CRCK2	calmodulin-binding receptor-like cytoplasmic kinase 2	calmodulin-binding receptor-like cytoplasmic kinase 2	_	_	3.79	3.49	4.69	3.76	5.02	5.42	5.37	5.84	5.14	5.3	3.97	4.86	4.8	3.35	4.73	6.82	5.31	5.8	8	6.41	3.33	3.73	1	1.13	_	_	_	_	-1.1452	_	_	_	_	0.0270903	_	_	_	_	down	4
Potri.001G435100	AT4G27190	_	NB-ARC domain-containing disease resistance protein	probable disease resistance At4g27220 isoform X1 [Populus euphratica]	_	_	0.29	0.52	0.59	0.48	0.92	0.49	0.58	0.55	0.8	0.85	0.62	0.55	0.39	0.77	0.73	0.4	0.7	0.68	0.72	0.44	0.65	1.31	1.43	1.45	_	_	_	_	1.09046	_	_	_	_	0.00733547	_	_	_	_	up	4
Potri.001G435400	AT3G20340	_	_	DUF4228 domain [Medicago truncatula]	_	_	7.95	7.73	9.24	7.73	12.58	8.51	14.23	14.93	9.9	12.25	13.89	12.26	41.08	38.19	34.68	37.39	32.43	38.81	25.7	36.52	36.51	16.35	12.84	18.19	_	_	_	_	-1.25165	_	_	_	_	9.04715e-08	_	_	_	_	down	4
Potri.001G436200	AT1G72250	_	Di-glucose binding protein with Kinesin motor domain	kinesin KCA2 isoform X5 [Populus euphratica]	_	_	0.33	0.47	0.45	0.4	0.49	0.66	0.52	0.56	0.45	0.32	0.44	0.48	0.62	0.38	0.32	0.34	0.43	0.42	0.49	0.46	0.81	0.95	0.81	0.93	_	_	_	_	1.02198	_	_	_	_	0.00171383	_	_	_	_	up	4
Potri.001G437700	AT1G47890	AtRLP7,RLP7	receptor like protein 7	receptor 12	_	_	0	0	0.09	0	0	0	0.06	0	0	0.06	0.09	0	0	0	0	0	0	0	0.16	0.35	0.07	0.25	0.08	0	_	_	_	2.28654	_	_	_	_	0.0365747	_	_	_	_	up	_	4
Potri.001G439600	AT3G12920	_	SBP (S-ribonuclease binding protein) family protein	probable BOI-related E3 ubiquitin- ligase 3	_	_	10.45	9.57	6.08	10.93	8.21	5.52	8.34	10.76	9.67	8.34	9.6	5.88	7.51	10.91	12.62	13.1	11.8	12.87	6.86	8.83	7.95	5.48	4.84	5	_	_	_	_	-1.02956	_	_	_	_	0.000573687	_	_	_	_	down	4
Potri.001G440200	AT5G36110	CYP716A1	cytochrome P450, family 716, subfamily A, polypeptide 1	beta-amyrin 28-oxidase-like	_	_	0.5	0.92	0.89	0.66	0.95	0.65	1.92	0.67	1.83	1.3	0.27	1.66	1.36	2.62	2.08	1.51	2.67	2.19	2.14	2.64	3.09	4.1	5.4	3.93	_	_	_	_	1.09467	_	_	_	_	0.00130988	_	_	_	_	up	4
Potri.001G440300	AT4G20430	_	Subtilase family protein	subtilisin-like protease	_	_	2.03	3.44	5.07	2.36	3.57	5.72	3.22	2.76	3.1	3.74	3.39	4.02	5.92	5.17	3.27	3.69	2.81	2.89	7.29	6.54	6.83	13.89	16.85	14.03	_	_	_	_	1.64003	_	_	_	_	4.52606e-23	_	_	_	_	up	4
Potri.001G442300	AT5G44550	_	Uncharacterised protein family (UPF0497)	CASP 9-like	_	_	0.87	0.54	0.76	0.39	0.59	1.11	0	0.4	0.22	0	0.28	0.54	0.94	0.6	0.2	0	0.46	0	0	1.14	0.71	3.96	4.93	5.92	_	_	_	_	2.97355	_	_	_	_	6.48659e-06	_	_	_	_	up	4
Potri.001G442500	AT5G44560	VPS2.2	SNF7 family protein	vacuolar sorting-associated 2 homolog 2-like [Populus euphratica]	_	_	0.1	0.13	0.51	0.17	0.14	0.27	0.45	0.31	0.38	0.35	0.2	0.3	0.14	0.39	0.27	0.07	0.17	0.16	0.38	0.52	0.37	0.38	0.72	0.72	_	_	_	_	1.12022	_	_	_	_	0.00245339	_	_	_	_	up	4
Potri.001G448400	AT2G46770	ANAC043,EMB2301,NST1	NAC (No Apical Meristem) domain transcriptional regulator superfamily protein	NAC domain-containing 43-like	NAC	NAC	35.6	49.9	54.02	48.22	50.16	50.02	53.56	49.09	48.73	41.51	39.88	48.32	56.71	57.04	45.12	57.61	57.33	48.59	46.15	49.71	47.15	8.67	9.55	10.27	_	_	_	_	-2.46004	_	_	_	_	2.16573e-58	_	_	_	_	down	4
Potri.001G449100	AT1G32860	_	Glycosyl hydrolase superfamily protein	Glucan endo-1,3-beta-glucosidase 11 isoform 3 [Theobroma cacao]	_	_	66.63	67.62	76.81	61.63	70.08	73.34	25.24	23.16	25.34	33.54	32.78	35.67	23.92	22.26	13.95	14.37	14.57	13.35	17.16	13.63	15.39	33.02	36.09	35.75	-1.57673	-1.02709	_	_	_	5.66019e-123	7.67747e-57	_	_	_	down	down	_	_	_	3
Potri.001G450000	AT1G32928	_	_	Avr9 Cf-9 rapidly elicited [Jatropha curcas]	_	_	25.11	14.08	17.23	14.11	13.21	8.37	11.5	10.88	8.73	9.07	6.62	13.87	24.61	16.06	10.29	12.37	12.64	13.83	26.11	21.4	17.8	34.05	43.21	37.58	_	_	_	_	1.1813	_	_	_	_	6.0218e-06	_	_	_	_	up	4
Potri.001G450200	AT1G32930	_	Galactosyltransferase family protein	probable beta-1,3-galactosyltransferase 6	_	_	0.45	0.83	0.76	0.3	0.81	1.21	0.37	0.73	0.63	0.76	0.61	0.51	1.28	1.57	1.25	1.28	1.05	0.49	1.42	1.09	1.13	4.04	3.11	3.5	_	_	_	_	1.34519	_	_	_	_	1.08765e-11	_	_	_	_	up	4
Potri.001G450400	AT4G10520	_	Subtilase family protein	subtilisin-like protease	_	_	0.53	0.41	0.23	0.6	1.04	0.85	0.48	0.3	0.68	0.31	0.64	0.96	0	0.46	0.31	0.28	0.7	0.17	0.99	0.87	0.9	0.81	2.38	1.34	_	_	_	_	2.09755	_	_	_	_	0.00287022	_	_	_	_	up	4
Potri.001G450600	AT1G32960	ATSBT3.3,SBT3.3	Subtilase family protein	subtilisin-like protease	_	_	1.69	2.48	3.01	1.67	2.76	2.94	2.16	3.03	3.4	2.37	1.74	1.91	8.27	5.91	5.55	5.93	6.3	4.92	10.79	10.64	10.36	18.14	17.28	16.81	_	_	_	_	1.40851	_	_	_	_	3.35773e-28	_	_	_	_	up	4
Potri.001G451600	AT4G10500	_	2-oxoglutarate (2OG) and Fe(II)-dependent oxygenase superfamily protein	hyoscyamine 6-dioxygenase-like	_	_	8.02	13.01	19.66	10.26	15.87	19.31	24.79	28.53	27.76	28.18	26.39	29.78	70.45	54.9	35.25	42.14	41.75	41.51	54.74	48.79	49.77	68.84	72.88	67.27	_	1.07458	_	_	_	_	9.98673e-08	_	_	_	_	up	_	_	_	4
Potri.001G451900	AT4G10490	_	2-oxoglutarate (2OG) and Fe(II)-dependent oxygenase superfamily protein	hyoscyamine 6-dioxygenase-like	_	_	1.45	5.88	10.31	3.44	5.92	10.98	18.61	16.63	14.56	9.18	7.81	9.52	5.35	3.97	3.29	2.21	2.7	1.95	6.5	6.39	7.22	12.91	13.47	12.62	1.45057	_	_	_	1.60949	9.48812e-06	_	_	_	6.72192e-08	up	_	_	_	up	3
Potri.001G452400	AT2G18196	_	Heavy metal transport/detoxification superfamily protein	heavy metal-associated isoprenylated plant 26	_	_	23.65	17.17	16.66	25.5	21.56	17.1	13.89	11.86	13.12	12.75	14.5	13.55	18.98	24.6	26.52	25.68	26.41	29.15	12.82	12.46	11.54	10.73	11.85	11.13	_	_	_	_	-1.06811	_	_	_	_	4.80656e-10	_	_	_	_	down	4
Potri.001G453000	AT3G30340	_	nodulin MtN21 /EamA-like transporter family protein	WAT1-related At3g30340-like	_	_	0	0	0.12	0	0	0	0	0	0	0	0	0.07	0.09	0	0	0.07	0.09	0.09	0.21	0	0	0.32	0.21	0.26	_	_	_	_	1.66584	_	_	_	_	0.038818	_	_	_	_	up	4
Potri.001G454700	AT4G39830	_	Cupredoxin superfamily protein	L-ascorbate oxidase-like	_	_	0	1.93	1.89	0.61	1.73	2.56	5.1	4.12	4.14	2.74	3.74	2.48	5.5	4.62	2.63	3.01	2.45	2.8	6.45	5.74	5.66	4.46	6.33	7.11	1.76585	_	_	_	_	0.00225072	_	_	_	_	up	_	_	_	_	4
Potri.001G454800	AT1G33260	_	Protein kinase superfamily protein	probable receptor kinase At4g10390	_	_	32.4	33.77	28.47	38.12	33.38	31.27	42.03	38.12	40.14	36.83	35.83	35.17	40.98	42.03	48.33	45.91	46.4	46.85	37.77	41.68	39.91	13.69	12.79	11	_	_	_	_	-1.82017	_	_	_	_	1.16138e-38	_	_	_	_	down	4
Potri.001G456000	AT3G43660	_	Vacuolar iron transporter (VIT) family protein	vacuolar iron transporter homolog 1-like	_	_	11.54	8.72	6.24	8.54	6.93	6.39	7.99	5.7	6.89	8.45	8.08	7.38	9.97	11.99	16.09	10.85	12.86	15.99	10.93	10.31	7.71	5.71	3.16	4.86	_	_	_	_	-1.47207	_	_	_	_	1.6681e-06	_	_	_	_	down	4
Potri.001G456100	AT5G46795	MSP2	microspore-specific promoter 2	Vacuolar iron transporter family [Theobroma cacao]	_	_	5	6.77	2.92	4.49	5.25	3.19	4.61	4.74	2.98	4.55	4.04	3.97	6.05	8.07	8.83	5.79	6.83	10.38	2.99	5.44	2.94	1.52	3.48	2.73	_	_	_	_	-1.55611	_	_	_	_	0.000612447	_	_	_	_	down	4
Potri.001G459200	AT1G26420	_	FAD-binding Berberine family protein	reticuline oxidase	_	_	6.67	3.75	2.03	4.3	2.7	3.07	1.5	1.72	0.57	1.16	1.44	1.57	2.75	2.26	3.24	4.5	2.59	3.93	2.66	2.21	3.99	3.65	2.65	3.93	-1.73994	-1.55142	_	_	_	0.00283831	0.00869763	_	_	_	down	down	_	_	_	3
Potri.001G459500	AT4G20800	_	FAD-binding Berberine family protein	reticuline oxidase	_	_	0.37	1	1.21	0.3	0.9	1.22	0.83	0.85	0.75	0.44	0.77	0.61	0.86	0.37	0.5	0.73	0.56	0.48	1.11	0.56	0.58	2.19	1.43	1.75	_	_	_	_	1.60383	_	_	_	_	4.99057e-05	_	_	_	_	up	4
Potri.001G461400	AT1G30690	_	Sec14p-like phosphatidylinositol transfer family protein	Patellin- [Ricinus communis]	_	_	1.5	3.26	5.89	2.56	4.33	6.41	4	4.01	4.58	4.41	2.74	3.99	8.33	4.44	3.76	2.95	3.8	2.29	6.24	5.11	7.18	12.3	12.66	13.01	_	_	_	_	1.21553	_	_	_	_	3.36632e-11	_	_	_	_	up	4
Potri.001G463800	AT2G34770	ATFAH1,FAH1	fatty acid hydroxylase 1	FATTY ACID HYDROXYLASE 1 family [Populus trichocarpa]	_	_	9.82	15.29	21.48	12.27	14.4	19.97	14.04	13.5	14.81	17.38	17.26	19.79	22.99	17.49	14.47	11.84	13.51	11.12	23.24	21.6	21.02	41.45	44.97	40.66	_	_	_	_	1.21302	_	_	_	_	1.16584e-17	_	_	_	_	up	4
Potri.001G465800	AT4G20940	_	Leucine-rich receptor-like protein kinase family protein	probable LRR receptor-like serine threonine- kinase At4g20940 [Malus domestica]	_	_	1.73	3.41	3.04	2.34	2.46	3.58	2.92	3.23	3.63	2.51	3.47	3.34	1.26	1.52	0.69	1.13	1.1	1.12	1.09	1.09	1.51	3.48	4.03	3.5	_	_	_	_	1.63791	_	_	_	_	6.49903e-14	_	_	_	_	up	4
Potri.001G466700	AT5G14980	_	alpha/beta-Hydrolases superfamily protein	caffeoylshikimate esterase-like	_	_	0.15	0.23	0.52	0.83	0.99	0	0.53	0	0.38	0	0	0.31	0	0.34	0	0	0	0	0.22	0.19	0	0.22	1.1	2.23	_	_	_	_	2.71874	_	_	_	_	0.01971	_	_	_	_	up	4
Potri.001G467300	AT5G56040	_	Leucine-rich receptor-like protein kinase family protein	probable LRR receptor-like serine threonine- kinase At4g26540	_	_	1.33	7.43	10.03	2.07	6.99	10.95	3.51	3.51	3.29	6.1	6.71	7.6	53.44	37.96	15.08	16.57	15.59	15.41	33.8	33.36	33.41	71.29	79.19	78.01	_	_	_	_	1.09404	_	_	_	_	0.0183869	_	_	_	_	up	4
Potri.001G468800	AT5G59810	ATSBT5.4,SBT5.4	Subtilase family protein	subtilisin-like protease	_	_	0.15	0.14	0.11	0.41	0.21	0.16	0.29	0.14	0.08	0.32	0.2	0.13	0.37	0.21	0.18	0.35	0.28	0.32	0.41	0.16	0.41	0.69	0.68	1	_	_	_	_	1.61428	_	_	_	_	0.000110215	_	_	_	_	up	4
Potri.001G470200	AT1G77380	AAP3,ATAAP3	amino acid permease 3	probable amino acid permease 7 [Populus euphratica]	_	_	2.11	3.39	4.57	2.5	3.89	4.27	5.36	3.87	3.82	3.55	3.79	4.13	8.28	7.16	5.17	5.12	5.12	5.17	7.44	6.58	8.28	16.22	15.48	14.57	_	_	_	_	1.16581	_	_	_	_	1.98932e-16	_	_	_	_	up	4
Potri.001G470800	AT5G56120	_	_	RNA polymerase II elongation factor ELL3 isoform 1 [Theobroma cacao]	_	_	0.75	1.76	7.31	2.53	6.01	6.1	5.07	3.95	4.67	3.56	4.24	5.63	8.32	6.27	2.76	2.57	3.47	2.43	8.26	6.73	6.87	14.54	16.51	12.07	_	_	_	_	1.30951	_	_	_	_	2.49227e-06	_	_	_	_	up	4
Potri.002G002000	AT1G21050	_	Protein of unknown function, DUF617	MIZU-KUSSEI 1	_	_	6.43	3.89	1.73	4.2	2.8	3.05	3.87	3.66	3.85	4.92	4.36	4.19	1.67	1.32	2.93	2.73	2.74	1.75	2.17	1.08	1.83	6.47	4.49	5.63	_	_	_	_	1.42983	_	_	_	_	1.95315e-07	_	_	_	_	up	4
Potri.002G002200	AT1G21000	_	PLATZ transcription factor family protein	zinc-binding family [Populus trichocarpa]	_	PLATZ	26.08	25.23	20.73	27.26	25.33	18.39	18.27	20.96	19.97	20.91	21.85	21.17	32.28	45.9	67.7	51.58	58.41	59.71	31.29	32.15	29.04	7.56	7.82	7.38	_	_	_	_	-2.68666	_	_	_	_	2.1879e-30	_	_	_	_	down	4
Potri.002G003400	AT1G76540	CDKB2;1	cyclin-dependent kinase B2;1	cyclin-dependent kinase family [Populus trichocarpa]	_	_	0.74	1.99	2.71	1.89	2.27	3.26	2.34	2.45	3.35	1.99	2.06	2.51	2.62	2.4	1.5	2.69	2.22	2.01	3.61	3.86	4.2	5.31	5.81	5.6	_	_	_	_	1.34565	_	_	_	_	1.04997e-09	_	_	_	_	up	4
Potri.002G004500	AT2G33590	_	NAD(P)-binding Rossmann-fold superfamily protein	cinnamoyl- reductase 2 [Vitis vinifera]	_	_	3.22	3.49	4.38	4.95	4.88	3.11	5.77	5.01	4.37	4.21	3.82	4.16	4.69	3.64	1.86	2.91	2.09	3.07	6.78	7.39	5.98	5.8	7.46	5.73	_	_	_	1.01135	_	_	_	_	1.06553e-05	_	_	_	_	up	_	4
Potri.002G005400	AT1G54840	_	HSP20-like chaperones superfamily protein	HSP20-like chaperones superfamily [Theobroma cacao]	_	_	0.49	1.25	1.35	0.62	1.6	1.26	0.89	1.19	1.1	0.95	1	1.47	1.41	1	0.94	0.98	0.98	0.72	2.21	1.53	1.51	2.53	2.76	2.88	_	_	_	_	1.2719	_	_	_	_	5.22532e-05	_	_	_	_	up	4
Potri.002G005700	AT1G20850	XCP2	xylem cysteine peptidase 2	xylem cysteine ase 2-like	_	_	9.63	28.84	39.15	16.61	34.81	42.86	25.74	26.3	27.87	24.41	22.68	22.77	40.86	30.89	14.23	21.94	22.9	17.81	27.81	30.72	34.49	62.21	59.24	59.89	_	_	_	_	1.08013	_	_	_	_	0.0008998	_	_	_	_	up	4
Potri.002G006300	AT1G20830	MCD1	multiple chloroplast division site 1	Multiple chloroplast division site [Theobroma cacao]	_	_	20.96	20.82	19.42	20.02	20.68	18.66	21.74	20.1	19.67	19.36	20.85	22.48	8.54	8.46	6.5	7.78	8.4	7.64	10.8	10.46	11.15	16.25	17.19	19.49	_	_	_	_	1.17324	_	_	_	_	7.64731e-21	_	_	_	_	up	4
Potri.002G007300	AT5G24318	_	O-Glycosyl hydrolases family 17 protein	glucan endo-1,3-beta-glucosidase 12-like	_	_	0.99	0.52	1.74	0.52	1.34	1.69	1.83	1.88	2.45	1.72	2.24	2.53	7.28	5.86	3.5	4.38	3.93	2.57	8.87	8.45	8.79	23.99	29.46	29.5	_	_	_	_	2.32353	_	_	_	_	2.84343e-64	_	_	_	_	up	4
Potri.002G008800	AT4G35550	ATWOX13,HB-4,WOX13	WUSCHEL related homeobox 13	WUSCHEL-related homeobox 8-like	WOX	HB	41.83	48.7	59.47	59.55	56.77	50.01	60.07	57.17	62.93	44.08	51.69	47.45	70.06	68.32	72.17	68.49	73.78	74.21	60.8	68.84	66.35	24.33	20.9	24.86	_	_	_	_	-1.58333	_	_	_	_	2.50188e-20	_	_	_	_	down	4
Potri.002G009300	AT1G20650	_	Protein kinase superfamily protein	serine threonine- kinase CDL1-like isoform X2	_	_	3.28	5.05	5.82	3.48	4.04	5.71	4.53	4.44	4.93	5.31	5.44	5.56	14.18	10.22	6.52	7.56	6.21	6.5	14.23	13.95	13.96	25.87	27.64	26.62	_	_	_	_	1.38674	_	_	_	_	6.57876e-20	_	_	_	_	up	4
Potri.002G010000	AT1G76310	CYCB2;4	CYCLIN B2;4	cyclin-B2-4-like isoform X1 [Populus euphratica]	_	_	0.25	0.87	1.07	0.8	1.65	2.01	0.98	1.1	0.84	1.2	1.31	1.1	2.32	1.17	0.78	0.85	1.41	0.66	1.44	2.05	1.86	3.7	3.18	4.22	_	_	_	_	1.40303	_	_	_	_	1.84601e-09	_	_	_	_	up	4
Potri.002G010400	AT5G42330	_	_	hypothetical protein POPTR_0002s01140g [Populus trichocarpa]	_	_	1.61	1.68	1.89	1.21	1.62	1.83	1.51	0.61	1.84	0.43	1.45	2.79	1.93	1.03	0.63	1.13	1.42	0.47	1.61	2.34	2.44	4.64	2.95	1.59	_	_	_	_	1.24412	_	_	_	_	0.00869808	_	_	_	_	up	4
Potri.002G012500	AT4G35190	_	Putative lysine decarboxylase family protein	cytokinin riboside 5 -monophosphate phosphoribohydrolase LOG5-like	_	_	30.47	39.42	67.19	43.22	49.8	49.01	36.67	38.2	39.31	36.06	43.66	36.96	35.51	27.21	25.52	18.07	15.24	20.38	19.65	15.29	15.28	11.45	12.32	11.68	_	_	_	_	-1.30117	_	_	_	_	1.86633e-09	_	_	_	_	down	4
Potri.002G012900	AT1G47670	_	Transmembrane amino acid transporter family protein	lysine histidine transporter-like 8	_	_	2.23	2.07	2.14	2.66	2.04	2.23	4.11	4.84	4.63	3.39	2.48	2.67	0.47	0.4	0.98	0.73	1.01	0.63	1.77	1	2.08	1.27	1.77	1.41	1.01336	_	_	1.30951	1.17864	0.000492211	_	_	0.0124248	0.00545141	up	_	_	up	up	2
Potri.002G013700	AT1G76160	sks5	SKU5 similar 5	L-ascorbate oxidase homolog	_	_	0.7	1.52	3.04	0.79	1.4	3.01	2.05	2.22	2.21	1.89	3.02	2.38	4.8	2.9	1.24	1.4	1.36	0.77	3.96	3.75	4.34	11.48	12.76	12.67	_	_	-1.10331	_	2.03136	_	_	0.0247617	_	7.78572e-10	_	_	down	_	up	3
Potri.002G014000	AT1G76140	_	Prolyl oligopeptidase family protein	prolyl endopeptidase-like	_	_	0.21	0.27	0.79	0.53	0.44	0.66	0.36	0.49	0.33	0.2	0.21	0.27	0.58	0.69	0.25	0.32	0.17	0.39	0.32	0.79	0.35	1.31	0.96	1.09	_	_	_	_	1.10178	_	_	_	_	0.00687049	_	_	_	_	up	4
Potri.002G014200	_	_	_	hypothetical protein POPTR_0002s01560g [Populus trichocarpa]	_	_	2.35	5.89	8	3.71	5.43	7.22	6.94	6.37	6.32	4.4	5.9	6.17	10.54	7.54	6.1	4.96	4.83	5.5	9.85	8.23	8.72	20.33	21.62	19.1	_	_	_	_	1.33632	_	_	_	_	2.73661e-10	_	_	_	_	up	4
Potri.002G014300	AT1G76130	AMY2,ATAMY2	alpha-amylase-like 2	probable alpha-amylase 2 [Tarenaya hassleriana]	_	_	82.56	90.39	105.64	100.28	99.67	96.7	95.17	96.38	97.61	90.48	83.76	92.42	79.2	87.62	91.04	87.03	89.97	93.27	74.26	73.76	73.66	42.85	40.61	41.07	_	_	_	_	-1.05904	_	_	_	_	5.71989e-21	_	_	_	_	down	4
Potri.002G014900	AT4G35770	ATSEN1,DIN1,SEN1	Rhodanese/Cell cycle control phosphatase superfamily protein	thiosulfate sulfurtransferase chloroplastic-like	_	_	0.08	0.48	0.27	0.09	0.43	0.39	0.28	0.09	0.1	0.55	0	0.32	0	0.44	0.54	0.4	0.3	0.5	0.11	0.1	0.42	0.12	0	0	_	_	_	_	-1.91257	_	_	_	_	0.037839	_	_	_	_	down	4
Potri.002G017200	AT1G60420	_	DC1 domain-containing protein	probable nucleoredoxin 2	_	_	2.18	1.69	1.24	1.37	1.28	1.17	2.83	3.05	3.25	2.07	3.08	2.9	1.67	2.9	3.65	4.69	5.16	3.41	3.22	3.07	2.78	0.93	0.83	0.94	_	_	_	_	-1.61535	_	_	_	_	1.28459e-07	_	_	_	_	down	4
Potri.002G018000	AT5G42180	_	Peroxidase superfamily protein	Peroxidase 64	_	_	0.86	5.55	12.63	0.85	5.56	10.99	3.23	2.2	2.89	3.7	3.65	2.45	10.41	8.06	0.25	2.72	1.71	0.98	7.39	7.3	5.84	21.75	23.59	20.22	_	_	_	_	1.72416	_	_	_	_	0.00510158	_	_	_	_	up	4
Potri.002G018300	AT4G39330	ATCAD9,CAD9	cinnamyl alcohol dehydrogenase 9	probable cinnamyl alcohol dehydrogenase 6	_	_	13.31	25.93	36.22	24.05	28.96	37.28	25.47	24.36	26.45	27.3	29.29	30.82	45.67	47.45	54.1	62.96	68.82	62.38	51.61	52.58	53.14	109.31	117.43	121.07	_	_	_	_	1.22116	_	_	_	_	1.9634e-12	_	_	_	_	up	4
Potri.002G018800	AT1G75900	_	GDSL-like Lipase/Acylhydrolase superfamily protein	GDSL esterase lipase EXL3-like	_	_	16.86	22.12	24.5	22.32	26.74	28.13	20.38	20.87	19.51	14.72	13.06	15.75	17.35	17.21	17.4	23.28	22.13	20.64	15.31	14.21	13.44	5.94	6.56	4.4	_	_	_	_	-1.63072	_	_	_	_	5.74849e-26	_	_	_	_	down	4
Potri.002G019000	AT4G35070	_	SBP (S-ribonuclease binding protein) family protein	probable BOI-related E3 ubiquitin- ligase 2	_	_	0.19	0.29	0	0.1	0.1	0.36	0.11	0	0.12	0.44	0.3	0.29	0	0.11	0.11	0.2	0.25	0.12	0.42	0.49	0.38	0.56	1.11	0.47	_	_	_	_	2.54171	_	_	_	_	0.0144213	_	_	_	_	up	4
Potri.002G019600	AT1G27940	PGP13	P-glycoprotein 13	ABC transporter B family member 13-like	_	_	5.54	8.37	14.96	5.63	9.98	13.76	9.22	8.61	8.76	10.38	10.31	11.27	14.41	9.66	6.09	6.17	4.98	7.08	10.75	9.72	10.19	42.29	43.79	45.61	_	_	_	_	2.12993	_	_	_	_	6.17697e-24	_	_	_	_	up	4
Potri.002G019900	AT1G75820	ATCLV1,CLV1,FAS3,FLO5	Leucine-rich receptor-like protein kinase family protein	receptor kinase CLAVATA1	_	_	0	0	0	0	0	0	0	0.05	0	0	0	0	0	0	0	0	0	0	0	0	0.06	0.13	0.33	0.06	_	_	_	_	2.55932	_	_	_	_	0.00652619	_	_	_	_	up	4
Potri.002G021800	AT1G20010	TUB5	tubulin beta-5 chain	tubulin beta chain	_	_	6.98	12.49	16.19	8.89	14.18	17.59	9.56	9.5	10.06	10.77	10.5	9.82	27.33	23.43	12.19	19.16	16.3	11.36	27.95	23.34	24.16	47.93	55.92	52	_	_	_	_	1.31394	_	_	_	_	7.06574e-11	_	_	_	_	up	4
Potri.002G023900	AT1G19940	AtGH9B5,GH9B5	glycosyl hydrolase 9B5	glycosyl hydrolase family 9 family [Populus trichocarpa]	_	_	11.7	23.89	30.99	13.97	27.04	30.89	22.11	21.36	22.69	22.44	24.14	24.87	29.02	21.37	12.3	15.85	13.05	12.56	26.16	24.39	25.49	57	57.18	54.83	_	_	_	_	1.43953	_	_	_	_	1.86262e-13	_	_	_	_	up	4
Potri.002G024100	AT1G75660	AtXRN3,XRN3	5-3 exoribonuclease 3	EXORIBONUCLEASE 2 family [Populus trichocarpa]	_	_	7.82	8.74	9.83	6.82	7.66	8.9	6.32	5.41	6.71	5.11	4.85	6.06	12.96	10.49	10.02	8.06	8.35	9.2	8.23	7.68	7.46	4.35	3.88	4.64	_	_	_	_	-1.36728	_	_	_	_	1.64346e-46	_	_	_	_	down	4
Potri.002G024200	AT1G19920	APS2,ASA1	Pseudouridine synthase/archaeosine transglycosylase-like family protein	ATP sulfurylase 2	_	_	3.96	4.3	7.56	4.21	6.42	7.56	6.12	5.26	5.91	5.83	4.91	6.13	5.44	5.43	4.12	3.56	4.13	4.6	5.54	5.23	5.6	9.32	9.46	11.36	_	_	_	_	1.00843	_	_	_	_	8.80939e-11	_	_	_	_	up	4
Potri.002G024500	AT1G75590	_	SAUR-like auxin-responsive protein family	auxin-responsive family [Populus trichocarpa]	_	_	0.15	0	0.67	0.52	0.86	1.17	0.55	0.52	0.2	0.73	0.49	0.32	1.23	0.18	0.18	0.48	0.81	0.4	1.6	0.8	1.04	1.16	1.14	2.9	_	_	_	_	1.60468	_	_	_	_	0.00606975	_	_	_	_	up	4
Potri.002G025500	AT4G31500	ATR4,CYP83B1,RED1,RNT1,SUR2	cytochrome P450, family 83, subfamily B, polypeptide 1	cytochrome [Ricinus communis]	_	_	4.19	3.75	4.08	3.86	5.12	5.12	3.06	2.16	2.34	2.98	1.68	2.08	0.24	0.25	0.21	0.11	0	0.05	0.05	0.19	0.24	1.74	2.73	2.31	_	_	_	_	3.19917	_	_	_	_	1.34434e-13	_	_	_	_	up	4
Potri.002G025800	AT4G31500	ATR4,CYP83B1,RED1,RNT1,SUR2	cytochrome P450, family 83, subfamily B, polypeptide 1	cytochrome [Ricinus communis]	_	_	8.5	8.31	8.2	5.02	7.02	7.51	4.43	3.31	4.53	3.62	3.32	3.23	0.19	0.41	0.08	0.07	0.19	0.46	0.21	0.46	0.87	2.05	3.07	3.4	-1.09193	-1.28183	_	_	3.43908	0.000234122	1.19144e-05	_	_	1.70285e-09	down	down	_	_	up	2
Potri.002G026300	AT4G31500	ATR4,CYP83B1,RED1,RNT1,SUR2	cytochrome P450, family 83, subfamily B, polypeptide 1	cytochrome [Ricinus communis]	_	_	7.98	9.33	10.07	6.54	7.3	9.34	4.31	2.97	3.53	4.34	4.46	4.02	0.3	0.52	0.35	0	0.3	0.19	0.56	0.49	0.2	3.86	3.56	3.86	-1.39758	-1.07831	_	_	3.15505	9.93659e-08	6.92134e-05	_	_	1.47755e-11	down	down	_	_	up	2
Potri.002G026500	AT4G31500	ATR4,CYP83B1,RED1,RNT1,SUR2	cytochrome P450, family 83, subfamily B, polypeptide 1	cytochrome [Ricinus communis]	_	_	4.5	5.53	4.93	3.97	3.35	6.36	2.22	2.93	2.77	3.81	2.86	1.67	0.32	0.09	0.09	0.08	0	0.31	0.36	0.74	0.33	1.59	2.76	1.22	_	_	_	_	3.19494	_	_	_	_	1.65151e-05	_	_	_	_	up	4
Potri.002G027000	AT1G75620	_	glyoxal oxidase-related protein	galactose oxidase-like	_	_	3.12	6.32	9.66	2.17	6.3	11.73	6.96	5.96	6.57	13.07	10.23	11.52	6.92	3.07	1.41	1.64	1.09	0.83	7.41	5.16	6.99	12.57	17.27	13.56	_	_	-1.38221	_	1.9231	_	_	0.0271454	_	7.9912e-07	_	_	down	_	up	3
Potri.002G027600	AT3G51150	_	ATP binding microtubule motor family protein	kinesin NACK1 [Vitis vinifera]	_	_	0.15	0.09	0.08	0.1	0.21	0.19	0.11	0.21	0.19	0.22	0.05	0.19	0	0.11	0	0.03	0	0.04	0.05	0.04	0.08	0.23	0.32	0.46	_	_	_	_	2.6669	_	_	_	_	0.00249136	_	_	_	_	up	4
Potri.002G028200	AT1G75540	STH2	salt tolerance homolog2	Zinc finger CONSTANS-LIKE 6 [Populus trichocarpa]	DBB	Orphans	6.5	3.65	3.29	5.71	3.31	4.15	4.89	5.43	4.54	3.25	3.44	4	10.11	8.2	9.56	6.96	7.93	8.18	6.37	7.7	6.62	3.86	3.03	3.46	_	_	_	_	-1.40916	_	_	_	_	3.38166e-08	_	_	_	_	down	4
Potri.002G028400	AT3G54340	AP3,ATAP3	K-box region and MADS-box transcription factor family protein	MADS-box 7 [Populus trichocarpa]	MIKC_MADS	MADS	6.09	5.24	5.94	5.82	5.57	6.13	5.59	6.5	5.55	5.6	5.78	4.42	6.04	7.38	8.78	6.26	6.04	7.61	3.98	7.26	4.96	2.55	2.84	3.08	_	_	_	_	-1.39276	_	_	_	_	9.91876e-08	_	_	_	_	down	4
Potri.002G028800	AT5G10400	_	Histone superfamily protein	histone -like [Glycine max]	_	_	10.8	27.92	35.37	20.07	32.24	40.55	47.49	37.89	34.67	33.75	34.19	35.2	51.02	41.45	17.39	28.58	26.25	19.47	71.16	66.54	70.68	102.6	109.61	117.47	_	_	_	_	1.59237	_	_	_	_	1.79963e-12	_	_	_	_	up	4
Potri.002G031000	AT2G16400	BLH7	BEL1-like homeodomain 7	BEL1-like homeodomain 3 [Jatropha curcas]	TALE	HB	8.93	14.99	22.8	14.05	18.86	24.3	15.71	16.51	17.65	14.42	14.03	14.63	23.3	21.14	17.38	18.67	17	15.52	17.4	17.05	17.8	8.4	7.05	6.78	_	_	_	_	-1.46066	_	_	_	_	6.10696e-11	_	_	_	_	down	4
Potri.002G031700	AT2G04520	_	Nucleic acid-binding, OB-fold-like protein	eukaryotic translation initiation factor 1A-like	_	_	1.93	5.17	6.65	4.96	3.88	7.04	4.81	4.71	4.05	6.05	5.35	5.72	6.31	5.57	4.06	7.12	5.65	7.52	7.62	5.95	6.18	0.84	2.47	0.52	_	_	_	_	-2.02287	_	_	_	_	1.07683e-05	_	_	_	_	down	4
Potri.002G032400	AT1G27660	_	basic helix-loop-helix (bHLH) DNA-binding superfamily protein	transcription factor bHLH110-like isoform X2	bHLH	bHLH	5.28	3.87	4.83	5.49	5.17	4.52	4.04	4.36	4.33	4.11	4.12	4.23	5.74	4.37	5.71	5.26	4.58	5.44	4.41	4.52	4.01	2.11	2.12	2.35	_	_	_	_	-1.25138	_	_	_	_	2.88712e-10	_	_	_	_	down	4
Potri.002G032800	AT1G01490	_	Heavy metal transport/detoxification superfamily protein	inositol-pentakisphosphate 2-kinase-like	_	_	0	0	0	0	0	0.1	0.09	0	0	0	0	0	0	0	0	0	0	0	0	0	0	0.24	0.69	0.59	_	_	_	_	3.46767	_	_	_	_	0.00214975	_	_	_	_	up	4
Potri.002G033600	AT5G42800	DFR,M318,TT3	dihydroflavonol 4-reductase	dihydroflavonol 4-reductase	_	_	115.32	103.44	106.82	200.22	142.01	98.22	166.6	162.94	160.35	123.29	110.74	112.59	49.8	75.32	105.03	59.85	84.39	118.42	78.58	80.75	74.24	208.41	192.25	196.99	_	_	_	_	1.33517	_	_	_	_	5.40122e-11	_	_	_	_	up	4
Potri.002G034400	AT1G75280	_	NmrA-like negative transcriptional regulator family protein	isoflavone reductase	_	_	1166.16	1465.27	1576.08	1449.47	1541.23	1548.19	1490.71	1517	1455.41	1346.06	1389.51	1347.46	1819.09	1667.05	1416.12	1511.11	1560.52	1393.58	1575.71	1673.85	1648.66	820.66	652.19	684.63	_	_	_	_	-1.17795	_	_	_	_	6.44615e-15	_	_	_	_	down	4
Potri.002G034500	AT1G19530	_	_	DNA polymerase epsilon catalytic subunit [Theobroma cacao]	_	_	9.68	5.11	4.7	7.94	7.21	5.51	6.77	5.66	4.85	6.83	5.7	4.75	5.28	5.58	6.62	8.13	7.44	6.62	2.93	4.96	4.44	0.2	0	0.99	_	_	_	_	-3.33473	_	_	_	_	4.97009e-09	_	_	_	_	down	4
Potri.002G035000	AT1G75250	ATRL6,RL6,RSM3	RAD-like 6	RADIALIS-like 3	MYB_related	MYB-related	3.3	1.8	1.55	3.96	2.76	1.47	0.92	1.05	1.27	1.18	0.99	1.43	0.21	0.44	1.26	0.24	0.61	0.6	0.34	0.4	0.31	0	0	0.1	_	_	_	_	-3.08635	_	_	_	_	0.00595419	_	_	_	_	down	4
Potri.002G037100	AT4G28530	anac074,NAC074	NAC domain containing protein 74	NAC domain-containing 21 22-like	NAC	NAC	0.08	0.33	0.63	0.1	0.29	0.76	0.2	0.14	0.05	0.2	0.34	0.09	0.63	0.69	0.2	0.22	0.22	0.11	0.38	0.06	0.23	0.97	2.03	1.61	_	_	_	_	1.56354	_	_	_	_	0.00194262	_	_	_	_	up	4
Potri.002G037400	AT3G54690	_	Sugar isomerase (SIS) family protein	probable arabinose 5-phosphate isomerase	_	_	7.67	13.46	15.99	11.78	14.67	15.57	14.46	14.07	14.6	15.47	14.87	13.79	12.96	12.78	8.73	10.69	8.12	9.52	16.3	16.48	16.09	29.42	30.79	27.44	_	_	_	_	1.34123	_	_	_	_	1.11986e-22	_	_	_	_	up	4
Potri.002G038400	AT2G20500	_	_	DUF761 domain	_	_	51.12	42.13	41.12	48.95	40.32	35.35	38.39	45.93	43.02	42.18	48.71	41.09	50.18	62.85	66.03	62.33	64.18	63.19	45.5	52.72	52.84	20.38	18.49	23.91	_	_	_	_	-1.51694	_	_	_	_	6.39311e-16	_	_	_	_	down	4
Potri.002G039000	AT3G23240	ATERF1,ERF1	ethylene response factor 1	ethylene-responsive transcription factor 1B-like	ERF	AP2-EREBP	1.26	0.44	1.35	0.63	1.41	1.07	0.84	0.79	0.36	0.66	0.9	0.58	0.94	1.29	0.82	0.74	0.74	0.18	1.46	1.28	0.76	1.7	2.5	2.99	_	_	_	_	1.18099	_	_	_	_	0.0165893	_	_	_	_	up	4
Potri.002G039700	AT1G04360	_	RING/U-box superfamily protein	RING-H2 finger ATL16-like	_	_	0	0.39	0.54	0.07	0.35	0.71	0.07	0.07	0.24	0.29	0.2	0.13	0.42	0.22	0	0.2	0.16	0	0.09	0.41	0	1.42	1.67	1.73	_	_	_	_	2.75518	_	_	_	_	1.22097e-06	_	_	_	_	up	4
Potri.002G040200	AT1G44800	_	nodulin MtN21 /EamA-like transporter family protein	WAT1-related At4g08300-like	_	_	12.48	12.43	12.89	17.36	15.5	13.23	12.13	11.48	12.65	10.87	8.37	9.69	21.15	23.58	22.43	25.44	23.13	22.46	12.85	16.07	14.45	4.64	6.21	4.09	_	_	_	_	-2.19422	_	_	_	_	2.76969e-30	_	_	_	_	down	4
Potri.002G040700	AT1G06650	_	2-oxoglutarate (2OG) and Fe(II)-dependent oxygenase superfamily protein	1-aminocyclopropane-1-carboxylate oxidase homolog 1-like	_	_	10.43	24.1	31.13	13.1	18.64	30.76	16.71	19.56	16.96	21.39	19.33	20.28	28.17	17.78	7.86	6.95	6.8	8.27	26.82	29.46	29.07	40.01	39.05	40.97	_	_	-1.08848	_	1.17163	_	_	0.0082351	_	9.54377e-05	_	_	down	_	up	3
Potri.002G041600	AT4G17810	_	C2H2 and C2HC zinc fingers superfamily protein	transcriptional regulator SUPERMAN-like	C2H2	C2H2	0.81	0.51	1.7	1.82	0.73	2.07	0.78	0.92	0.83	1.34	0.52	0.84	0.65	0.93	1.71	0.51	1.93	0.84	0.48	0.42	0.66	0	0	0	_	_	_	_	-2.93175	_	_	_	_	0.000794769	_	_	_	_	down	4
Potri.002G042500	AT2G30690	_	Protein of unknown function, DUF593	Cytochrome P450 94A1 [Morus notabilis]	_	_	0.13	0.11	0.83	0.23	0.08	0.95	0.41	0.23	0.78	0.24	0.76	0.35	0.18	0.16	0	0.14	0.27	0.09	0.2	0.44	0.46	2.67	2.01	1.96	_	_	_	_	3.81593	_	_	_	_	4.22024e-06	_	_	_	_	up	4
Potri.002G044800	AT3G54650	FBL17	RNI-like superfamily protein	F-box LRR-repeat 17-like	_	_	0.2	0.31	0.77	0.4	0.33	0.58	0.27	0.41	0.42	0.39	0.58	0.37	0.88	0.26	0.15	0.51	0.26	0.63	0.87	0.59	0.71	1.09	0.97	1.31	_	_	_	_	1.40842	_	_	_	_	4.00297e-05	_	_	_	_	up	4
Potri.002G046200	AT2G38830	_	Ubiquitin-conjugating enzyme/RWD-like protein	tumor susceptibility family [Populus trichocarpa]	_	_	0.31	0.48	0.95	0	0.35	0.59	0.19	0.53	0.39	0.37	0.25	0.48	1.66	1.07	0.91	0.81	0.2	1	1.61	2.02	2.51	2.82	3.45	3.51	_	_	_	_	1.39717	_	_	_	_	0.00553213	_	_	_	_	up	4
Potri.002G046300	AT3G22970	_	Protein of unknown function (DUF506)	hypothetical protein POPTR_0002s04710g [Populus trichocarpa]	_	_	8.68	7.91	8.48	7.91	7.41	7.52	9.16	7.73	10.1	6.69	7.25	7.94	16.78	17.61	22.97	21.95	20.91	22.39	12.79	15.22	14.42	6.51	4.73	4.52	_	_	_	_	-1.87883	_	_	_	_	3.29541e-32	_	_	_	_	down	4
Potri.002G046400	AT3G54560	HTA11	histone H2A 11	histone H2A variant 1 [Zea mays]	_	_	1.87	2.93	4.98	2.78	3.54	5.55	4.91	4.8	4.87	3.81	4.54	4.16	6.39	5.63	3.46	3.74	3.8	3.13	8.19	7.51	9.9	12.61	13.18	10.89	_	_	_	_	1.23882	_	_	_	_	1.3957e-13	_	_	_	_	up	4
Potri.002G046500	AT1G03055	_	_	beta-carotene isomerase chloroplastic-like	_	_	0.29	0.27	0.36	0.33	0.07	0.3	0.63	0.26	0.3	0.21	0.09	0.12	0.23	0.13	0.41	0.43	0.31	0.6	0.35	0.61	0.24	0	0	0	_	_	_	_	-2.57402	_	_	_	_	0.00607922	_	_	_	_	down	4
Potri.002G046700	AT3G63430	_	_	LONGIFOLIA 1-like	_	_	0.08	0.19	0.24	0.27	0.27	0.15	0.24	0.09	0.2	0.33	0.13	0.25	0.43	0.32	0.19	0.21	0.37	0.21	0.35	0.62	0.59	0.84	0.71	0.8	_	_	_	_	1.27777	_	_	_	_	0.0033349	_	_	_	_	up	4
Potri.002G047500	AT3G63380	_	ATPase E1-E2 type family protein / haloacid dehalogenase-like hydrolase family protein	calcium-transporting ATPase plasma membrane-type	_	_	4.29	4.1	4.81	3.59	3.44	4.81	6.32	4.67	4.82	3.51	3.85	3.91	4.69	5.78	1.63	3.27	3.41	2.6	3.92	5.3	5.83	9.29	10.12	7.71	_	_	_	_	1.15876	_	_	_	_	4.32309e-07	_	_	_	_	up	4
Potri.002G048200	AT3G22830	AT-HSFA6B,HSFA6B	heat shock transcription factor A6B	DNA binding isoform 1 [Theobroma cacao]	HSF	HSF	14.88	14.86	15.18	11.07	12.92	15.32	7.76	8.7	6.73	6.31	6.31	6.69	1.6	1.96	1.73	1.31	1.27	1.62	1.78	1.7	1.46	2.32	2.45	1.86	-1.00643	-1.19655	_	_	_	1.50666e-08	2.587e-11	_	_	_	down	down	_	_	_	3
Potri.002G048900	AT3G18670	_	Ankyrin repeat family protein	Death-associated kinase 1 [Morus notabilis]	_	_	0.45	1.41	0.87	0.71	1.42	1.04	1.3	1.13	1.39	0.43	1.31	1.59	1.22	1.04	0.74	0.86	1.91	1.41	1.49	0.71	1.84	2.2	2.02	2.51	_	_	_	_	1.13385	_	_	_	_	0.00400513	_	_	_	_	up	4
Potri.002G050000	AT3G63240	_	DNAse I-like superfamily protein	type I inositol 1,4,5-trisphosphate 5-phosphatase CVP2-like [Nelumbo nucifera]	_	_	0.47	0.58	0.5	0.3	0.3	0.47	0.53	0.38	0.56	0.48	0.33	0.74	0.59	0.47	0.4	0.57	0.54	0.48	0.66	0.53	0.55	0.72	1.41	0.85	_	_	_	_	1.00219	_	_	_	_	0.00396099	_	_	_	_	up	4
Potri.002G050300	AT2G48130	_	Bifunctional inhibitor/lipid-transfer protein/seed storage 2S albumin superfamily protein	protease inhibitor seed storage lipid transfer family [Populus trichocarpa]	_	_	0.14	0.21	0.36	0.15	0.46	0	0.16	0.31	0.17	0	0	0.14	0.18	0.16	0.32	0	0	0.18	0.41	0.18	0.55	3.1	5.08	5.5	_	_	_	_	4.03966	_	_	_	_	5.73976e-07	_	_	_	_	up	4
Potri.002G050400	AT3G22600	_	Bifunctional inhibitor/lipid-transfer protein/seed storage 2S albumin superfamily protein	non-specific lipid-transfer At2g13820	_	_	0.13	0.59	0.77	0.42	1.55	0.64	0.9	1.28	0.32	0.45	0.2	0.52	2.36	0.72	0.74	0.53	0.66	0.98	0.56	1.15	1.19	15.82	19.08	18.99	_	_	_	_	3.81282	_	_	_	_	3.87365e-26	_	_	_	_	up	4
Potri.002G050800	AT3G22550	_	Protein of unknown function (DUF581)	senescence-associated SAG102 [Populus trichocarpa]	_	_	4.9	3.57	4.64	4.99	4.11	3.34	3.69	3.64	4.17	3.49	2.95	4.13	12.48	16.2	14.76	21.13	19.27	15.69	10.44	13.4	12.6	7.25	7.61	6.6	_	_	_	_	-1.02852	_	_	_	_	1.24313e-09	_	_	_	_	down	4
Potri.002G052000	AT1G03150	_	Acyl-CoA N-acyltransferases (NAT) superfamily protein	N-alpha-acetyltransferase 20-like [Jatropha curcas]	_	GNAT	0	0.09	0.05	0	0.12	0.07	0.07	0	0.07	0.06	0	0	0.15	0.13	0.06	0.17	0.14	0.07	0.33	0.07	0.15	0.33	0.73	0.41	_	_	_	_	1.84488	_	_	_	_	0.0134869	_	_	_	_	up	4
Potri.002G052200	AT3G63170	_	Chalcone-flavanone isomerase family protein	fatty-acid-binding 1	_	_	3.58	6.1	4.71	3.09	4.32	5.56	4.16	4.88	3.93	3.8	4.34	5.97	5.43	3.4	3.09	4.79	4.07	3.99	8.13	5.6	6.87	11.29	10.7	11.64	_	_	_	_	1.5022	_	_	_	_	9.80302e-13	_	_	_	_	up	4
Potri.002G052600	AT3G63200	PLA IIIB,PLP9	PATATIN-like protein 9	patatin-related family [Populus trichocarpa]	_	_	0	0	0.08	0	0	0	0	0	0	0.11	0	0	0	0.11	0	0	0	0.12	0	0.48	0.12	1.39	1.23	1.16	_	_	_	_	3.52534	_	_	_	_	0.000218523	_	_	_	_	up	4
Potri.002G053100	AT4G02800	_	_	F-box WD repeat-containing 10	_	_	0.5	1.57	1.9	0.84	2.82	3.2	3.41	3.23	2.67	2.28	1.89	3.03	4.04	2.31	1.28	1.5	2.1	1.84	4.74	4.58	5.56	7.23	7.85	8.22	1.15167	_	_	_	1.62247	0.000885871	_	_	_	2.27571e-13	up	_	_	_	up	3
Potri.002G053400	AT1G03170	_	Protein of unknown function (DUF3049)	FANTASTIC FOUR 1-like	_	_	0	0.22	0	0	0.78	0	0	0	0	0	0	0	0	0	0.16	0	0	0	0	0	0	0.42	0.83	0.7	_	_	_	_	2.03909	_	_	_	_	0.0195331	_	_	_	_	up	4
Potri.002G054100	AT4G09820	BHLH42,TT8	basic helix-loop-helix (bHLH) DNA-binding superfamily protein	basic helix-loop-helix A isoform X1 [Populus euphratica]	bHLH	bHLH	12.73	12.73	14.04	17.1	15.75	12.55	16.28	13.17	14.82	15.17	16.37	16.43	6.13	5.48	5.98	4.95	5.95	6.96	8.42	6.85	7.05	15.24	14.84	13.6	_	_	_	_	1.30226	_	_	_	_	2.54126e-29	_	_	_	_	up	4
Potri.002G056400	_	_	_	hypothetical protein POPTR_0002s05730g [Populus trichocarpa]	_	_	73.04	47.49	22.63	41.05	35.37	18.62	34.02	37.38	30.76	24.17	28.09	27.13	55.29	64.22	80.64	83.47	78.53	75.72	53.27	56.91	53.68	24.31	20.19	20.4	_	_	_	_	-1.62141	_	_	_	_	8.54618e-08	_	_	_	_	down	4
Potri.002G057000	AT1G06660	_	_	Aspartyl glutamyl-tRNA(Asn Gln) amidotransferase subunit isoform 1 [Theobroma cacao]	_	_	0.38	0.41	0.59	0.42	0.8	1.05	0.72	0.68	0.53	0.85	0.91	0.66	0.86	1.08	0.75	0.87	0.94	0.49	1.12	1.13	1.58	1.65	1.9	2.23	_	_	_	_	1.08454	_	_	_	_	7.74963e-05	_	_	_	_	up	4
Potri.002G059100	AT4G18170	ATWRKY28,WRKY28	WRKY DNA-binding protein 28	probable WRKY transcription factor 71	WRKY	WRKY	0.44	0.89	0.55	0.49	0.5	0.24	0.98	1.22	0.8	0.6	0.41	0.85	1.69	1.74	1.33	1.46	1.17	1.88	1.88	2.71	1.45	0.57	0.56	0.95	_	_	_	_	-1.10273	_	_	_	_	0.00626991	_	_	_	_	down	4
Potri.002G059200	AT4G18160	ATKCO6,ATTPK3,KCO6,TPK3	Ca2+ activated outward rectifying K+ channel 6	Calcium-activated outward-rectifying potassium isoform 1 [Theobroma cacao]	_	_	0.59	0.92	0.81	0.9	0.57	0.38	0.86	1.1	0.91	1.05	0.68	0.96	0.28	0.44	0.49	0.31	0.33	0.38	0.57	0.49	0.34	1.79	1.51	1.11	_	_	_	_	1.76579	_	_	_	_	2.36907e-05	_	_	_	_	up	4
Potri.002G060100	AT3G58850	HLH2,PAR2	phy rapidly regulated 2	transcription factor PAR1	_	_Others	0.91	0.86	1.76	0.41	1.44	1.87	1.76	0.83	0.93	1.74	3.54	2.84	4.43	3.59	1.08	1.35	0.97	2.14	1.37	3.11	2.73	25.58	30.03	25.16	_	_	_	_	3.1281	_	_	_	_	9.54247e-32	_	_	_	_	up	4
Potri.002G060300	AT2G42860	_	_	probable GPI-anchored adhesin PGA55	_	_	8.92	9.59	12.37	11.46	10.57	10.13	9.77	9.3	9.84	13.73	12.13	12.63	10.16	8.93	5.89	7.02	6.37	7.66	8.61	7.03	9.17	17.45	19.38	20.27	_	_	_	_	1.20089	_	_	_	_	2.64042e-26	_	_	_	_	up	4
Potri.002G060800	AT2G42840	PDF1	protodermal factor 1	protodermal factor 1-like	_	_	0	0	0	0	0	0	0	0	0	0	0	0	0	0	0	0	0	0	0	0	0	0.14	0.42	0.7	_	_	_	_	2.55125	_	_	_	_	0.00209692	_	_	_	_	up	4
Potri.002G061100	AT2G21940	ATSK1,SK1	shikimate kinase 1	shikimate kinase chloroplastic-like [Eucalyptus grandis]	_	_	0	0.24	0.18	0	0.11	0.59	0.06	0.12	0.07	0.24	0.08	0.05	0	0.06	0	0.05	0	0.07	0.08	0	0	0.39	0.61	0.71	_	_	_	_	3.30767	_	_	_	_	0.000674361	_	_	_	_	up	4
Potri.002G063300	AT1G34110	_	Leucine-rich receptor-like protein kinase family protein	probable LRR receptor-like serine threonine- kinase At1g34110	_	_	0.09	0	0.08	0	0	0.06	0.05	0	0	0.05	0	0.05	0	0.05	0	0	0	0.06	0	0	0	0	0.34	0.17	_	_	_	_	1.92777	_	_	_	_	0.0440945	_	_	_	_	up	4
Potri.002G063500	AT1G71710	_	DNAse I-like superfamily protein	type I inositol 1,4,5-trisphosphate 5-phosphatase 1 isoform X3 [Vitis vinifera]	_	_	22.62	20.49	17.71	20.52	19.68	16.99	21.22	17.56	19.94	18.17	17.53	19.06	14.08	17.63	21.47	20.6	19.87	22.9	15.06	14.75	15.14	7.55	7.02	6.33	_	_	_	_	-1.36488	_	_	_	_	1.05345e-16	_	_	_	_	down	4
Potri.002G066400	AT1G76740	_	_	hypothetical protein POPTR_0002s06700g [Populus trichocarpa]	_	_	0.19	0.18	0.1	0.22	0.22	0.4	0.56	0.31	0.45	0.28	0.31	0.48	0.47	0.31	0.37	0.12	0.26	0.46	0.41	0.61	0.42	0.89	0.87	0.89	_	_	_	_	1.16534	_	_	_	_	0.00713155	_	_	_	_	up	4
Potri.002G067600	AT1G21090	_	Cupredoxin superfamily protein	Cupredoxin superfamily isoform 1 [Theobroma cacao]	_	_	0.15	0.72	0.74	0.6	0.61	1.18	0.37	0.35	0.39	0.55	0.25	0.24	0.62	0.8	0.63	0.24	0.81	0.6	0.8	1.1	0.94	1.99	1.15	1.65	_	_	_	_	1.13798	_	_	_	_	0.00558065	_	_	_	_	up	4
Potri.002G069400	AT3G43660	_	Vacuolar iron transporter (VIT) family protein	vacuolar iron transporter homolog 1-like	_	_	0.95	1.23	1.93	0.71	1.6	2.01	1.9	1.62	2.02	1.5	1.27	2.29	0.21	0.36	0	0.5	0.21	0	1.41	1.03	0.86	3.36	4	2.39	_	_	_	_	3.10465	_	_	_	_	2.44684e-05	_	_	_	_	up	4
Potri.002G070100	AT1G21310	ATEXT3,EXT3,RSH	extensin 3	extensin 3 [Arabidopsis thaliana]	_	_	3.91	71.91	113.84	26.2	63.72	95.13	71.92	79.97	78.21	62.19	54.59	63.76	382.7	197.99	41.08	43.2	54.03	41.86	168.1	200.54	181.94	84.71	75.92	65.59	_	_	-1.84677	_	-1.33352	_	_	0.014885	_	0.0256165	_	_	down	_	down	3
Potri.002G070700	AT1G21340	_	Dof-type zinc finger DNA-binding family protein	dof zinc finger -like	Dof	C2C2-Dof	10.91	27.82	43.78	25.64	35.52	44.91	32.12	28.92	40.18	52.62	63.99	64.59	41.71	27.98	11.49	12.55	8.35	12.3	26.17	25.32	30.61	60.03	58.29	66.14	_	1.16833	-1.08226	_	1.19784	_	0.000754842	0.0091574	_	6.19449e-05	_	up	down	_	up	2
Potri.002G072000	AT1G43790	TED6	tracheary element differentiation-related 6	proline-rich receptor kinase PERK2 [Jatropha curcas]	_	_	1.2	3.14	3.7	1.58	2.49	4.62	4.35	2.06	3.6	1.91	1.3	2.29	2.43	3.71	1.66	2.54	3.19	0.52	3.3	4.99	3.55	5.19	12.3	10.14	_	_	_	_	1.76397	_	_	_	_	4.02889e-06	_	_	_	_	up	4
Potri.002G072200	AT1G77110	PIN6	Auxin efflux carrier family protein	probable auxin efflux carrier component 6	_	_	0.1	0.36	0.38	0.12	0.09	0.26	0.49	0.29	0.36	0.46	0.37	0.29	0.07	0.18	0.06	0.24	0.14	0.07	0.27	0.07	0.42	0.51	0.27	0.45	_	_	_	_	1.7427	_	_	_	_	0.000741649	_	_	_	_	up	4
Potri.002G073500	AT1G17950	ATMYB52,BW52,MYB52	myb domain protein 52	transcription factor LAF1-like	MYB	MYB	1.04	0.46	0.13	1.25	0.5	0.38	0.54	0.51	0.28	0.18	0.24	0.46	0.3	0.69	1.31	0.31	1.18	1.25	0.44	0.1	0.4	0	0.11	0	_	_	_	_	-2.87489	_	_	_	_	0.00375669	_	_	_	_	down	4
Potri.002G074600	AT1G77020	_	DNAJ heat shock N-terminal domain-containing protein	chaperone dnaJ 10	_	_	0	0.39	0.55	0.09	0.23	0.37	0.2	0.28	0.43	0.15	0.47	0.35	0.95	0.72	0.25	0.39	0.39	0.27	0.75	0.44	0.68	1.77	3.05	2.84	_	_	_	_	1.9411	_	_	_	_	0.00246786	_	_	_	_	up	4
Potri.002G076400	_	_	_	hypothetical protein POPTR_0002s07690g [Populus trichocarpa]	_	_	11.99	30.13	36.42	24.55	26.5	32.28	20.1	24.38	20.81	23.89	20.76	18.65	21.32	23.22	26.73	26.63	26.07	32.26	21.76	21.27	15.13	6.51	3.84	9.19	_	_	_	_	-1.80201	_	_	_	_	3.44716e-07	_	_	_	_	down	4
Potri.002G076600	_	_	_	hypothetical protein POPTR_0002s07710g [Populus trichocarpa]	_	_	4.71	9	18.36	7.06	18.85	20.73	11.34	16.69	24.76	14.91	16.07	11.4	11.97	3.62	8.63	3.86	6.23	1.36	8.61	10.94	9.96	27.87	14.85	21.15	_	_	_	_	1.3768	_	_	_	_	0.000968132	_	_	_	_	up	4
Potri.002G078600	AT1G77330	_	2-oxoglutarate (2OG) and Fe(II)-dependent oxygenase superfamily protein	1-aminocyclopropane-1-carboxylate oxidase family [Populus trichocarpa]	_	_	2.89	14.33	27.31	9.06	16.61	25.8	10.11	10.24	11.39	9.97	10.56	10.82	17.01	13.8	6.4	8.77	7.07	4.41	13.95	13.2	15.33	6.07	4.05	4.72	_	_	_	_	-1.24078	_	_	_	_	0.0170851	_	_	_	_	down	4
Potri.002G079400	AT1G77380	AAP3,ATAAP3	amino acid permease 3	amino acid permease 3-like	_	_	53.54	43.99	9.73	35.9	21.84	10.14	8.16	8.78	7.54	8.1	9.45	9.15	6.19	6.7	6.51	27.11	17.69	8.02	5.97	5.89	6.06	2.33	2.29	2.99	-2.16559	-1.97003	1.55096	_	-1.29107	9.85081e-07	1.15896e-05	0.00369477	_	0.00318244	down	down	up	_	down	1
Potri.002G080000	AT1G44110	CYCA1;1	Cyclin A1;1	cyclin-A1-1-like [Populus euphratica]	_	_	0.52	0.56	0.84	0.67	0.85	1.12	1.39	0.77	1.07	0.9	0.83	1.03	0.96	1.01	0.56	0.75	0.68	0.36	1.66	1.76	2.16	2.96	2.55	2.61	_	_	_	1.13329	1.64417	_	_	_	0.0010789	1.10633e-09	_	_	_	up	up	3
Potri.002G080900	AT3G19910	_	RING/U-box superfamily protein	E3 ubiquitin ligase BIG BROTHER-related-like	_	_	1	2.5	2.98	2.02	2.7	4.34	3.61	2.73	1.28	2.37	1.61	1.45	4.03	3.23	2.35	3.58	3.17	2.34	3.88	6.53	2.99	8.82	9.55	6.81	_	_	_	_	1.36258	_	_	_	_	0.000163777	_	_	_	_	up	4
Potri.002G082000	AT1G21740	_	Protein of unknown function (DUF630 and DUF632)	hypothetical protein POPTR_0002s08250g [Populus trichocarpa]	_	_	0.5	0.29	0.66	0.21	0.6	0.76	0.42	0.36	0.48	0.34	0.51	0.26	0.8	0.76	0.48	0.46	0.46	0.57	0.33	0.29	0.51	1.34	1.41	1.51	_	_	_	_	1.04293	_	_	_	_	0.000244991	_	_	_	_	up	4
Potri.002G083400	AT1G77580	_	Plant protein of unknown function (DUF869)	filament-like plant isoform X2	_	_	1.03	1.55	1.98	1.39	1.27	1.85	1.66	1.49	1.9	1.85	2.34	2.24	2.14	1.35	1.04	1.12	0.94	1.06	1.96	2.73	2.55	5.65	6.92	6.48	_	_	_	_	2.06807	_	_	_	_	4.93642e-21	_	_	_	_	up	4
Potri.002G083900	AT1G21830	_	_	hypothetical protein POPTR_0002s08440g [Populus trichocarpa]	_	_	5.59	12.46	17.11	8.04	14.08	17.22	13.89	13.57	12.76	19.97	19.37	20.54	31.57	22.85	10.52	16.01	14.78	11.22	22.15	24.43	22.46	41.24	48.15	45.33	_	_	_	_	1.06756	_	_	_	_	7.39609e-06	_	_	_	_	up	4
Potri.002G085100	AT1G21890	_	nodulin MtN21 /EamA-like transporter family protein	Auxin-induced 5NG4	_	_	18.78	27.01	36.56	21.7	31.02	31.73	27.72	33.9	31.9	28.58	24.99	26.72	51.34	47.91	43.08	33.22	38.71	42.98	36.59	41.19	43.22	22.29	19.19	18.58	_	_	_	_	-1.23718	_	_	_	_	7.54194e-10	_	_	_	_	down	4
Potri.002G086100	AT4G08250	_	GRAS family transcription factor	nodulation-signaling pathway 2	GRAS	GRAS	0.22	0.34	1.04	0.73	0.12	0.83	0.91	0.86	0.97	0.64	1.22	1.46	0.73	0.87	0.25	0.23	0.57	0.28	1.29	0.28	0.44	1.65	1.94	1.23	_	_	_	_	1.28199	_	_	_	_	0.0495738	_	_	_	_	up	4
Potri.002G087300	AT1G38131	_	O-fucosyltransferase family protein	O-fucosyltransferase family isoform 2 [Theobroma cacao]	_	_	0.79	2.6	4.11	1.73	2.45	3.21	2.45	2.77	2.38	3	3.04	2.89	4.68	3.65	2.33	2.13	1.81	2.03	3.81	3	3.04	7.49	8.09	8.07	_	_	_	_	1.15354	_	_	_	_	3.89573e-07	_	_	_	_	up	4
Potri.002G088600	AT1G77760	GNR1,NIA1,NR1	nitrate reductase 1	ORF family [Populus trichocarpa]	_	_	22.92	29.38	31.59	28.12	32.88	28.29	35.25	33.1	34.34	41.76	40.9	42.07	3.12	3.19	3.21	3.53	3.46	4.02	7.54	5.73	7.01	10.09	8.97	10.98	_	_	_	1.08879	1.64696	_	_	_	1.48602e-10	6.32247e-29	_	_	_	up	up	3
Potri.002G091500	AT2G13810	ALD1	AGD2-like defense response protein 1	aminotransferase ALD1-like isoform X1	_	_	0.35	0.55	0.79	0.35	0.62	1.15	2.08	0.98	1.8	0.84	1.08	0.77	2.85	1.94	0.97	1.4	2.07	0.92	3.46	3.07	3.52	6.14	5.39	6.68	1.39349	_	_	_	1.66966	0.000644422	_	_	_	4.72582e-11	up	_	_	_	up	3
Potri.002G093100	AT4G08685	SAH7	Pollen Ole e 1 allergen and extensin family protein	pollen Ole e 1 allergen and extensin family [Populus trichocarpa]	_	_	55.76	112.64	154.23	74.24	107.77	145.03	94.16	96.61	92.65	110.18	110.8	107.6	180.33	140.06	69.13	86.12	78.38	72.29	162.45	162.76	154.1	373.82	367.91	384.35	_	_	_	_	1.54151	_	_	_	_	1.12903e-14	_	_	_	_	up	4
Potri.002G093300	AT1G22170	_	Phosphoglycerate mutase family protein	phosphoglycerate mutase-like	_	_	2.99	5.53	8.59	5.37	6.87	7.9	5.29	4.73	5.02	4.57	4.33	4.76	5.28	4.44	3.34	2.95	3.39	3.63	4.94	3.5	5.18	22.41	22	23.27	_	_	_	_	2.36554	_	_	_	_	9.72999e-42	_	_	_	_	up	4
Potri.002G093900	AT1G78060	_	Glycosyl hydrolase family protein	glycosyl hydrolase family 3 family [Populus trichocarpa]	_	_	5.81	7.7	11.78	6.39	8.58	9.69	5.15	5.97	6.29	5.6	6.06	6.82	1.63	1.12	0.76	1.11	0.75	0.84	1.69	1.79	1.37	3.93	5.6	4.23	_	_	_	_	1.95175	_	_	_	_	5.88712e-16	_	_	_	_	up	4
Potri.002G094000	AT1G78060	_	Glycosyl hydrolase family protein	probable beta-D-xylosidase 7	_	_	2.12	6.2	9.67	3.36	5.95	9.91	7.29	7.05	6.9	8.3	8.88	9.42	26.12	16.7	7.62	9.09	9.58	7.28	33.33	28.28	29.73	63.3	67.54	69.11	_	_	_	_	1.98437	_	_	_	_	7.16178e-12	_	_	_	_	up	4
Potri.002G094700	AT1G78110	_	_	hypothetical protein POPTR_1092s00200g [Populus trichocarpa]	_	_	1.96	2.32	3.91	3.57	2.97	4.14	3.42	3.39	3.97	2.09	2.84	2.8	2.82	1.87	1.27	1.78	0.8	1.49	2.22	2.38	2.48	5.76	6.26	5.46	_	_	_	_	1.54978	_	_	_	_	1.54382e-10	_	_	_	_	up	4
Potri.002G096700	AT1G34640	_	peptidases	probable signal peptidase complex subunit 1	_	_	3.66	2.86	4.53	5.24	5.25	5.32	4.61	6.83	5.54	5.14	5.11	7.25	5.6	4.04	3.33	6.49	3.53	4.11	7.22	4.57	5.2	9.63	10.69	11.15	_	_	_	_	1.27713	_	_	_	_	1.30595e-05	_	_	_	_	up	4
Potri.002G097400	AT1G78210	_	alpha/beta-Hydrolases superfamily protein	monoacylglycerol lipase ABHD6	_	_	2.93	4.33	5.71	4.3	4.12	6.76	8.04	5.75	5	4.83	6.45	6	7.78	7.05	4.32	5.41	5.61	5.18	7.67	7.77	6.09	17.35	16.42	17.49	_	_	_	_	1.42051	_	_	_	_	2.0407e-12	_	_	_	_	up	4
Potri.002G097800	AT1G78230	_	Outer arm dynein light chain 1 protein	Outer arm dynein light chain 1 isoform 1 [Theobroma cacao]	_	_	15.5	14.84	12.23	18.67	15.09	11.2	15.5	17.09	13.68	12.7	15.96	14.16	5.93	7.77	9.81	7.25	6.73	11.95	4.85	5.57	5.79	1.84	1.3	1.96	_	_	_	_	-2.18163	_	_	_	_	3.8049e-15	_	_	_	_	down	4
Potri.002G098600	AT4G08950	EXO	Phosphate-responsive 1 family protein	phosphate-responsive family [Populus trichocarpa]	_	_	9.17	20.77	27.21	10.56	18.91	24.19	22.61	25.31	21.39	45.55	32.48	36.75	31.89	17.95	6.74	10.91	10.1	7.43	24.46	22.34	25.32	67.64	71.22	69.41	_	1.03469	_	_	1.88953	_	0.00218247	_	_	4.30453e-12	_	up	_	_	up	3
Potri.002G098800	AT4G08950	EXO	Phosphate-responsive 1 family protein	EXORDIUM-like [Jatropha curcas]	_	_	1.37	0.8	3.46	0.96	0.39	1.32	1.03	0.78	1.1	2.44	0.28	1.42	0.92	0.2	0.61	0.18	0.68	0.89	1.03	0.45	1.4	2.09	1.79	1.3	_	_	_	_	1.44382	_	_	_	_	0.0294731	_	_	_	_	up	4
Potri.002G099600	AT1G28220	ATPUP3,PUP3	purine permease 3	purine permease 1-like	_	_	7.67	6.34	3.24	5.64	5.51	3.49	4.35	4.44	4.42	4.1	3.7	3.58	8.11	8.9	10.22	13.8	12.54	12.73	8.52	8.08	8.4	1.89	2.58	1.78	_	_	_	_	-2.11942	_	_	_	_	1.04245e-17	_	_	_	_	down	4
Potri.002G100200	AT4G40030	_	Histone superfamily protein	histone H3	_	_	17.63	23.54	26.88	21.26	26.45	28.38	26.96	23.62	23.95	29.2	29.96	31.23	24.95	23.94	18.59	23.22	20.17	19.32	33.2	35.99	39.42	53.9	51	44.75	_	_	_	_	1.13984	_	_	_	_	8.07991e-18	_	_	_	_	up	4
Potri.002G100400	AT1G22460	_	O-fucosyltransferase family protein	O-fucosyltransferase family [Theobroma cacao]	_	_	3.08	4.29	6.71	3.04	5.23	7.15	6.51	5.94	4.87	5.24	5.6	5.69	9.84	7.91	6.95	6.66	7.05	7.17	9.33	9.7	8.9	18.59	16.83	15.67	_	_	_	_	1.04734	_	_	_	_	1.03233e-13	_	_	_	_	up	4
Potri.002G100500	AT1G35210	_	_	hypothetical protein POPTR_0002s10060g [Populus trichocarpa]	_	_	0.81	0.94	1.06	0.23	0.23	0.77	1.21	1.15	0.51	0.48	0.33	0.63	1.63	0.46	0.47	0.42	0.27	0.52	3.31	2.1	1.37	2.45	2.4	2.29	_	_	_	_	1.40788	_	_	_	_	0.0221838	_	_	_	_	up	4
Potri.002G101200	AT1G72230	_	Cupredoxin superfamily protein	blue copper -like	_	_	13.62	17.91	36.24	18.79	24.74	32.04	20.12	20.8	29.5	19.29	20.26	25.05	51.67	50.37	28.44	31	28.88	25.14	34.48	41.88	46.91	15.78	12.02	21.12	_	_	_	_	-1.36498	_	_	_	_	5.99312e-05	_	_	_	_	down	4
Potri.002G101300	AT1G72230	_	Cupredoxin superfamily protein	blue copper -like	_	_	208.72	337.21	458.82	287.7	369.3	435.96	359.98	373.01	338.37	315.41	307.65	306.22	655.12	493.41	354.89	486.81	450.43	363.62	513.42	528.83	511.27	216.49	186.88	185.1	_	_	_	_	-1.33058	_	_	_	_	1.12576e-11	_	_	_	_	down	4
Potri.002G101600	AT2G14095	_	_	PREDICTED: uncharacterized protein LOC105120398 isoform X2 [Populus euphratica]	_	_	0	0.3	0.5	0.32	0.32	0.12	0.34	0.22	0.36	0.34	0	0.59	0.26	0	0.11	0.3	0.13	0.37	0.57	0.12	0.52	0.29	1.27	0.72	_	_	_	_	2.18134	_	_	_	_	0.0130961	_	_	_	_	up	4
Potri.002G101800	AT1G72220	_	RING/U-box superfamily protein	RING-H2 finger ATL54-like	_	_	16.03	17.48	21.34	24.47	23.34	20.86	22.66	23.95	20.41	20.16	23.05	22.19	34.24	32.33	30.14	35.97	32.4	29.9	31.44	32	25.18	6.04	4.06	5.57	_	_	_	_	-2.58297	_	_	_	_	5.75044e-22	_	_	_	_	down	4
Potri.002G103500	AT2G22490	ATCYCD2;1,CYCD2;1	Cyclin D2;1	cyclin d2 family [Populus trichocarpa]	_	_	2.39	2.46	3.16	3.71	2.63	3.05	3.18	2.26	2.21	3.14	3.2	2.37	3.49	3.46	3.35	2.14	2.69	3.04	2.28	2.59	3.11	2.01	1.21	1.6	_	_	_	_	-1.0812	_	_	_	_	9.87634e-06	_	_	_	_	down	4
Potri.002G104400	AT2G22500	ATPUMP5,DIC1,UCP5	uncoupling protein 5	mitochondrial uncoupling 5-like	_	_	108.38	137.5	185.78	136.52	152.03	160.99	145.89	163.37	153.27	167.46	145.18	158.99	191.59	147.5	97.55	138.29	119.54	91.63	217.8	218.28	224.02	380.71	367.05	355.87	_	_	_	_	1.34738	_	_	_	_	4.89304e-25	_	_	_	_	up	4
Potri.002G104600	AT1G09750	_	Eukaryotic aspartyl protease family protein	aspartyl partial [Populus tremula]	_	_	1.4	23.29	42.86	4.43	21.1	38.39	14.97	18.05	16.69	36.5	31.14	35.52	72.27	45.28	6.19	11.63	3.94	3.53	104.1	90.9	96.42	351.3	410.66	393.21	_	_	-2.2557	_	3.03345	_	_	0.00413129	_	3.5572e-07	_	_	down	_	up	3
Potri.002G106000	AT5G60930	_	P-loop containing nucleoside triphosphate hydrolases superfamily protein	chromosome-associated kinesin KIF4-like	_	_	0.31	0.87	1.08	0.54	0.97	1.47	1.11	0.5	0.66	0.93	0.9	1.29	1.52	1.24	0.9	0.71	0.99	0.85	1.35	1.05	1.41	2.42	2.78	3.01	_	_	_	_	1.16311	_	_	_	_	9.30482e-08	_	_	_	_	up	4
Potri.002G107200	AT1G58340	ZF14	MATE efflux family protein	MATE efflux family 5	_	_	27.61	20.04	16.36	26.08	22.87	16.57	22	18.65	18.04	22.59	22.06	21.63	31.43	28.26	34.2	35.17	35.73	32.11	25.62	25.77	25.25	12.58	11.1	11.4	_	_	_	_	-1.42214	_	_	_	_	9.15903e-15	_	_	_	_	down	4
Potri.002G109400	_	_	_	serine hydroxymethyltransferase mitochondrial-like	_	_	23.31	20.77	21.96	25.7	25.98	19.76	22.54	23.31	22	28.95	32.02	33.43	29.6	43.22	52.32	64.05	55.34	59.13	26.69	44.12	39.06	17.23	17.56	15.95	_	_	_	_	-1.32438	_	_	_	_	6.68031e-08	_	_	_	_	down	4
Potri.002G110000	AT1G09890	_	Rhamnogalacturonate lyase family protein	[Ricinus communis]	_	_	0.31	0.6	0.95	0.26	0.61	1.33	0.37	0.44	0.44	0.55	0.44	0.44	1.09	0.8	0.41	0.94	0.15	0.4	1.1	0.71	0.89	2.12	2.48	2.49	_	_	_	_	1.61285	_	_	_	_	4.85911e-07	_	_	_	_	up	4
Potri.002G110100	AT1G09890	_	Rhamnogalacturonate lyase family protein	[Ricinus communis]	_	_	1.9	1.68	1.93	1.61	1.55	1.79	1.69	1.63	1.62	2.35	2.22	2.17	1.33	0.98	0.94	0.72	0.91	0.61	1.77	1.19	1.87	2.34	2.38	2.29	_	_	_	_	1.10463	_	_	_	_	4.42516e-07	_	_	_	_	up	4
Potri.002G110300	AT4G24430	_	Rhamnogalacturonate lyase family protein	[Ricinus communis]	_	_	0.23	1.03	1.77	0.35	0.79	1.74	0.37	0.8	0.5	0.55	1.01	0.4	1.83	0.58	0.46	0.7	0.46	0.51	0.87	0.86	1.27	2.61	3.02	2.65	_	_	_	_	1.51914	_	_	_	_	0.00107842	_	_	_	_	up	4
Potri.002G110600	AT2G22610	_	Di-glucose binding protein with Kinesin motor domain	kinesin motor family [Populus trichocarpa]	_	_	2.23	2.14	3.85	2.99	3.08	3.66	2.56	2.28	2.08	2.5	2.58	2.5	2.42	1.64	1.28	1.95	1.75	1.42	2.81	2.45	2.07	3.16	4.62	3.56	_	_	_	_	1.09073	_	_	_	_	4.92196e-10	_	_	_	_	up	4
Potri.002G111600	AT4G30200	VEL1	vernalization5/VIN3-like	VIN3 2	_	_	0.15	0.08	0.73	0.22	0.33	0.57	0.12	0.34	0.38	0.23	0.72	0.82	0.46	0.51	0.52	0.31	0.33	0.26	0.37	0.71	0.54	0.9	0.81	1.49	_	_	_	_	1.06889	_	_	_	_	0.00886972	_	_	_	_	up	4
Potri.002G111900	AT1G50010	TUA2	tubulin alpha-2 chain	alpha tubulin 1 [Pseudotsuga menziesii menziesii]	_	_	199.59	400.17	570.38	358.97	472.53	534.85	410.43	405.16	406.25	413.28	420.21	406.51	482.48	411.17	282.72	379.45	342.72	264.44	406.81	394.14	400.71	100.46	81.21	81.23	_	_	_	_	-2.13229	_	_	_	_	1.67064e-23	_	_	_	_	down	4
Potri.002G113400	AT4G37790	HAT22	Homeobox-leucine zipper protein family	homeobox-leucine zipper HAT22	HD-ZIP	HB	0.62	0.16	0.73	0.81	0.81	0.53	0.75	0.35	0.79	0.37	1.17	1.07	0.7	0.95	1.58	0.76	1.64	1.88	0.62	0.81	0.84	0.16	0.15	0.13	_	_	_	_	-2.11703	_	_	_	_	0.00409567	_	_	_	_	down	4
Potri.002G113600	AT1G10070	ATBCAT-2,BCAT-2	branched-chain amino acid transaminase 2	branched-chain-amino-acid aminotransferase chloroplastic-like isoform X1	_	_	126.99	78.18	43.87	99.68	68.04	42.86	53.85	55.88	51.19	37.5	32.65	37.26	4.44	5.8	5.37	4.16	6.04	6.18	5.9	5.26	4.79	2.8	2.69	2.37	_	-1.21214	_	_	_	_	0.00052935	_	_	_	_	down	_	_	_	4
Potri.002G114200	AT4G07960	ATCSLC12,CSLC12	Cellulose-synthase-like C12	probable xyloglucan glycosyltransferase 12	_	_	9.28	16.72	27.25	13.46	19.54	23.64	21.61	21.9	19.98	22.83	20.45	21.37	20.85	15.45	8.61	10.02	10.4	10.86	18.17	19.05	17.82	39.14	41.35	39.88	_	_	_	_	1.43248	_	_	_	_	1.63474e-14	_	_	_	_	up	4
Potri.002G117600	AT4G33800	_	_	hypothetical protein POPTR_0002s11840g [Populus trichocarpa]	_	_	0.13	0.42	0.59	0.76	0.3	0.52	1.14	0.15	0.35	1.44	1.31	0.7	2.72	2.65	1.75	0.71	1.43	1.75	3.23	2.64	3.48	10.26	11.48	10.73	_	_	_	_	2.16236	_	_	_	_	4.60456e-14	_	_	_	_	up	4
Potri.002G118000	AT1G10200	WLIM1	GATA type zinc finger transcription factor family protein	pollen-specific SF3-like	_	LIM	6.02	5.16	7.67	4.84	6.13	7.88	6.21	6.04	5.69	7.83	5.56	7.44	2.9	2.48	1.27	1.97	1.9	1.86	3.43	2.72	2.83	7.53	8.14	6.88	_	_	_	_	1.73813	_	_	_	_	6.52478e-16	_	_	_	_	up	4
Potri.002G118500	AT1G27460	NPGR1	no pollen germination related 1	NO POLLEN GERMINATION RELATED 1 family [Populus trichocarpa]	_	_	0.94	1.81	3.38	0.92	2.22	3.34	2.22	1.81	3.07	1.88	2.42	2.18	4.5	3.02	2.32	2.67	2.78	2.51	4.81	4.26	3.79	9	8.9	8.72	_	_	_	_	1.43971	_	_	_	_	4.1735e-13	_	_	_	_	up	4
Potri.002G118700	AT5G43190	_	Galactose oxidase/kelch repeat superfamily protein	F-box kelch-repeat At5g43190	_	_	2.4	4.59	5.3	5.8	6.7	6.48	3.64	3.95	3.98	4.54	3.45	4.06	7.42	5.85	4.92	4.5	4.24	6.7	6.38	6.51	5.92	1.08	1.73	1.46	_	_	_	_	-2.01299	_	_	_	_	1.61321e-07	_	_	_	_	down	4
Potri.002G119000	AT4G34160	CYCD3,CYCD3;1	CYCLIN D3;1	D5-type cyclin	_	_	0.61	1.44	1.28	0.78	0.43	0.49	0.92	0.96	0.88	0.46	0.25	0.4	1.76	1.51	1.45	1.29	1.93	1.6	1.26	0.7	0.94	0.58	0.57	0.48	_	-1.3806	_	_	-1.45298	_	0.0468444	_	_	0.0030319	_	down	_	_	down	3
Potri.002G119400	AT3G49940	LBD38	LOB domain-containing protein 38	LOB domain-containing 37-like	LBD	LOB	1.92	3.28	5.36	2.94	4.13	7.36	2.52	3.58	3.13	3.73	3.39	3.62	4.23	2.62	2.67	3.68	3.24	1.36	3.92	3.42	4.27	0.8	0.78	0	_	_	_	_	-2.23105	_	_	_	_	0.000207852	_	_	_	_	down	4
Potri.002G120700	AT4G24220	AWI31,VEP1	NAD(P)-binding Rossmann-fold superfamily protein	3-oxo-Delta(4,5)-steroid 5-beta-reductase-like	_	_	5.18	25.45	40.68	13.96	24.57	38.11	13.02	15.96	15.64	25.69	24.48	23.72	22.29	21.82	18.95	36.7	34.49	31.78	25.6	23.12	21.99	161.05	194.78	184.57	_	_	_	_	3.03483	_	_	_	_	1.71081e-22	_	_	_	_	up	4
Potri.002G121500	AT1G47230	CYCA3;4	CYCLIN A3;4	cyclin family [Populus trichocarpa]	_	_	0.07	0.22	0.44	0.16	0.08	0.27	0.69	0.57	0.64	0.42	0.58	0.37	0.48	0.41	0.34	0.23	0.19	0.28	0.96	0.56	0.78	1.2	1.71	1.08	_	_	_	_	1.56308	_	_	_	_	0.00211626	_	_	_	_	up	4
Potri.002G122000	AT1G47200	WPP2	WPP domain protein 2	MFP1 attachment factor 1-like	_	_	23.67	27.75	30.99	28.7	29.08	29.24	33.17	34.03	29.07	29.38	34.96	30.03	35.2	38.26	30.43	35.77	31.73	34.58	33.04	30.93	33.63	16.82	12.32	17.5	_	_	_	_	-1.14426	_	_	_	_	1.89801e-10	_	_	_	_	down	4
Potri.002G122800	_	_	_	hypothetical protein POPTR_0002s12430g [Populus trichocarpa]	_	_	8.74	4.72	3.62	5.72	4.65	5.08	4.4	4.89	4.07	3.02	2.06	2.97	3	1.47	1.69	2.51	2.31	2.07	0.71	2.08	1.08	0.97	0.24	0.2	_	_	_	_	-1.93195	_	_	_	_	0.00869615	_	_	_	_	down	4
Potri.002G122900	AT3G16150	_	N-terminal nucleophile aminohydrolases (Ntn hydrolases) superfamily protein	probable isoaspartyl peptidase L-asparaginase 2	_	_	0.27	0.25	0.1	0.3	0.18	0.14	0.13	0.19	0.28	0.64	0.26	0.11	0.07	0.13	0.19	0	0.07	0.21	0.24	0.28	0.29	0.83	0.73	0.62	_	_	_	_	2.1693	_	_	_	_	0.00197523	_	_	_	_	up	4
Potri.002G123700	AT4G34131	UGT73B3	UDP-glucosyl transferase 73B3	scopoletin glucosyltransferase-like	_	_	0.22	1.03	0.96	1.11	0.99	1.82	1.05	2.37	1.54	2.6	1.95	1.7	1.18	2.4	1.55	2.08	1.59	1.14	2.29	2	2.38	3.33	3.11	4.98	_	_	_	_	1.12853	_	_	_	_	0.0159128	_	_	_	_	up	4
Potri.002G124000	AT1G46768	RAP2.1	related to AP2 1	dehydration responsive element binding family [Populus trichocarpa]	ERF	AP2-EREBP	42.68	36.26	24.01	40.76	29.24	21.85	28.11	29.68	34.59	25.67	21.79	25.16	29.55	29.89	34.47	32.59	31.88	37.06	24.83	24.82	21.45	7.01	5.16	4.47	_	_	_	_	-2.47981	_	_	_	_	4.45071e-18	_	_	_	_	down	4
Potri.002G124500	AT5G67090	_	Subtilisin-like serine endopeptidase family protein	subtilisin-like protease	_	_	8.6	29.72	58.2	13.19	33.53	52.82	36.47	39.36	43.08	65.97	55.04	56.67	97.01	62.25	24.53	38.02	27.4	20.62	124.81	100.19	105.19	410.48	442.02	426.03	_	_	_	_	2.75167	_	_	_	_	7.03304e-13	_	_	_	_	up	4
Potri.002G125900	AT5G42900	COR27	cold regulated gene 27	hypothetical protein POPTR_0002s12750g [Populus trichocarpa]	_	_	15.7	14.21	12.28	15.3	12.41	13.45	5.44	6.39	6.67	6.49	6.66	7.26	1.67	1.09	1.05	1.2	1.64	1.74	0.74	1.23	0.88	1.21	1.19	0.88	-1.24966	-1.02935	_	_	_	5.79351e-13	6.53607e-09	_	_	_	down	down	_	_	_	3
Potri.002G127300	AT1G47380	_	Protein phosphatase 2C family protein	probable phosphatase 2C 12 [Populus euphratica]	_	_	3.13	3.26	4.72	3.89	4.12	5.58	5.26	4.09	4.43	4.95	5.49	4.92	8.37	6.36	4.83	4.82	4.76	4.32	7.84	6.41	6.67	12.43	14.11	13.07	_	_	_	_	1.02693	_	_	_	_	1.2193e-19	_	_	_	_	up	4
Potri.002G127400	AT4G33360	FLDH	NAD(P)-binding Rossmann-fold superfamily protein	dihydroflavonol-4-reductase-like [Camelina sativa]	_	_	0	0.13	0.05	0.03	0.09	0.11	0.14	0.19	0.14	0.13	0.09	0.12	0.45	0.29	0.2	0.21	0.26	0.44	0.42	0.22	0.15	0.68	0.97	0.53	_	_	_	_	1.17612	_	_	_	_	0.0031754	_	_	_	_	up	4
Potri.002G129700	AT5G25900	ATKO1,CYP701A3,GA3	GA requiring 3	ent-kaurene chloroplastic-like	_	_	0.35	0.27	0.38	0.64	0.35	0.28	0.42	0.2	0.39	0.21	0.28	0.36	0.65	0.46	0.26	0.23	0.29	0.34	0.33	0.52	0.12	0.13	0.07	0.06	_	_	_	_	-1.79932	_	_	_	_	0.00584694	_	_	_	_	down	4
Potri.002G129800	AT4G33280	_	AP2/B3-like transcriptional factor family protein	B3 domain-containing REM16-like [Populus euphratica]	B3	ABI3VP1	0.63	0.99	0.87	0.61	0.61	0.52	0.43	0.77	0.63	0.59	0.51	0.84	1.27	0.88	0.8	1.05	1.31	1.23	1.08	1.41	1.47	2.81	2.69	2.9	_	_	_	_	1.49372	_	_	_	_	6.07699e-09	_	_	_	_	up	4
Potri.002G130300	AT3G13690	_	Protein kinase protein with adenine nucleotide alpha hydrolases-like domain	proline-rich receptor kinase PERK15 isoform X3 [Populus euphratica]	_	_	1.15	1.58	2.57	2.04	1.53	2.41	1.76	1.79	1.74	2.28	1.97	2.35	5.35	4.15	2.92	2.98	2.72	2.67	3.91	3.42	3.08	8.28	9.38	9.56	_	_	_	_	1.14247	_	_	_	_	4.60161e-11	_	_	_	_	up	4
Potri.002G130400	AT2G26490	_	Transducin/WD40 repeat-like superfamily protein	vegetative incompatibility HET-E-1-like	_	_	1.11	0.65	0.24	1.17	0.55	0.71	0.58	0.55	0.62	1.4	1.23	0.65	0.84	1.28	0.98	0.88	0.46	0.9	1.66	1.09	1.13	1.69	3.21	2.63	_	_	_	_	1.23117	_	_	_	_	0.000598374	_	_	_	_	up	4
Potri.002G130600	AT2G23450	_	Protein kinase superfamily protein	Wall-associated receptor kinase-like 14	_	_	0.79	0.98	1.38	0.53	0.94	1.34	0.82	0.48	1.01	0.44	0.76	0.71	1.41	0.73	0.68	1.44	0.76	0.82	1.25	0.75	0.93	1.91	2.19	1.85	_	_	_	_	1.07305	_	_	_	_	0.000897968	_	_	_	_	up	4
Potri.002G132500	AT5G42380	CML37,CML39	calmodulin like 37	calcium-binding CML19-like	_	_	0	0	0	0	0.73	0.83	0	0	0	0.39	0	0	0	0	0	0	0	0	0	0	0	1.49	0.97	0.41	_	_	_	_	2.44927	_	_	_	_	0.0404246	_	_	_	_	up	4
Potri.002G133400	AT5G42610	_	Protein of unknown function (DUF607)	calcium uniporter mitochondrial-like	_	_	0.5	0.63	0.97	0.23	0.79	0.52	0.36	0.34	0.65	0.6	1.47	0.52	0.54	0.58	0.71	0.74	0.4	0.52	0.9	1.05	0.96	1.23	1.66	1.78	_	_	_	_	1.27371	_	_	_	_	0.0175177	_	_	_	_	up	4
Potri.002G136000	AT1G02180	_	ferredoxin-related	Ferredoxin-related [Theobroma cacao]	_	_	0.57	0.7	1.18	0.5	0.5	1.31	0.69	0.58	0.57	1.14	1.03	0.86	1.63	1.55	0.6	1.01	1.44	0.91	1.72	1.59	1.82	3.59	3.15	3.47	_	_	_	_	1.42021	_	_	_	_	5.85991e-07	_	_	_	_	up	4
Potri.002G136400	AT3G60390	HAT3	homeobox-leucine zipper protein 3	HD-ZIP family [Populus trichocarpa]	HD-ZIP	HB	0.23	0.36	0.5	0.19	0.39	0.22	0.28	0.13	0.29	0.82	0.37	0.36	0.92	0.79	0.81	0.78	0.83	0.74	0.6	0.45	0.47	0.17	0	0.51	_	_	_	_	-1.66891	_	_	_	_	0.00761992	_	_	_	_	down	4
Potri.002G138900	AT2G44745	_	WRKY family transcription factor	probable WRKY transcription factor 12-like	WRKY	WRKY	2.64	1.05	0.94	2.26	1.81	1.83	1.94	1.63	1.89	1.59	1.3	1.44	1.92	2.63	2.79	2.64	2.48	2.84	2.47	1.52	2.19	0.34	0.13	0.23	_	_	_	_	-3.1562	_	_	_	_	2.4803e-09	_	_	_	_	down	4
Potri.002G141200	AT2G44940	_	Integrase-type DNA-binding superfamily protein	ethylene-responsive transcription factor ERF034	ERF	AP2-EREBP	7.81	10.38	8.91	10.54	10.99	9.48	9.56	8.75	8.16	10.97	10.31	8.64	5.26	4.36	4.6	4.26	6.03	4.06	6.03	6.47	6.02	9.71	10.31	9.7	_	_	_	_	1.05188	_	_	_	_	3.40404e-06	_	_	_	_	up	4
Potri.002G143400	AT3G60550	CYCP3;2	cyclin p3;2	cyclin family [Populus trichocarpa]	_	_	21.87	26.81	29.78	29.77	24.37	26.68	32.81	31.29	27.83	24.66	23.62	26.1	31.65	28.66	29.77	28.62	27.2	29.41	30.06	27.87	29.27	11.54	10.67	10.55	_	_	_	_	-1.45243	_	_	_	_	3.86222e-16	_	_	_	_	down	4
Potri.002G144900	AT3G60670	_	PLATZ transcription factor family protein	zinc ion binding [Ricinus communis]	_	PLATZ	3.82	2.9	2.08	3.48	1.28	1.98	1.74	1.76	2.9	1.84	1.17	2.57	3.05	4.76	5.71	4.78	4.91	5.76	4.62	4.85	5.74	0.63	1.69	1.3	_	_	_	_	-1.84933	_	_	_	_	3.93949e-06	_	_	_	_	down	4
Potri.002G147100	AT3G60780	_	Protein of unknown function (DUF1442)	hypothetical protein POPTR_0002s14810g [Populus trichocarpa]	_	_	8.36	3.52	5.92	4.7	4.89	4.93	4.84	4.94	4.94	4.58	3.38	3.17	7.58	3.15	2.46	1.87	0.85	3.13	1.92	3.99	3.5	0.73	0.48	0.41	_	_	_	_	-2.81569	_	_	_	_	3.03701e-05	_	_	_	_	down	4
Potri.002G149000	AT2G45420	LBD18	LOB domain-containing protein 18	LOB domain-containing 18	LBD	LOB	0.1	0.69	1.29	0.27	0.94	0.62	0.35	0.17	0.13	0.12	0.16	0.2	0.66	0.68	0.35	0.36	0.32	0.51	0.29	0.26	0.4	1.26	0.95	0.99	_	-1.85944	_	_	_	_	0.0226627	_	_	_	_	down	_	_	_	4
Potri.002G150200	AT2G45550	CYP76C4	cytochrome P450, family 76, subfamily C, polypeptide 4	geraniol 8-hydroxylase-like	_	_	0.17	0.27	0.38	0.1	0.49	0.67	0	0.3	0.11	0.72	0.14	0.36	1.88	0.81	0.31	0.09	0.35	0	1.04	0.8	0.95	1.59	2.21	0.77	_	_	-2.04139	_	_	_	_	0.0253694	_	_	_	_	down	_	_	4
Potri.002G150300	AT2G45550	CYP76C4	cytochrome P450, family 76, subfamily C, polypeptide 4	geraniol 8-hydroxylase-like	_	_	0.09	0.14	0.39	0.1	0.1	0.34	0.54	0.41	0.11	0.32	0.58	0.65	0.36	0.31	0.1	0.09	0.35	0.12	1.06	0.35	0.24	0.41	1.2	1.35	_	_	_	_	1.6971	_	_	_	_	0.00556999	_	_	_	_	up	4
Potri.002G150400	AT2G45550	CYP76C4	cytochrome P450, family 76, subfamily C, polypeptide 4	geraniol 8-hydroxylase-like	_	_	0.32	0.62	0.55	0.44	0.27	0.4	1.14	0.72	0.4	0.56	0.89	0.74	4.04	2.74	0.93	1.42	1.88	1.75	4.25	4.03	3.11	3.73	5.08	6.49	_	_	_	_	1.02052	_	_	_	_	8.05645e-05	_	_	_	_	up	4
Potri.002G150500	AT2G45550	CYP76C4	cytochrome P450, family 76, subfamily C, polypeptide 4	geraniol 8-hydroxylase-like	_	_	0.09	0.14	0.38	0.1	0	0.22	0.31	0.1	0.33	0.1	0.14	0.09	1.4	0.1	0.2	0.18	0.11	0.11	0.39	0.45	1.53	1.58	1.82	1.97	_	_	_	_	1.65741	_	_	_	_	0.000357807	_	_	_	_	up	4
Potri.002G150600	AT1G08500	AtENODL18,ENODL18	early nodulin-like protein 18	cucumber peeling cupredoxin-like	_	_	0	0.21	0.81	0.3	0.3	1.01	0.48	0.3	0.34	0	0.85	0.41	1.06	0.3	0.31	0.14	0.52	0.51	0.98	1.72	1.07	3	3.34	2.49	_	_	_	_	2.25957	_	_	_	_	2.1597e-05	_	_	_	_	up	4
Potri.002G151700	AT2G45660	AGL20,ATSOC1,SOC1	AGAMOUS-like 20	MADS-box SOC1 isoform X1 [Jatropha curcas]	MIKC_MADS	MADS	4.2	3	3.81	2.61	2.94	2.96	1.41	1.51	1.58	2.03	1.77	1.92	4.22	4.02	3.16	2.37	2.31	3.15	2.45	2.51	2.3	3.39	3.44	3.57	-1.36337	_	_	_	_	7.38782e-21	_	_	_	_	down	_	_	_	_	4
Potri.002G152200	AT2G45680	_	TCP family transcription factor	transcription factor TCP9	TCP	TCP	3.12	2.87	3.71	1.86	2.79	3.17	2.43	2.51	2.35	2.18	2.38	2.19	2.84	1.48	2.16	2.71	0.36	2.27	3.02	3.12	2.5	6.71	5.22	7.43	_	_	_	_	1.56827	_	_	_	_	9.4745e-08	_	_	_	_	up	4
Potri.002G152900	AT4G16110	ARR2,RR2	response regulator 2	two-component response regulator ARR14-like [Populus euphratica]	ARR-B	ARR-B	0.97	0.52	1.41	0.46	0.83	0.78	0.58	0.55	0.75	1.18	0.83	0.74	0.93	0.71	0.51	0.51	0.54	0.66	1.37	0.8	0.66	1.79	1.49	1.29	_	_	_	_	1.07358	_	_	_	_	0.000207309	_	_	_	_	up	4
Potri.002G153400	AT4G33565	_	RING/U-box superfamily protein	RING-H2 finger ATL40-like [Populus euphratica]	_	_	1.39	1.32	1.33	1.77	1.91	1.7	2.04	1.03	1.7	1.29	1.17	1.38	2.36	2.79	2.35	2.81	3.76	2.36	2.08	2.14	1.48	0.92	0.81	1.15	_	_	_	_	-1.3485	_	_	_	_	0.000198167	_	_	_	_	down	4
Potri.002G155300	AT2G45760	BAL,BAP2	BON association protein 2	BON1-associated 2-like	_	_	1.04	0.65	0.18	0	0.23	0.27	1.26	1.66	0.8	0.5	0	0.65	0.84	0.24	0.98	0.66	0.28	1.08	1.56	2.45	2.27	0.63	2.8	2.64	_	_	_	_	1.45022	_	_	_	_	0.0381014	_	_	_	_	up	4
Potri.002G156800	AT3G61220	_	NAD(P)-binding Rossmann-fold superfamily protein	carbonyl [Ricinus communis]	_	_	0.28	0.89	0.33	0.32	0	0.73	0.46	0.22	0.36	0.45	0.77	0.1	0.38	0	0	0.5	0.75	0.62	0.42	0.5	0.51	0.72	0.28	0.72	_	_	_	_	1.73126	_	_	_	_	0.0438106	_	_	_	_	up	4
Potri.002G158400	AT4G00710	BSK3	BR-signaling kinase 3	kinase family [Populus trichocarpa]	_	_	2.97	4.48	5.66	2.68	4.62	5.51	3.82	3.77	4.15	3.97	4.18	3.26	2.74	1.99	1.59	1.64	1.23	1.52	1.86	2.35	2.11	4.78	4.59	5.1	_	_	_	_	1.19971	_	_	_	_	7.61954e-10	_	_	_	_	up	4
Potri.002G159400	AT5G41315	GL3,MYC6.2	basic helix-loop-helix (bHLH) DNA-binding superfamily protein	basic helix-loop-helix regulatory family [Populus trichocarpa]	bHLH	bHLH	1.26	2.8	3.72	1.66	2.45	3.63	2.49	2.52	2.06	2.95	3.34	2.33	6.7	4.41	2.6	2.7	2.23	2.87	4.4	4.35	5.29	12.7	14.98	14.08	_	_	_	_	1.61898	_	_	_	_	5.61266e-18	_	_	_	_	up	4
Potri.002G160100	AT1G01690	ATPRD3,PRD3	putative recombination initiation defects 3	Recombination initiation defects isoform 2 [Theobroma cacao]	_	_	0.02	0.04	0.06	0	0	0.19	0.06	0.11	0.13	0.06	0.08	0.03	0.13	0.17	0.12	0.05	0.06	0.16	0.15	0.16	0.2	0.45	0.29	0.28	_	_	_	_	1.18908	_	_	_	_	0.0348484	_	_	_	_	up	4
Potri.002G160300	AT2G45910	_	U-box domain-containing protein kinase family protein	U-box domain-containing family [Populus trichocarpa]	_	_	1.84	3.03	4.16	2.65	3.85	3.71	4	4.19	3.18	2.76	3.34	3.48	5.39	4.43	2.81	3.61	3.76	2.94	5.5	5.36	6.98	8.01	9.45	8.81	_	_	_	_	1.06148	_	_	_	_	4.23416e-10	_	_	_	_	up	4
Potri.002G162400	AT3G61490	_	Pectin lyase-like superfamily protein	polygalacturonase-like family [Populus trichocarpa]	_	_	2.05	5.57	10.47	1.63	6.52	8.55	3.7	3.71	4.09	8.38	8.97	8.26	10.31	8.07	2.56	3.12	1.52	2.12	24.34	22.63	23.12	66.44	73.87	72.38	_	_	-1.37446	1.74427	3.29589	_	_	0.00468687	6.50759e-06	7.69022e-24	_	_	down	up	up	2
Potri.002G164300	_	_	_	hypothetical protein POPTR_0002s16580g [Populus trichocarpa]	_	_	14.85	17.42	16.93	12.52	15.88	18.98	7.15	15.22	14.24	14.98	13.2	9.24	19.99	12	16.62	14.87	15.72	22.19	14.43	17.47	16.15	4.52	8.87	9.38	_	_	_	_	-1.01995	_	_	_	_	0.02134	_	_	_	_	down	4
Potri.002G165000	AT2G46140	_	Late embryogenesis abundant protein	seed maturation PM22 [Populus trichocarpa]	_	_	78.75	80.45	80.54	58.91	71.42	83.7	88.37	100.39	87.44	97.03	95.93	89.18	19.84	16.38	15.75	13.81	13	13.12	30.8	38.7	33.94	65.82	54.62	60.33	_	_	_	1.01124	1.7935	_	_	_	3.63827e-11	2.58577e-42	_	_	_	up	up	3
Potri.002G165400	AT2G46170	_	Reticulon family protein	reticulon B5	_	_	25.55	43.92	57.17	33.54	50.52	58.36	49.71	41.75	53.04	53.8	54.58	52.01	34.86	29.58	18.34	26.57	24.78	21.37	32.96	31.68	34.84	57.91	58.42	53.93	_	_	_	_	1.04573	_	_	_	_	1.11463e-10	_	_	_	_	up	4
Potri.002G165800	AT2G46210	_	Fatty acid/sphingolipid desaturase	delta(8)-fatty-acid desaturase 2-like	_	_	29.52	57.45	70.39	57.05	65.35	76.78	43.59	36.62	42.59	46.96	49.55	45.88	14.35	9.96	6.23	8.92	9.1	6.75	11.33	12.09	12.69	30.56	29.21	28.16	_	_	_	_	1.53247	_	_	_	_	1.41332e-18	_	_	_	_	up	4
Potri.002G167100	AT2G46270	GBF3	G-box binding factor 3	G-box-binding factor 3-like isoform X1 [Populus euphratica]	bZIP	bZIP	6.88	8.07	13.16	9.14	10.28	10.03	11.39	9.26	9.39	10.29	10.19	10.81	7.91	7.9	9.2	7.52	6.35	8.7	4.93	6.65	4.97	3.05	4.07	3.89	_	_	_	_	-1.18224	_	_	_	_	1.70908e-10	_	_	_	_	down	4
Potri.002G167300	AT2G46300	_	Late embryogenesis abundant (LEA) hydroxyproline-rich glycoprotein family	YLS9-like [Eucalyptus grandis]	_	_	0.17	0.39	0.3	0.38	0.47	0.32	0.61	0.57	0.75	1	0.14	0.35	0.34	0.29	0.1	0.53	0.78	0.22	0.25	0.55	0.23	1.79	1.51	1.38	_	_	_	_	2.45811	_	_	_	_	9.20388e-05	_	_	_	_	up	4
Potri.002G167800	AT5G05620	ATGCP2,GCP2,TUBG2	gamma-tubulin complex protein 2	tubulin gamma-2 chain [Cucumis melo]	_	_	0.09	0.1	0.22	0.14	0.21	0.56	0.34	0.35	0.52	0.11	0.35	0.16	0.46	0.54	0.29	0.16	0.33	0.4	0.42	0.28	0.59	0.66	1.21	0.82	_	_	_	_	1.02301	_	_	_	_	0.00548047	_	_	_	_	up	4
Potri.002G168300	AT3G61660	_	_	hypothetical protein POPTR_0002s16970g [Populus trichocarpa]	_	_	4.89	9.9	18.25	9.56	12.22	15.95	10.24	11.33	11.11	11.38	10.53	10.89	19.24	13.78	7.25	11.25	10.06	5.64	12.98	10.41	11.07	3.58	1.89	2.51	_	_	_	_	-2.22301	_	_	_	_	1.61306e-08	_	_	_	_	down	4
Potri.002G168900	AT5G53200	TRY	Homeodomain-like superfamily protein	MYB-like transcription factor ETC3 isoform X2	MYB_related	MYB-related	1.29	2.77	5.66	1.77	3.58	4.58	3.15	2.94	2.68	2.39	2.28	2.47	2.28	1.12	0.57	0.85	0.85	0.58	1.08	1.32	1.26	3.43	2.35	3.05	_	_	_	_	1.16684	_	_	_	_	0.000756769	_	_	_	_	up	4
Potri.002G169600	AT3G61680	_	alpha/beta-Hydrolases superfamily protein	triacylglycerol [Ricinus communis]	_	_	0.1	0.24	1.03	0.11	0.4	0.91	0.49	0.75	0.91	0.85	1.07	0.63	1.16	0.7	0.24	0.32	0.4	0.26	0.84	1	0.76	4.02	3.95	4.5	_	_	_	_	2.53166	_	_	_	_	4.21455e-09	_	_	_	_	up	4
Potri.002G170000	AT1G01340	ACBK1,ATCNGC10,CNGC10	cyclic nucleotide gated channel 10	cyclic nucleotide-gated ion channel 1-like	_	_	0.28	0	0.15	0.08	0.04	0.13	0.29	0.2	0.31	0.16	0.22	0.18	0.09	0.16	0.12	0.04	0.14	0.18	0.36	0.32	0.14	0.47	0.72	0.22	_	_	_	_	1.72547	_	_	_	_	0.00943539	_	_	_	_	up	4
Potri.002G171700	AT1G01300	_	Eukaryotic aspartyl protease family protein	ASPARTIC PROTEASE IN GUARD CELL 1-like	_	_	43.73	66.71	87.38	44.45	66.96	83.71	58.04	61.16	56.7	65.65	62.16	68.11	42.65	29.27	17.5	23.45	20.97	18.51	45.32	39.23	42.13	80.44	82.94	84.19	_	_	_	_	1.48149	_	_	_	_	1.6857e-17	_	_	_	_	up	4
Potri.002G172000	AT3G49250	DMS3,IDN1	defective in meristem silencing 3	DEFECTIVE IN MERISTEM SILENCING 3-like	_	_	0.51	1.1	2.2	0.79	1.32	2	1.37	1.16	2.01	1.63	1.65	1.63	2.53	1.58	1.06	0.91	0.78	1.12	2.4	2.15	2.4	3.64	3.22	4.31	_	_	_	_	1.12688	_	_	_	_	9.29124e-07	_	_	_	_	up	4
Potri.002G172200	AT1G01250	_	Integrase-type DNA-binding superfamily protein	TINY [Populus trichocarpa]	ERF	AP2-EREBP	4.91	15.95	22.69	7.85	17	21.23	15.68	13.98	15.7	17.04	18	19.39	19.57	11.98	4.67	6.97	7.25	4.17	15.53	13.33	13.6	40.8	28.2	36.73	_	_	_	_	1.55062	_	_	_	_	3.71493e-06	_	_	_	_	up	4
Potri.002G172300	AT1G01250	_	Integrase-type DNA-binding superfamily protein	TINY [Populus trichocarpa]	ERF	AP2-EREBP	0.99	2.07	2.9	1.12	3.91	5.5	1.99	2.07	3.81	2.36	3.21	2.75	2.45	2.29	1.17	1.74	1.97	0.43	3.46	2.16	4.5	5.79	6.92	6.48	_	_	_	_	1.64441	_	_	_	_	0.00119423	_	_	_	_	up	4
Potri.002G172600	AT1G01250	_	Integrase-type DNA-binding superfamily protein	TINY [Populus trichocarpa]	ERF	AP2-EREBP	1.38	9.19	10	3.5	6.03	13.25	6.66	7.08	7.29	10.67	8.66	7.53	13.02	5.18	2.04	3.83	2.74	2.47	9.3	7.23	8.92	14.72	13.68	17.02	_	_	_	_	1.18009	_	_	_	_	0.00888322	_	_	_	_	up	4
Potri.002G173900	AT1G22640	ATMYB3,MYB3	myb domain protein 3	myb-related 308-like	MYB	MYB	9.55	10.33	7.8	19.53	14.87	7.92	15.12	16.9	14.29	13.46	9.89	13.54	6.37	15.62	21.71	9.11	16.19	20.03	13.29	13.86	15.96	34.25	27.05	33.9	_	_	_	_	1.06508	_	_	_	_	0.000748988	_	_	_	_	up	4
Potri.002G174700	AT1G01225	_	NC domain-containing protein-related	NC domain-containing family [Populus trichocarpa]	_	_	3.09	5.01	5.09	4.28	5.53	5.43	4.52	4.65	4.59	4.85	4.73	5.9	8.18	5.35	3.97	5.36	4.02	4.45	8.67	7.58	8.03	13.11	12.04	13.6	_	_	_	_	1.1632	_	_	_	_	4.60911e-14	_	_	_	_	up	4
Potri.002G174900	AT2G46600	_	Calcium-binding EF-hand family protein	calcium-binding KIC	_	_	0.43	0.34	1.14	0.73	0.98	1.66	0.52	0.49	0.28	0	0.7	0	0.87	0.25	0	0.23	0	0.56	0.32	0.28	0.59	0.99	1.94	2.19	_	_	_	_	1.82965	_	_	_	_	0.0189754	_	_	_	_	up	4
Potri.002G175200	AT2G46660	CYP78A6	cytochrome P450, family 78, subfamily A, polypeptide 6	cytochrome P450 78A3p family [Populus trichocarpa]	_	_	18.74	12.62	6.66	18.83	11.85	7.95	5.68	6.23	5.6	3.41	3.98	4.61	3.4	6	11.68	8	10.23	10.66	2.76	2.32	2.51	2.39	2.35	2.42	-1.16918	-1.61735	_	-1.43345	-1.52586	0.030288	0.000629064	_	0.00741428	0.000373763	down	down	_	down	down	1
Potri.002G177500	AT1G01180	_	S-adenosyl-L-methionine-dependent methyltransferases superfamily protein	S-adenosyl-L-methionine-dependent methyltransferases superfamily [Theobroma cacao]	_	_	2.19	1.78	2.58	1.92	1.6	1.7	2.17	2.38	0.85	1.58	1.84	1.18	3.96	4.93	3.92	2.9	4.65	4.07	4.69	4.1	2.45	2.75	1.7	1.44	_	_	_	_	-1.12935	_	_	_	_	0.00165048	_	_	_	_	down	4
Potri.002G178000	AT1G01120	KCS1	3-ketoacyl-CoA synthase 1	3-ketoacyl- synthase 1	_	_	17.32	31.87	39.52	24.31	32.82	39.48	34.5	31.13	34.96	38.64	36.54	38.67	32.78	24.57	11.42	16.85	14.36	13.99	33.19	29.02	30.06	60.62	66.81	66.34	_	_	_	_	1.50816	_	_	_	_	1.50674e-14	_	_	_	_	up	4
Potri.002G180300	AT2G46810	_	basic helix-loop-helix (bHLH) DNA-binding superfamily protein	Transcription factor bHLH57 [Gossypium arboreum]	bHLH	bHLH	3.65	5.97	8.96	4.8	7.21	7.82	6.56	5.88	6.32	8.27	8.44	8.04	7.33	5.64	3.31	2.72	2.23	3.43	10.83	8.15	7.63	22.47	21.81	21.07	_	_	_	_	2.00758	_	_	_	_	1.33566e-22	_	_	_	_	up	4
Potri.002G180800	AT1G01060	LHY,LHY1	Homeodomain-like superfamily protein	LHY-like [Populus euphratica]	MYB_related	MYB-related	42.65	47.07	44.93	50.8	45.28	42.33	52.72	47.82	52.05	49.85	50.23	53.36	74.86	97.39	138.42	94.96	101.07	119.82	72.32	67.19	68.65	42.35	38.97	36.1	_	_	_	_	-1.42701	_	_	_	_	8.55987e-25	_	_	_	_	down	4
Potri.002G181100	AT2G46850	_	Protein kinase superfamily protein	probably inactive receptor kinase At2g46850	_	_	0	0	0	0	0.07	0.08	0.08	0	0	0	0.1	0.06	0.25	0	0	0	0.08	0	0	0	0.17	0.29	0.75	0.71	_	_	_	_	2.51484	_	_	_	_	0.0201356	_	_	_	_	up	4
Potri.002G184100	AT1G28200	FIP1	FH interacting protein 1	GEM 1	_	_	0.87	0.94	0.47	0.9	0.6	0.51	0.56	0.76	0.6	0.87	0.43	0.83	0.81	0.77	0.87	0.85	0.89	0.87	0.7	0.52	0.55	0.41	0.4	0.25	_	_	_	_	-1.09092	_	_	_	_	0.040995	_	_	_	_	down	4
Potri.002G184900	AT3G62020	GLP10	germin-like protein 10	GERMIN-LIKE 10 [Populus trichocarpa]	_	_	141.98	210.6	245.78	224.52	214.07	230.29	217.93	235.72	213.52	201.67	204.34	205.7	402.34	375.85	292.75	407.35	371.86	307.04	343.13	357.57	337.94	136.12	117.84	127.54	_	_	_	_	-1.47781	_	_	_	_	2.11142e-19	_	_	_	_	down	4
Potri.002G186200	AT2G46980	_	_	cytospin-B-like isoform X3	_	_	0.06	0.03	0.07	0.02	0.09	0.05	0	0.05	0.05	0.1	0	0.04	0.03	0.02	0.05	0.04	0	0.08	0.18	0.05	0.06	0.16	0.12	0.18	_	_	_	_	1.8844	_	_	_	_	0.0331298	_	_	_	_	up	4
Potri.002G186600	AT4G01720	AtWRKY47,WRKY47	WRKY family transcription factor	WRKY transcription factor 47 family [Populus trichocarpa]	WRKY	WRKY	2.94	2.48	1.72	2.05	2.36	1.85	1.97	2.82	2.21	1.83	1.58	2.37	3.08	2.69	4.34	4.08	3.09	4.06	3.07	4.09	3.11	1.21	1.88	1.59	_	_	_	_	-1.11609	_	_	_	_	0.000538254	_	_	_	_	down	4
Potri.002G186800	AT4G01730	_	DHHC-type zinc finger family protein	S-acyltransferase 18	_	_	23.79	26.15	40.04	21.56	28.15	35.35	35.78	38.54	35.38	23.46	24.09	22.28	51.95	36.39	18.77	14.94	20.45	17.08	32.41	34.68	35.39	15	10.33	10.1	_	_	_	_	-1.56219	_	_	_	_	8.69385e-14	_	_	_	_	down	4
Potri.002G189300	AT2G34430	LHB1B1,LHCB1.4	light-harvesting chlorophyll-protein complex II subunit B1	chlorophyll A B binding [Ricinus communis]	_	_	20.07	41.53	37.98	43.81	53.12	56.81	32.67	25.15	26.95	65.28	82.57	67.38	2.72	3.16	2.04	14.15	9.93	4.13	12.08	8.68	10.4	29.87	35.57	30.45	_	1.14058	1.95207	1.92626	3.51794	_	2.8469e-06	1.17069e-06	7.62814e-08	1.45912e-31	_	up	up	up	up	1
Potri.002G190700	_	_	_	NIM1-INTERACTING 1-like	_	_	1.49	2.76	3.69	2.29	3.36	2.94	6.04	4.01	5.2	4.02	4.82	3.8	2.01	3.6	2.39	2.57	2.15	3.52	3.65	4.78	4.42	6.6	6.28	5.99	_	_	_	_	1.17887	_	_	_	_	6.34925e-05	_	_	_	_	up	4
Potri.002G190800	AT1G02450	NIMIN-1,NIMIN1	NIM1-interacting 1	NPR1 NIM1-interacting 1 [Populus trichocarpa]	_	_	4.52	8.3	10.78	7.18	8.74	9.8	18.93	19.37	18.1	12.84	11.91	13.05	3.18	6.13	2.66	3.83	6.63	4.34	5.44	4.63	3.74	6.73	8.96	8.94	1.20143	_	_	_	1.01226	1.44229e-10	_	_	_	1.07818e-05	up	_	_	_	up	3
Potri.002G190900	_	_	_	NIM1-INTERACTING 1	_	_	0	0.97	1.27	1.16	0.7	1.06	1.49	0.47	0.79	0.74	0.67	0.64	0.28	2.15	1.22	1.31	0.55	0.54	1.55	1.08	1.12	2.83	3.4	2.35	_	_	_	_	1.08192	_	_	_	_	0.0389204	_	_	_	_	up	4
Potri.002G191600	AT2G47180	AtGolS1,GolS1	galactinol synthase 1	galactinol synthase family [Populus trichocarpa]	_	_	2.58	2.86	2.62	4.21	2.9	2.44	3.4	3.5	3.83	3.55	4.03	3.97	5.82	7.58	4.41	5.43	5.94	5.72	6.46	3.8	5.42	2.66	2.48	2.63	_	_	_	_	-1.17728	_	_	_	_	2.31322e-05	_	_	_	_	down	4
Potri.002G192400	AT2G47240	CER8,LACS1	AMP-dependent synthetase and ligase family protein	long chain acyl- synthetase 1-like isoform X2 [Eucalyptus grandis]	_	_	12.73	15.24	22.09	12.34	17.14	20.65	18.94	17.02	19.85	19.12	18.59	19.59	25.42	20.54	14.11	14.89	13.89	14.84	26.82	24.75	25.94	39.65	44	40.7	_	_	_	_	1.0579	_	_	_	_	9.53957e-18	_	_	_	_	up	4
Potri.002G193000	AT2G47260	ATWRKY23,WRKY23	WRKY DNA-binding protein 23	WRKY transcription factor 48 family [Populus trichocarpa]	WRKY	WRKY	1.8	2.55	2.37	1.98	2.12	1.53	2.42	3.03	2.96	1.37	1.39	1.64	2.94	2.23	2.27	1.58	1.76	1.84	2.43	3.14	2.45	0.72	0.9	1.19	_	_	_	_	-1.35112	_	_	_	_	1.45382e-06	_	_	_	_	down	4
Potri.002G195400	AT2G47360	_	_	hypothetical protein POPTR_0002s19640g [Populus trichocarpa]	_	_	0.25	2.31	2.8	1.66	2.49	3.77	1.63	2.24	1.26	1.46	1.59	1.4	4.64	3.41	1.01	2.2	2.77	2.08	5.88	5.95	4.18	0.75	0.92	1.24	_	_	_	_	-1.46762	_	_	_	_	0.00718492	_	_	_	_	down	4
Potri.002G196900	AT4G02090	_	_	Multidrug resistance ABC transporter family [Theobroma cacao]	_	_	17.49	14.87	19.35	21.18	17.39	15.84	17.57	15.08	22.15	15.72	13.72	13.38	19.88	18.61	21.19	24.16	23.82	22.94	18.78	17.53	15.92	2.07	1.27	1.72	_	_	_	_	-3.53099	_	_	_	_	9.52076e-23	_	_	_	_	down	4
Potri.002G197200	AT1G02640	ATBXL2,BXL2	beta-xylosidase 2	probable beta-D-xylosidase 2	_	_	0.17	0.4	0.3	0.23	0.45	0.73	0.41	0.29	0.48	0.72	0.23	0.48	0.46	0.4	0.44	0.27	0.65	0.41	0.82	0.79	0.66	0.83	1.24	0.98	_	_	_	_	1.17748	_	_	_	_	0.000226483	_	_	_	_	up	4
Potri.002G197400	AT4G02110	_	transcription coactivators	BRCT domain-containing family [Populus trichocarpa]	_	_	0.05	0.13	0.22	0.09	0.25	0.17	0.13	0.06	0.07	0.29	0.26	0.14	0.15	0.19	0.19	0.09	0	0.07	0.24	0.32	0.15	0.29	0.33	0.52	_	_	_	_	1.03767	_	_	_	_	0.0401617	_	_	_	_	up	4
Potri.002G199200	AT1G67030	ZFP6	zinc finger protein 6	zinc finger 6-like	C2H2	C2H2	0.87	0.91	0.51	0.33	0.65	1.49	1.75	1.66	2.6	0.69	0.94	0.9	3.13	3.02	3.08	2.76	3.85	1.51	3.48	4.94	3.56	16.81	11.72	8.45	_	_	_	_	1.91468	_	_	_	_	9.13697e-08	_	_	_	_	up	4
Potri.002G200300	AT1G02730	ATCSLD5,CSLD5,SOS6	cellulose synthase-like D5	cellulose synthase D5	_	_	0.12	0.36	0.44	0.26	0.3	0.44	0.56	0.57	0.74	0.6	0.25	0.52	1.19	0.31	0.45	0.33	0.36	0.25	0.58	0.91	1.05	1.35	1.9	2.14	_	_	_	_	1.48684	_	_	_	_	1.12033e-06	_	_	_	_	up	4
Potri.002G202500	AT4G02320	_	Plant invertase/pectin methylesterase inhibitor superfamily	pectinesterase-like	_	_	0.46	0.42	0.87	0.64	0.65	1.32	0.64	1	0.73	0.59	0.99	0.79	2.98	1.76	0.95	1.65	1.26	0.99	2.17	1.65	1.35	4.01	3.77	4.05	_	_	_	_	1.07911	_	_	_	_	4.24111e-07	_	_	_	_	up	4
Potri.002G204400	AT3G62830	ATUXS2,AUD1,UXS2	NAD(P)-binding Rossmann-fold superfamily protein	UDP-XYLOSE SYNTHASE 4 family [Populus trichocarpa]	_	_	8.63	17.39	22.75	12.2	18.82	23.04	18.55	17.4	19.48	19.8	18.99	17.25	15.76	12.62	7.29	8.67	8.32	8.81	14.46	14.59	17.14	36.93	34.3	35.97	_	_	_	_	1.5934	_	_	_	_	8.78674e-20	_	_	_	_	up	4
Potri.002G206000	AT3G05500	_	Rubber elongation factor protein (REF)	stress-related -like	_	_	3.27	3.74	3.71	3.59	3.32	3.97	2.98	2.63	2.55	1.89	3.09	3.14	3.54	3.41	3.66	3.78	3.48	3.63	2.86	3.02	3.58	0.36	1.19	1.01	_	_	_	_	-1.98374	_	_	_	_	1.56324e-07	_	_	_	_	down	4
Potri.002G206400	AT2G47750	GH3.9	putative indole-3-acetic acid-amido synthetase GH3.9	indole-3-acetic acid-amido synthetase	_	_	0.18	0	0	0.05	0	0	0.05	0	0.06	0.05	0	0	0.06	0.16	0.11	0.29	0.48	0	0.27	0.3	0.18	0	0	0	_	_	_	_	-1.53418	_	_	_	_	0.0376256	_	_	_	_	down	4
Potri.002G207400	AT1G48910	YUC10	Flavin-containing monooxygenase family protein	Flavin-containing monooxygenase YUCCA10	_	_	1.65	2.27	4.17	2.52	1.78	4.98	2.7	2.71	3.46	3.13	4.69	2.12	5.86	3.89	1.71	2.99	2.01	1.46	3.26	4.49	4.84	10.95	11.83	11.17	_	_	_	_	1.57181	_	_	_	_	1.21895e-08	_	_	_	_	up	4
Potri.002G208400	AT2G30540	_	Thioredoxin superfamily protein	glutaredoxin family [Populus trichocarpa]	_	_	163.4	213.83	256.69	188.17	212.64	237.64	177.06	253.66	202.44	211.99	203.55	198.83	275.64	263.15	215.31	133.9	170.06	200.97	181.34	222.92	201.33	82.32	76.07	74.75	_	_	_	_	-1.67856	_	_	_	_	2.93667e-14	_	_	_	_	down	4
Potri.002G208500	AT3G62950	_	Thioredoxin superfamily protein	glutaredoxin family [Populus trichocarpa]	_	_	7.55	7.01	4.76	6.89	7.17	5.42	3.41	2.95	2.71	3.36	1.14	0.73	20.31	17.42	8.61	17.4	10.92	10.11	8.81	9.25	10.9	4.31	5.64	5.06	_	-1.83741	_	_	-1.60459	_	0.003734	_	_	0.00014305	_	down	_	_	down	3
Potri.002G210000	AT1G74680	_	Exostosin family protein	probable arabinosyltransferase ARAD1	_	_	1.12	2.97	2.5	1.88	2.2	3.07	2.56	2.1	2.29	2.79	3.07	3.01	4.06	3.8	3.09	2.3	2.07	2.54	4.34	3.51	3.72	10.37	10.27	10.38	_	_	_	_	1.49397	_	_	_	_	9.1425e-21	_	_	_	_	up	4
Potri.002G215800	AT4G02920	_	_	hypothetical protein POPTR_0014s13430g [Populus trichocarpa]	_	_	79.54	69.26	52.53	72.31	63.54	50.58	66.9	70.79	69.85	65.32	62.47	65.96	125.65	148.3	180.92	154.53	164.84	169.37	121.13	123.42	119.37	46.63	43.08	47.2	_	_	_	_	-1.74329	_	_	_	_	7.56444e-32	_	_	_	_	down	4
Potri.002G216400	AT2G33150	KAT2,PED1,PKT3	peroxisomal 3-ketoacyl-CoA thiolase 3	3-ketoacyl- thiolase peroxisomal	_	_	11.01	16.37	26.62	17.04	19.87	23.75	22.85	20.47	22.9	21.08	21.64	20.22	24.92	23.95	22.7	25.53	26.37	25.84	27.95	25.38	23.69	48.82	53.32	55.62	_	_	_	_	1.13381	_	_	_	_	1.2193e-19	_	_	_	_	up	4
Potri.002G217600	AT2G05160	_	CCCH-type zinc fingerfamily protein with RNA-binding domain	zinc finger CCCH domain-containing 18-like isoform X1 [Populus euphratica]	_	C3H	0.05	0.13	0.17	0.12	0.15	0.24	0.1	0.06	0.17	0.19	0.26	0.17	0.26	0.13	0.06	0.12	0.07	0.14	0.08	0.04	0.22	0.46	0.24	0.34	_	_	_	_	1.16833	_	_	_	_	0.0450041	_	_	_	_	up	4
Potri.002G219700	AT2G42990	_	GDSL-like Lipase/Acylhydrolase superfamily protein	GDSL esterase lipase At2g42990-like	_	_	5.67	31.53	52.67	16.51	34.77	53.42	30.59	33.06	30.67	43.52	43.29	44.06	33.69	19.75	4.49	4.72	4.29	3.72	21.73	22.68	22.61	107.56	113.07	110.97	_	_	-1.90287	_	2.47071	_	_	0.0012136	_	1.82088e-08	_	_	down	_	up	3
Potri.002G222300	AT3G07800	_	Thymidine kinase	thymidine kinase	_	_	0.44	1.2	1.44	1.11	1.24	1.4	1.32	1	1.54	1.17	1.06	1.02	1.62	1.39	0.52	1.27	0.44	0.86	2.95	1.58	1.34	3.51	3.44	3.33	_	_	_	_	1.49165	_	_	_	_	0.000114949	_	_	_	_	up	4
Potri.002G223100	_	_	_	fruit pKIWI501-like	_	_	2.11	5.32	6.18	2.51	3.83	5.55	9.47	8.56	6.31	7.8	7.97	10.72	2.21	4.34	4.01	4.08	3.88	3.66	7.2	6.14	5.27	23.4	32.44	32.78	_	_	_	_	2.97977	_	_	_	_	3.68613e-39	_	_	_	_	up	4
Potri.002G223400	AT1G54200	_	_	corepressor interacting with RBPJ 1-like [Jatropha curcas]	_	_	0	0	0	0.15	0	0.17	0	0	0	0	0.21	0.14	0	0	0	0	0	0.17	0.2	0.52	0.36	0.4	0.4	1	_	_	_	_	2.63751	_	_	_	_	0.00227069	_	_	_	_	up	4
Potri.002G224100	AT1G05010	ACO4,EAT1,EFE	ethylene-forming enzyme	1-aminocyclopropane-1-carboxylate oxidase	_	_	10.23	15.85	20.33	16.36	18.91	18.59	17.52	15.61	16.33	13.71	11.53	12.76	26.79	21.02	12.6	17.71	17.64	14.02	21.05	19.63	25.64	39.28	47.53	47.67	_	_	_	_	1.16552	_	_	_	_	7.3794e-12	_	_	_	_	up	4
Potri.002G224400	AT2G05810	_	ARM repeat superfamily protein	armadillo beta-catenin repeat family [Populus trichocarpa]	_	_	0.26	0.4	0.75	0.34	0.29	0.38	0.21	0.19	0.27	0.3	0.07	0.53	0.46	0.49	0.45	0.54	0.28	0.17	0.77	0.67	0.52	1.1	1.08	1.29	_	_	_	_	1.2588	_	_	_	_	0.00164076	_	_	_	_	up	4
Potri.002G225500	AT3G21670	_	Major facilitator superfamily protein	NRT1 PTR FAMILY	_	_	12.5	13.81	15.62	12.16	13.47	14.43	13.6	11.38	15.19	13.52	11.39	13.27	18.58	16.71	12.51	14.55	13.61	12.92	17.68	18.68	18.83	37.09	39.44	39.08	_	_	_	_	1.27708	_	_	_	_	1.16138e-38	_	_	_	_	up	4
Potri.002G226800	AT3G21620	_	ERD (early-responsive to dehydration stress) family protein	CSC1 At3g21620 [Populus euphratica]	_	_	1.02	1.27	1.58	1.05	0.98	1.42	1.05	1.3	1.08	1.61	1.12	1.25	1.5	1.56	0.96	1.02	1.59	1.13	1.89	2.4	2.21	3.3	3.51	3.38	_	_	_	_	1.32755	_	_	_	_	3.90063e-13	_	_	_	_	up	4
Potri.002G227300	AT2G32540	ATCSLB04,ATCSLB4,CSLB04	cellulose synthase-like B4	cellulose synthase H1	_	_	11.05	14.9	17.01	15.98	16.3	15.22	14.81	13.57	14.05	13.9	12.68	13.85	14.24	17.19	23.4	17.84	21.34	21.59	12.77	11.36	9.71	6.72	6.53	6.05	_	_	_	_	-1.52376	_	_	_	_	7.18186e-18	_	_	_	_	down	4
Potri.002G227400	AT4G21990	APR3,ATAPR3,PRH-26,PRH26	APS reductase 3	5 -adenylylsulfate reductase chloroplastic-like	_	_	0.13	0.62	0.81	0.6	0.6	0.51	1.28	0.15	0.85	0.79	0.64	1.65	1.79	1.38	1.41	0.98	1.58	2.07	3.97	3.82	2.89	2.63	1.39	2.68	_	_	_	1.20966	_	_	_	_	0.0211742	_	_	_	_	up	_	4
Potri.002G227600	AT1G76160	sks5	SKU5 similar 5	L-ascorbate oxidase homolog	_	_	1.07	2.35	3.2	1.45	1.81	3.39	2.24	2.24	1.74	2.21	1.79	2.08	3.52	3.22	2.02	2.68	2.04	1.91	2.52	2.9	3.07	5.39	6.1	6.33	_	_	_	_	1.02627	_	_	_	_	8.67127e-07	_	_	_	_	up	4
Potri.002G228200	AT5G55090	MAPKKK15	mitogen-activated protein kinase kinase kinase 15	mitogen-activated kinase kinase kinase 2-like	_	_	0.32	0.34	0.94	0.48	0.85	0.55	1.03	0.37	0.69	0.64	0.35	0.89	1.01	0.74	0.25	0.79	0.43	0.14	0.96	0.56	1.02	1.8	2.4	2.85	_	_	_	_	1.74172	_	_	_	_	0.000124292	_	_	_	_	up	4
Potri.002G230300	AT3G21710	_	_	actin-related 8 [Jatropha curcas]	_	_	0	0	0.12	0	0.15	0.35	0.33	0	0	0.32	0	0	1.46	1.41	0.32	0.86	0.54	0.53	1.42	1.07	2.03	0.21	0.2	0.34	_	_	_	_	-1.63567	_	_	_	_	0.0418988	_	_	_	_	down	4
Potri.002G231400	AT4G08910	_	_	ATP-dependent helicase nuclease subunit A	_	_	0	0	0.22	0.14	0.14	0.16	0	0	0	0.15	0	0.13	0.34	0.15	0	0	0.17	0	0.19	0	0	3.69	4	4.35	_	_	_	_	4.17419	_	_	_	_	3.74534e-06	_	_	_	_	up	4
Potri.002G233000	AT1G05835	_	PHD finger protein	phd finger [Ricinus communis]	_	_	0	0	0.14	0	0.18	0	0	0	0	0	0	0	0	0.19	0	0	0	0	0.24	0.21	0	0	0.72	1.02	_	_	_	_	1.79597	_	_	_	_	0.0472957	_	_	_	_	up	4
Potri.002G233400	AT5G16490	RIC4	ROP-interactive CRIB motif-containing protein 4	CRIB domain-containing RIC4-like	_	_	2.67	5.18	5.81	4.09	5.65	4.64	3.35	3.04	4.51	4.7	2.76	2.99	4.03	4.19	3.02	4.4	4.53	3.19	4.63	4.47	2.91	1.63	0.96	1.62	_	_	_	_	-1.34723	_	_	_	_	0.00240588	_	_	_	_	down	4
Potri.002G235000	AT3G25400	_	_	dCTP pyrophosphatase 1-like	_	_	3.09	4.53	2.54	2.5	2.82	3.08	4.3	1.87	2.72	2.64	2.81	2.7	4.03	3.23	5.34	3.66	2.68	3.51	3.9	3.41	3.54	1.91	2.31	1.22	_	_	_	_	-1.22384	_	_	_	_	0.0021642	_	_	_	_	down	4
Potri.002G235500	AT3G23670	KINESIN-12B,PAKRP1L	phragmoplast-associated kinesin-related protein, putative	PHRAGMOPLAST-ASSOCIATED KINESIN-RELATED 1 [Populus trichocarpa]	_	_	0.24	0.56	0.89	0.35	0.44	0.83	0.73	0.61	1.08	0.58	0.61	0.59	0.68	0.66	0.44	0.41	0.32	0.42	1.1	0.83	0.97	1.12	1.53	1.15	_	_	_	_	1.07652	_	_	_	_	7.06253e-07	_	_	_	_	up	4
Potri.002G236200	AT3G23730	XTH16	xyloglucan endotransglucosylase/hydrolase 16	brassinosteroid-regulated BRU1-like	_	_	4.26	7.02	11	5.83	10.2	10.09	5.97	7.49	7.33	11.58	11.14	11.4	13.44	9.2	2.74	6.94	6.66	3.72	11.23	9.72	11.47	34.64	36.78	33.55	_	_	_	_	2.05873	_	_	_	_	3.85254e-22	_	_	_	_	up	4
Potri.002G236400	AT4G15550	IAGLU	indole-3-acetate beta-D-glucosyltransferase	crocetin chloroplastic-like	_	_	6.67	6.5	6.51	5.8	6.4	6.38	6.51	7.59	7.38	6.19	5.36	5.61	6.98	4.96	4.07	2.91	2.95	3.88	8.8	7.69	7.16	9.72	11.5	10.78	_	_	_	_	1.01041	_	_	_	_	3.54642e-12	_	_	_	_	up	4
Potri.002G236700	AT3G26770	_	NAD(P)-binding Rossmann-fold superfamily protein	short-chain dehydrogenase reductase family partial [Populus trichocarpa]	_	_	0.45	0.35	0.4	0.38	0.63	0.43	0.41	0.64	0.14	0.4	0.55	0.35	0.61	0.26	0.13	0	0.9	0.73	1.18	0.29	1.38	1.55	1.69	1.57	_	_	_	_	2.10693	_	_	_	_	0.00949398	_	_	_	_	up	4
Potri.002G238800	AT4G13710	_	Pectin lyase-like superfamily protein	probable pectate lyase 8	_	_	0.03	0.1	0	0	0	0	0.04	0	0	0	0.05	0.03	0	0.07	0.07	0	0	0	0.09	0.12	0.13	0.94	1.76	1.52	_	_	_	_	4.13326	_	_	_	_	2.18941e-09	_	_	_	_	up	4
Potri.002G239700	AT4G12800	PSAL	photosystem I subunit l	photosystem I reaction center subunit chloroplastic-like	_	_	4.17	5.83	7.06	2.85	6.04	6.28	3.05	3.73	2.48	4.42	4.09	6.34	4.21	3.44	3.16	6.91	6.51	3.49	5.57	5.84	4.46	5.44	8.46	8.28	_	_	_	_	1.03167	_	_	_	_	0.00104361	_	_	_	_	up	4
Potri.002G240300	AT3G24750	_	_	hypothetical protein POPTR_0002s24140g [Populus trichocarpa]	_	_	9.05	8.09	8.47	10.76	9.51	6.72	9.96	9.52	9.26	8.19	9.61	8.14	0.23	0.5	0.71	0	0.68	0.67	0.26	0.23	0	0.13	0	0.11	_	_	_	_	-1.93807	_	_	_	_	0.0451846	_	_	_	_	down	4
Potri.002G240700	AT5G48850	ATSDI1	Tetratricopeptide repeat (TPR)-like superfamily protein	SULFUR DEFICIENCY-INDUCED 1	_	_	225.46	253.49	260.81	245.75	261.03	264.55	276.06	277.06	278.19	217.49	218.72	219.69	318.1	226.76	170.84	132.77	145.28	151.06	230.75	246.72	241.2	138.23	86.66	95.51	_	_	_	_	-1.14087	_	_	_	_	5.27535e-12	_	_	_	_	down	4
Potri.002G240900	AT1G04760	ATVAMP726,VAMP726	vesicle-associated membrane protein 726	vesicle-associated membrane 726 [Morus notabilis]	_	_	10.61	11.36	13.62	11.27	11.54	12.88	11.99	14.68	9.97	13.15	13.16	10.33	14.75	14.27	13.04	11.92	12.8	11.27	13.23	12.79	10.91	6.69	7.09	6.96	_	_	_	_	-1.01628	_	_	_	_	5.07888e-08	_	_	_	_	down	4
Potri.002G242700	AT5G48740	_	Leucine-rich repeat protein kinase family protein	probable LRR receptor-like serine threonine- kinase At5g48740	_	_	0.22	0.75	0.86	0.18	0.61	0.77	0.54	0.4	0.53	0.53	0.51	0.69	1.45	0.7	0.37	0.7	0.59	0.5	0.9	1.37	0.95	2.08	2.47	2.81	_	_	_	_	1.56653	_	_	_	_	4.12911e-11	_	_	_	_	up	4
Potri.002G243800	AT3G25030	_	RING/U-box superfamily protein	zinc finger family [Populus trichocarpa]	_	_	8.43	13.18	13.74	8.45	10.93	11.71	13.35	11.58	11.6	10.66	11.4	9.6	22.32	19.67	18.13	20.19	21.47	19.76	25.75	21.2	24.78	42.24	47.76	41.55	_	_	_	_	1.12627	_	_	_	_	4.54866e-25	_	_	_	_	up	4
Potri.002G245700	AT3G07210	_	_	hypothetical protein POPTR_0002s24710g [Populus trichocarpa]	_	_	2.32	3.01	2.93	2.04	3.15	3.94	2.32	3.02	2.28	3.62	4.34	4.22	2.4	1.76	1.2	0.92	1.15	1.18	1.74	1.28	1.73	4.81	5.86	5.46	_	_	_	_	1.59462	_	_	_	_	6.7728e-19	_	_	_	_	up	4
Potri.002G246400	AT3G25130	_	_	hypothetical protein POPTR_0002s24780g [Populus trichocarpa]	_	_	0.47	1.18	1.32	0.64	0.96	1.45	0.57	1.29	0.96	0.67	1.22	0.39	1.02	1.85	0.89	0.7	1.25	1.1	1.83	2.96	2.05	5.17	3.94	2.98	_	_	_	_	1.57961	_	_	_	_	3.62053e-07	_	_	_	_	up	4
Potri.002G247900	AT3G07320	_	O-Glycosyl hydrolases family 17 protein	probable glucan endo-1,3-beta-glucosidase A6	_	_	4.21	7.78	10.4	5.84	8.06	10.62	9.87	7.03	8.81	8.43	11.04	10.15	6.99	8.33	3.73	5.7	5.14	5.61	9.48	8.86	10.03	19.46	22.69	22.78	_	_	_	_	1.76186	_	_	_	_	1.09142e-22	_	_	_	_	up	4
Potri.002G249900	AT4G12970	EPFL9,STOMAGEN	stomagen	EPIDERMAL PATTERNING FACTOR 9	_	_	4.19	4.31	6.77	3.47	4.47	7.47	2.39	3.52	4.09	4.85	4.46	6.29	27.18	23.05	25.47	17.56	19.57	21.64	21.11	28.12	20.99	56.74	61.47	60.35	_	_	_	_	1.23211	_	_	_	_	5.08712e-13	_	_	_	_	up	4
Potri.002G250000	AT3G25400	_	_	dCTP pyrophosphatase 1-like	_	_	19.5	13.67	11.5	13.73	10.97	9.02	16.86	15.7	16.34	16.5	15.75	16.39	23.38	28.45	26.4	24.46	28.48	27.22	23.79	30.61	23.45	9.04	9.37	6.51	_	_	_	_	-1.65462	_	_	_	_	1.3048e-11	_	_	_	_	down	4
Potri.002G250800	AT5G48500	_	_	atp-dependent rna helicase dbp7	_	_	3.39	5.88	8.21	4.39	7.47	10.74	7.99	6.97	8.11	5.25	5.48	5.58	8.04	6.55	3.65	5.13	6.25	5.56	7.28	6.46	6.82	9.76	12.78	14.44	_	_	_	_	1.03375	_	_	_	_	6.96199e-08	_	_	_	_	up	4
Potri.002G251000	AT5G48485	DIR1	Bifunctional inhibitor/lipid-transfer protein/seed storage 2S albumin superfamily protein	lipid-transfer DIR1	_	_	1.43	9.09	18.27	3.08	8.89	18.5	9.64	10.74	11.36	17.84	20.2	18.66	44.29	23.16	8.65	12.6	9.87	10.26	56.4	52.75	50.08	99.96	102.55	100.58	_	_	_	_	1.96135	_	_	_	_	5.89736e-06	_	_	_	_	up	4
Potri.002G251600	AT5G48460	_	Actin binding Calponin homology (CH) domain-containing protein	Fimbrin 2	_	_	1.2	2.27	4.39	2.11	2.66	4.18	3.22	2.79	2.95	2.5	2.62	2.78	6.05	4.17	2.18	2.49	3.09	2.51	4.89	4.46	5.11	14.42	13.95	13.41	_	_	_	_	1.76042	_	_	_	_	1.73859e-18	_	_	_	_	up	4
Potri.002G252200	AT4G29020	_	glycine-rich protein	glycine-rich family [Populus trichocarpa]	_	_	0	0	0.42	0	0	0	0	0	0	0	0	0	1.59	1.91	0	0.25	0	0	0.71	0.31	2.9	19.46	40.68	32.31	_	_	_	_	4.53629	_	_	_	_	7.85232e-12	_	_	_	_	up	4
Potri.002G256500	AT4G28650	_	Leucine-rich repeat transmembrane protein kinase family protein	leucine-rich repeat receptor kinase PXL2	_	_	0.1	0.22	0.33	0.32	0.32	0.61	0.46	0.27	0.12	0.23	0.54	0.15	1.03	0.28	0.28	0.05	0.25	0.25	0.5	0.75	0.52	1.96	2.64	2.95	_	_	_	_	2.25808	_	_	_	_	7.1664e-11	_	_	_	_	up	4
Potri.002G257700	AT1G04040	_	HAD superfamily, subfamily IIIB acid phosphatase	acid phosphatase 1	_	_	1.73	3.54	3.5	2.29	3.14	3.28	2	2.66	2.31	3.4	1.71	2.42	4.57	3.57	3.02	3.5	2.59	2.16	4.62	5.03	4.41	11.7	13.52	11.91	_	_	_	_	1.72098	_	_	_	_	1.57811e-26	_	_	_	_	up	4
Potri.002G257900	AT5G44030	CESA4,IRX5,NWS2	cellulose synthase A4	cellulose synthase 4 [Populus tomentosa]	_	_	146.04	225.33	301.53	242.24	269.79	282.16	254.81	237.35	255.82	228.16	216.18	233.92	347.23	303.49	250.45	287.96	272.94	249.28	285.51	278.94	288.32	66.94	61.18	56.42	_	_	_	_	-2.26531	_	_	_	_	5.53622e-28	_	_	_	_	down	4
Potri.002G258700	AT5G46050	ATPTR3,PTR3	peptide transporter 3	NRT1 PTR FAMILY -like	_	_	0.68	0.77	0.54	0.7	0.84	0.32	1.12	0.77	0.55	0.73	0.2	0.51	0.5	0.71	0.8	0.65	0.57	0.64	0.37	0.89	0.84	0.28	0	0.08	_	_	_	_	-2.29595	_	_	_	_	0.00937544	_	_	_	_	down	4
Potri.002G260000	AT1G75250	ATRL6,RL6,RSM3	RAD-like 6	RADIALIS-like 3	MYB_related	MYB-related	224.26	200.17	170.9	231.06	194.96	167.57	160.38	178.97	171.29	186.35	185.12	182.04	203.07	232.95	240.43	171.39	185.12	209.84	121.91	132.15	126.25	34.01	31.82	34.19	_	_	_	_	-2.75719	_	_	_	_	7.28585e-62	_	_	_	_	down	4
Potri.002G260800	_	_	_	FAM9A-like [Pyrus x bretschneideri]	_	_	16.55	20.08	14.84	19.71	16.26	12.31	17.39	15.89	18.95	15.24	21.95	19.6	13.96	16.81	19.78	13.54	16.51	18.77	10.71	10.97	11.08	5.64	2.95	5.61	_	_	_	_	-1.81804	_	_	_	_	8.25072e-12	_	_	_	_	down	4
Potri.002G261700	AT5G42710	_	_	Cytochrome c oxidase subunit 3	_	_	5.46	9.06	11.07	9.68	9.46	11.47	10.28	9.46	8.82	9.3	9.96	9.83	14.92	15.85	14.83	14.33	14.01	14.53	12.87	14.75	14.38	4.84	5.4	5.03	_	_	_	_	-1.56804	_	_	_	_	6.2966e-12	_	_	_	_	down	4
Potri.003G001200	AT4G24265	_	_	homeobox Hox-C4	_	_	0.89	0.87	1.47	0.38	1.13	2.7	2.55	1.01	1.57	1.98	0.9	1.39	1.95	1.93	1.18	2.11	1.18	1.74	3.16	2.04	2.42	4.41	2.83	5.35	_	_	_	_	1.29822	_	_	_	_	8.20286e-05	_	_	_	_	up	4
Potri.003G003700	AT1G09600	_	Protein kinase superfamily protein	probable serine threonine- kinase At1g09600	_	_	1.98	3.69	4.26	3.13	3.82	4.71	4.15	4.18	3.62	3.2	3.19	3.74	5.86	4.72	3.54	4.17	4.4	2.98	4.1	4.25	4.63	1.09	0.89	1.24	_	_	_	_	-2.08336	_	_	_	_	6.39523e-14	_	_	_	_	down	4
Potri.003G006100	AT4G24275	_	_	G patch domain-containing 8-like	_	_	3.42	3.1	1.9	2.63	0.81	3.91	4.55	4.92	4.38	2.57	3.2	3.18	5.09	6.65	6.58	9.69	10.25	7.26	6.19	5.89	11.51	18.91	16.15	12.52	_	_	_	_	1.33481	_	_	_	_	3.72941e-06	_	_	_	_	up	4
Potri.003G008700	AT1G78560	_	Sodium Bile acid symporter family	probable sodium metabolite cotransporter chloroplastic	_	_	7.6	7.12	7.34	7.68	7.82	7.38	8.96	7.27	7.69	9.51	10.58	9.4	2.63	2.96	3.06	3.09	3.01	3.01	5.71	3.93	4.36	8.66	11.17	8.88	_	_	_	_	1.70746	_	_	_	_	8.12832e-27	_	_	_	_	up	4
Potri.003G009400	AT1G58070	_	_	WEB family At3g51220-like	_	_	0.66	2.07	4.35	1.86	2.42	2.96	1.99	0.75	1.69	1.77	1.6	1.89	3.34	3.63	1.17	2.44	0.88	1.94	3.22	3.24	2.25	6.8	7.66	9.62	_	_	_	_	1.55441	_	_	_	_	8.44017e-06	_	_	_	_	up	4
Potri.003G018700	AT1G22030	_	_	hypothetical protein POPTR_0003s01260g [Populus trichocarpa]	_	_	2.71	2.97	2.62	3.51	2.9	2.25	3.75	3.4	5.55	4.99	2.41	2.95	5.66	6.73	6.71	4.72	6.64	3.87	3.24	5.67	4.42	3.09	2.63	1.71	_	_	_	_	-1.35285	_	_	_	_	4.39307e-06	_	_	_	_	down	4
Potri.003G019800	AT3G06470	_	GNS1/SUR4 membrane protein family	elongation of fatty acids A-like	_	_	0.56	0.22	1.1	0	0.47	0.53	1	0.95	0.89	0.99	0.9	1.01	0.75	0.64	0.16	0.15	0.18	0.54	0.62	0.91	0.94	4.65	3.94	4.03	_	_	_	_	2.8582	_	_	_	_	1.53989e-07	_	_	_	_	up	4
Potri.003G019900	AT5G17540	_	HXXXD-type acyl-transferase family protein	methanol O-anthraniloyltransferase-like	_	_	0.3	0.93	1.13	0.45	1.11	1.39	2.86	2.48	2.28	2.35	1.44	1.34	2.4	1.03	1.28	1.36	0.66	1.29	2.81	1.94	1.88	0.6	0.15	0.25	_	_	_	_	-2.13184	_	_	_	_	0.00365092	_	_	_	_	down	4
Potri.003G020200	AT5G64080	_	Bifunctional inhibitor/lipid-transfer protein/seed storage 2S albumin superfamily protein	non-specific lipid-transfer At5g64080	_	_	0.49	1.67	2.16	0.55	1.02	1.36	1.48	1.4	1.57	1.85	0.93	1.19	1.99	1.61	1.35	0.87	1.09	0.21	2.09	2.68	1.56	5	6.62	4.25	_	_	_	_	1.6301	_	_	_	_	2.51909e-10	_	_	_	_	up	4
Potri.003G021400	AT2G19480	NAP1;2,NFA02,NFA2	nucleosome assembly protein 1;2	nucleosome assembly 1 2-like isoform X3	_	_	0.15	0.12	0.47	0.09	0.68	0.97	0.64	0.17	0	0.45	0.49	0.24	0.61	0.35	0.36	0.56	0.3	0.59	0.45	0.3	0.41	1.04	1.93	0.77	_	_	_	_	1.40567	_	_	_	_	0.0366965	_	_	_	_	up	4
Potri.003G022600	AT5G16850	ATTERT,TERT	telomerase reverse transcriptase	telomerase reverse transcriptase	_	_	0.59	0.51	1.31	0.62	0.47	0.88	0.44	0.54	0.39	0.89	0.49	0.71	0.82	0.55	0.65	0.52	0.76	0.52	0.83	0.83	1.09	1.46	1.89	1.55	_	_	_	_	1.25845	_	_	_	_	1.94858e-08	_	_	_	_	up	4
Potri.003G022900	AT5G64570	ATBXL4,XYL4	beta-D-xylosidase 4	beta-xylosidase alpha-L-arabinofuranosidase 2-like	_	_	0.07	0.16	0.3	0.16	0.08	0.18	0.21	0.16	0.04	0.21	0.17	0.07	0.79	0.28	0.04	0.07	0.05	0.13	0.36	0.59	0.42	1.68	1.7	1.31	_	_	_	_	2.06057	_	_	_	_	2.25896e-09	_	_	_	_	up	4
Potri.003G024900	AT1G60500	DRP4C	Dynamin related protein 4C	dynamin-related 4C-like	_	_	1.98	2.07	4.12	1.98	2.48	3	3.18	2.26	3.1	3.14	2.49	3.12	2.57	2.29	1.21	1.62	2.23	1.24	1.97	3.16	2.19	4.24	4.05	4.36	_	_	_	_	1.05267	_	_	_	_	3.63101e-05	_	_	_	_	up	4
Potri.003G025000	AT1G15780	_	_	mediator of RNA polymerase II transcription subunit 15a-like isoform X2 [Populus euphratica]	_	_	0.05	0	0.04	0.09	0.09	0.03	0	0	0.1	0	0.12	0.03	0.21	0.09	0.09	0.05	0.1	0.03	0.08	0	0.1	0	0.04	0	_	_	_	_	-2.21897	_	_	_	_	0.0334042	_	_	_	_	down	4
Potri.003G028600	AT4G34138	UGT73B1	UDP-glucosyl transferase 73B1	scopoletin glucosyltransferase-like	_	_	4.71	5.1	8.9	7.33	6.93	8.33	5.23	4.54	7.88	4.73	5.27	6.39	9.27	7.53	11.95	5.73	10.07	10.35	8.67	5.68	8.37	4.41	4.87	2.29	_	_	_	_	-1.30321	_	_	_	_	0.00205257	_	_	_	_	down	4
Potri.003G029200	AT1G07390	AtRLP1,RLP1	receptor like protein 1	LRR receptor-like serine threonine- kinase FLS2 isoform X1 [Populus euphratica]	_	_	3.13	3.05	2.81	2.03	3.53	3.2	6.87	5.31	6.41	5.54	4.84	4.19	8.43	7.71	14.27	9.1	13.18	14.02	13.32	15.1	11.16	4.13	6.24	4.84	_	_	_	_	-1.01367	_	_	_	_	0.000820543	_	_	_	_	down	4
Potri.003G029400	AT2G25470	AtRLP21,RLP21	receptor like protein 21	LRR receptor-like serine threonine- kinase FLS2 isoform X1 [Populus euphratica]	_	_	15.67	10.95	9.87	13.86	10.39	8.34	16.28	13.81	14.55	12.55	12.61	11.46	22.37	33.27	38.87	31.81	35.28	40.75	32.55	31.93	33.8	14.82	14.15	12.6	_	_	_	_	-1.20215	_	_	_	_	5.66497e-09	_	_	_	_	down	4
Potri.003G030200	_	_	_	PREDICTED: uncharacterized protein LOC105139931 isoform X1	_	_	5.79	8.32	10.49	6.4	10.9	9.83	9.26	6.92	7.77	6.76	5.68	6.6	9.2	8.77	9.17	8.71	9.17	6.78	7.24	5.34	6.71	4.19	2.13	4.08	_	_	_	_	-1.36814	_	_	_	_	4.85367e-07	_	_	_	_	down	4
Potri.003G030700	AT3G52820	ATPAP22,PAP22	purple acid phosphatase 22	purple acid phosphatase 22-like	_	_	0.12	0.64	0.41	0.26	0.46	1.05	0.14	0.13	0.37	0.21	0.09	0.3	0.63	0.54	0.28	0.43	0.31	0.23	0.35	0.23	0.16	1.69	1.58	2.66	_	_	_	_	1.99103	_	_	_	_	0.000367513	_	_	_	_	up	4
Potri.003G032200	AT3G15820	ROD1	phosphatidic acid phosphatase-related / PAP2-related	phosphatidylcholine:diacylglycerol cholinephosphotransferase 1-like	_	_	6.49	11.65	16.09	9.51	12.79	15.75	8.36	8.12	7.06	8.41	9.37	7.59	6.44	6.48	2.87	3.64	3.35	2.69	7.22	6.43	5.25	10.36	12.85	11.91	_	_	_	_	1.15627	_	_	_	_	5.36848e-08	_	_	_	_	up	4
Potri.003G033000	AT1G15360	SHN1,WIN1	Integrase-type DNA-binding superfamily protein	ethylene-responsive transcription factor WIN1-like	ERF	AP2-EREBP	0	0	0	0	0.16	0	0	0	0	0.17	0	0	0	0	0	0	0	0	0	0	0	0	0.42	0.71	_	_	_	_	2.39307	_	_	_	_	0.0261735	_	_	_	_	up	4
Potri.003G035400	AT4G33000	ATCBL10,CBL10,SCABP8	calcineurin B-like protein 10	calcineurin B 10 isoform X2	_	_	3.59	3.98	4.02	2.3	3.25	4.33	3.54	3.29	3.12	5.62	5.16	4.14	11.07	9.72	8.57	10.67	9.04	8.29	10.44	8.6	9.22	21.24	21.82	23.18	_	_	_	_	1.17159	_	_	_	_	9.23003e-15	_	_	_	_	up	4
Potri.003G035900	AT3G13730	CYP90D1	cytochrome P450, family 90, subfamily D, polypeptide 1	3-epi-6-deoxocathasterone 23-monooxygenase-like isoform X2	_	_	1	0.67	0.18	0.45	0.35	0.11	0.21	0.2	0.22	0.24	0.09	0.09	0.35	0.43	1.25	1.05	1.21	1.11	0.17	0.07	0.16	0.04	0.09	0.14	-1.54117	-1.9483	_	-2.16334	-2.56092	0.0446517	0.00891552	_	0.00544749	0.000150187	down	down	_	down	down	1
Potri.003G037700	AT1G55180	PLDALPHA4,PLDEPSILON	phospholipase D alpha 4	phospholipase D epsilon	_	_	0.65	1.57	2.44	0.86	2.46	3.7	0.85	1.82	1.13	1.05	0.86	0.55	3.34	2.46	0.35	0.44	0.63	0.84	1.86	2.32	2.09	5.13	6.62	5.68	_	_	_	_	1.5024	_	_	_	_	0.000168665	_	_	_	_	up	4
Potri.003G037800	AT4G33000	ATCBL10,CBL10,SCABP8	calcineurin B-like protein 10	calcineurin B 10 isoform X2	_	_	3.72	2.52	4.16	2.91	3.74	2.81	3.3	2.51	3.31	4.12	3.79	4.01	7.9	7	8.12	9.9	7.7	7.81	7.31	5.88	6.91	18.22	21.61	18.03	_	_	_	_	1.31571	_	_	_	_	1.20629e-15	_	_	_	_	up	4
Potri.003G038200	AT3G13730	CYP90D1	cytochrome P450, family 90, subfamily D, polypeptide 1	3-epi-6-deoxocathasterone 23-monooxygenase-like isoform X2	_	_	0.75	0.44	0.2	0.28	0.25	0.32	0.17	0.19	0.14	0.07	0.09	0.12	0.41	0.48	0.85	1.35	1.07	1.56	0.33	0.22	0.11	0.13	0.08	0.07	_	-2.08868	_	_	-2.41001	_	0.00555763	_	_	0.000166351	_	down	_	_	down	3
Potri.003G039000	AT1G72970	EDA17,HTH	Glucose-methanol-choline (GMC) oxidoreductase family protein	adhesion of calyx edges family [Populus trichocarpa]	_	_	0.62	0.68	1.08	0.77	0.98	1.34	1.18	0.7	1.2	0.94	0.99	0.94	1.8	1.21	0.6	0.76	0.38	0.23	1.14	1.18	1.28	15.14	19.99	18.69	_	_	-1.10351	_	3.89111	_	_	0.0255918	_	1.04551e-56	_	_	down	_	up	3
Potri.003G041700	AT1G54470	RPP27	RNI-like superfamily protein	probable LRR receptor-like serine threonine- kinase At4g36180 isoform X3	_	_	0	0.09	0.05	0	0	0	0	0	0	0.07	0	0	0.08	0	0.07	0	0	0.08	0	0	0.08	0.18	0.54	0.46	_	_	_	_	2.3685	_	_	_	_	0.0239586	_	_	_	_	up	4
Potri.003G042000	_	_	_	metaxin-related family [Populus trichocarpa]	_	_	0.28	0	0.98	2.52	2.21	0.72	2.02	1.28	1.79	0.33	0.45	0.58	3.02	1.29	1.98	2.36	0.37	4.01	4.19	1.1	2.29	0	0	0	_	_	_	_	-3.40761	_	_	_	_	0.00158081	_	_	_	_	down	4
Potri.003G042700	AT1G72670	iqd8	IQ-domain 8	calmodulin-binding family [Populus trichocarpa]	_	_	0.22	0.87	1.76	0.5	1.5	1.49	1.61	0.95	0.85	0.86	1.17	1.04	1.65	1.03	1.11	1.17	0.96	0.79	2.16	1.96	2.04	3.55	3.74	4.29	_	_	_	_	1.60287	_	_	_	_	4.43959e-10	_	_	_	_	up	4
Potri.003G044900	AT2G02480	STI	AAA-type ATPase family protein	STICHEL family [Populus trichocarpa]	_	_	0.79	1.34	1.89	1.15	1.38	2.1	1.78	1.16	1.39	1.18	1.76	1.54	2.43	1.36	0.96	1.32	0.98	1.05	1.77	1.7	1.95	3.98	4.98	4.86	_	_	_	_	1.55497	_	_	_	_	6.94128e-14	_	_	_	_	up	4
Potri.003G047800	AT3G16490	IQD26	IQ-domain 26	IQ-DOMAIN 14-like [Vitis vinifera]	_	_	0.33	0.81	0.97	0.8	0.66	0.66	0.55	0.74	0.58	1	0.95	0.61	0.61	0.68	0.31	0.34	0.34	0.34	0.87	0.59	0.35	0.69	1.36	1.31	_	_	_	_	1.04157	_	_	_	_	0.0314424	_	_	_	_	up	4
Potri.003G050200	AT5G25840	_	Protein of unknown function (DUF1677)	hypothetical protein POPTR_0003s04870g [Populus trichocarpa]	_	_	13.89	5.19	6.35	9.5	7.48	8.87	4.72	6.53	5.79	7.53	4.39	8.46	1.22	1.39	2.13	2.86	0.8	0.39	2.71	1.58	0.82	5.05	4.96	5.34	_	_	_	_	1.62588	_	_	_	_	0.0168301	_	_	_	_	up	4
Potri.003G051100	AT2G26490	_	Transducin/WD40 repeat-like superfamily protein	Transducin WD40 repeat-like superfamily isoform 1 [Theobroma cacao]	_	_	0.08	0.08	0.19	0.06	0.12	0.17	0.13	0.15	0.07	0.06	0.04	0.11	0.11	0	0	0.03	0	0	0	0	0.07	0.28	0.2	0.17	_	_	_	_	2.27984	_	_	_	_	0.0153858	_	_	_	_	up	4
Potri.003G052900	AT1G45688	_	_	late embryogenesis abundant [Medicago truncatula]	_	_	1.84	1.98	2.82	2.39	2.2	2.27	2.63	2.22	1.91	2.86	3.53	2.32	1.16	0.6	0.95	0.73	0.68	0.67	0.94	0.23	1.09	3.23	4.2	1.81	_	_	_	_	1.71146	_	_	_	_	2.62391e-08	_	_	_	_	up	4
Potri.003G056900	AT3G15540	IAA19,MSG2	indole-3-acetic acid inducible 19	auxin-induced 22A [Populus trichocarpa]	_	AUX/IAA	0	0.06	0.19	0	0.12	0.23	0.04	0.16	0.05	0	0	0.07	0.77	0.54	0.13	0.26	0.14	0.05	0.16	0.28	0.15	2.01	1.5	2.21	_	_	_	_	1.99634	_	_	_	_	3.19273e-06	_	_	_	_	up	4
Potri.003G057100	AT3G50280	_	HXXXD-type acyl-transferase family protein	uncharacterized acetyltransferase At3g50280-like	_	_	3.94	5.86	6.4	5.51	4.54	7	6.94	5.69	5.9	7.53	10.25	9.37	3.75	2.33	1.02	2.84	2.29	1.87	4.02	3.14	3	6.58	6.6	6.07	_	_	_	_	1.43637	_	_	_	_	1.3026e-06	_	_	_	_	up	4
Potri.003G057200	AT5G67150	_	HXXXD-type acyl-transferase family protein	uncharacterized acetyltransferase At3g50280-like	_	_	0.7	0.47	1.85	1.36	1.36	1.8	2.3	1.15	1.8	1.67	2.28	1.77	0.68	0.35	0.12	0.64	0.8	0.26	0.3	0.53	0.82	0.61	1.2	1.78	_	_	_	_	1.54085	_	_	_	_	0.0164892	_	_	_	_	up	4
Potri.003G057400	AT1G15550	ATGA3OX1,GA3OX1,GA4	gibberellin 3-oxidase 1	gibberellin 3-beta-dioxygenase 1-like	_	_	0.81	0	0.29	0	0.09	0.21	0.29	0.28	0.42	0.58	0.13	0.51	0	0.09	0	0.09	0	0	0.36	0.21	0	0.62	0.12	0.41	_	_	_	_	2.08918	_	_	_	_	0.019786	_	_	_	_	up	4
Potri.003G058600	AT3G15550	_	_	Gb: [Theobroma cacao]	_	_	0.84	1.76	2.92	1.21	2.43	2.81	3.22	2.19	2.82	2.28	1.89	2.28	2.84	1.73	1.49	1.98	1.74	1.16	3.22	3.31	3.06	4.78	7	4.91	_	_	_	_	1.45801	_	_	_	_	4.14649e-12	_	_	_	_	up	4
Potri.003G059700	AT1G15460	ATBOR4,BOR4	HCO3- transporter family	boron transporter 4-like	_	_	7.13	5.2	2.79	4.97	4.32	2.71	3.48	2.91	3.32	2.17	2.01	2.77	0.74	1.94	2.63	1.19	1.84	2.9	0.82	0.76	0.99	0.44	0.27	0.51	_	-1.10466	_	_	-2.04869	_	0.0236601	_	_	1.65589e-05	_	down	_	_	down	3
Potri.003G061600	AT3G19360	_	Zinc finger (CCCH-type) family protein	zinc finger CCCH domain-containing 39-like isoform X1	C3H	C3H	2.91	4.84	2.66	3.07	3.28	2.56	2.56	2.97	2.64	4.32	5.59	3.96	1.06	0.91	1.07	0.7	0.96	0.32	0.91	1.43	1.4	2.77	2.27	1.76	_	_	_	_	1.12475	_	_	_	_	0.00366417	_	_	_	_	up	4
Potri.003G062000	AT1G27340	_	Galactose oxidase/kelch repeat superfamily protein	Galactose oxidase kelch repeat superfamily isoform partial [Theobroma cacao]	_	_	2.1	2.87	5.06	2.65	3.24	6.7	5.36	5.67	4.36	7.47	8.47	7.48	29.45	34.33	24.69	32.05	23.59	24.68	32.91	26.38	31.7	57.62	64.2	60.91	_	1.1757	_	_	1.03962	_	4.00564e-05	_	_	7.60562e-13	_	up	_	_	up	3
Potri.003G062200	AT1G15400	_	_	hypothetical protein POPTR_0003s06070g [Populus trichocarpa]	_	_	5.06	3.57	2.29	5.87	3.85	4.17	4.51	2.79	3.75	3.48	3.16	5.41	11.41	6.96	8.83	10.49	8.42	9.32	12.43	11.51	13.29	21.83	20.46	24.71	_	_	_	_	1.29989	_	_	_	_	3.01262e-07	_	_	_	_	up	4
Potri.003G062300	AT1G15385	_	_	hypothetical protein POPTR_0003s06080g [Populus trichocarpa]	_	_	0	0	0	0	0.33	0	0	0	0	0	0	0	0	0	0	0.61	0.38	0	0	0	0	1.32	1.3	1.1	_	_	_	_	2.85988	_	_	_	_	0.020529	_	_	_	_	up	4
Potri.003G064600	AT5G14750	ATMYB66,MYB66,WER,WER1	myb domain protein 66	transcription factor MYB114-like	MYB	MYB	0.14	0	0.36	0.15	0	0.17	0.49	0.47	0.35	0.32	0	0.14	0	0	0.16	0.14	0.36	0.18	0	0	0.19	0.83	0.61	0.52	_	_	_	_	2.03718	_	_	_	_	0.0192135	_	_	_	_	up	4
Potri.003G065300	AT1G72610	ATGER1,GER1,GLP1	germin-like protein 1	auxin-binding ABP19a-like	_	_	235.56	486.01	690.12	303.1	546.45	719.74	527.02	593.54	539.59	733.86	696.66	709.99	2090.09	1614.58	1086.06	1149.62	1143.24	1024.62	1594.23	1635.49	1624.32	3179.63	3229.52	3187.8	_	_	_	_	1.00633	_	_	_	_	2.42167e-05	_	_	_	_	up	4
Potri.003G066300	AT2G05940	_	Protein kinase superfamily protein	receptor kinase At1g72540	_	_	5.46	8.66	11.93	12.27	10.15	13.24	12.09	11.98	10.62	8.17	9.84	10.26	16.29	17.62	15.28	18.01	15.7	16.34	11.23	16.34	15.59	3.97	4.96	3.5	_	_	_	_	-1.98066	_	_	_	_	1.29317e-22	_	_	_	_	down	4
Potri.003G066400	AT5G07990	CYP75B1,D501,TT7	Cytochrome P450 superfamily protein	cytochrome P450 71A1-like	_	_	15.19	65.71	106.26	54.28	71.18	102.79	55.61	46.62	46.19	59.45	58.72	55.98	52.39	55.55	50.51	72.14	80.37	76.09	63.68	59.16	60.82	315.51	333.58	340.01	_	_	_	_	2.5912	_	_	_	_	6.22632e-19	_	_	_	_	up	4
Potri.003G066600	AT5G07990	CYP75B1,D501,TT7	Cytochrome P450 superfamily protein	cytochrome P450 71A1-like	_	_	20.13	58.88	85.6	45.06	63.67	80.82	51.28	46.63	52.93	62.82	64.35	61.11	69.36	62.97	59.47	91.47	88.76	83.29	69.13	66.11	60.25	222.83	246.86	261.15	_	_	_	_	1.9075	_	_	_	_	6.81402e-16	_	_	_	_	up	4
Potri.003G066800	AT5G07990	CYP75B1,D501,TT7	Cytochrome P450 superfamily protein	cytochrome P450 71A1-like	_	_	41.08	111.27	175.28	89.17	125.69	173.11	97.47	86.03	89.89	121.57	117.14	122.93	148.09	131.77	121.82	181.48	198.22	161	154.62	129.85	136.61	455.38	516.7	489.06	_	_	_	_	1.84534	_	_	_	_	8.01637e-18	_	_	_	_	up	4
Potri.003G070200	AT3G14170	_	Plant protein of unknown function (DUF936)	hypothetical protein POPTR_0003s06780g [Populus trichocarpa]	_	_	5.29	9.38	13.02	8.69	11.44	10.59	11	9.28	11.32	8.79	10.07	8.65	15.76	13.84	12.08	11.9	13.02	12.05	11.97	13.35	14.01	6.2	5.67	6.45	_	_	_	_	-1.16704	_	_	_	_	3.8932e-06	_	_	_	_	down	4
Potri.003G070500	AT1G54070	_	Dormancy/auxin associated family protein	auxin-repressed kDa -like isoform X1 [Populus euphratica]	_	_	5.11	3.99	2.67	3.61	3.34	1.89	5.75	5.16	5.27	4.2	3.46	3.59	3.1	4.94	3.78	4.69	5.12	3.85	2.83	4.2	3.13	1.38	0.98	0.52	_	_	_	_	-2.02905	_	_	_	_	4.60646e-06	_	_	_	_	down	4
Potri.003G071400	AT5G40990	GLIP1	GDSL lipase 1	zinc finger [Ricinus communis]	_	_	2.65	3.82	2.32	3.89	3.44	1.43	4.41	2.32	2.86	3.63	3.13	4.12	5.07	7.17	6.24	6.23	5.26	7.67	3.04	2.93	3.87	1.86	2.13	1.67	_	_	_	_	-1.71507	_	_	_	_	5.31179e-06	_	_	_	_	down	4
Potri.003G072200	AT3G14260	_	Protein of unknown function (DUF567)	LURP-one-related 11-like	_	_	7.61	6.28	4.15	5.81	5.49	3.67	6.39	6.37	6.24	4.77	4.4	4.32	11.78	16.39	18.59	16.18	16.52	18.08	12.87	15.75	12.67	7.86	8.79	6.34	_	_	_	_	-1.05479	_	_	_	_	0.000214447	_	_	_	_	down	4
Potri.003G073300	AT1G72310	ATL3	RING/U-box superfamily protein	RING-H2 finger ATL3	_	_	2.11	3.3	2.81	2.29	2.29	3.44	4.21	3.15	3.63	2.76	3.29	3.47	8.82	4.54	2.4	5.22	4.62	4.44	6.75	8.18	7.12	14.4	11.2	11.49	_	_	_	_	1.26054	_	_	_	_	1.90832e-12	_	_	_	_	up	4
Potri.003G073800	AT3G14360	_	alpha/beta-Hydrolases superfamily protein	lipase class 3 family [Populus trichocarpa]	_	_	0.26	0.24	0.81	0.23	0.81	0.72	0.62	0.47	0.33	0.24	0.41	0.21	0.76	0.77	0.24	0.54	0.47	0.53	0.31	0.67	1.04	1.01	1.45	1.23	_	_	_	_	1.04052	_	_	_	_	0.0176835	_	_	_	_	up	4
Potri.003G075200	AT5G05280	_	RING/U-box superfamily protein	RING-H2 finger ATL74-like	_	_	2.96	2.7	1.4	2.63	2.36	2.36	1.48	1.96	1.26	3.22	1.19	2.55	3.31	3.55	2.32	2.47	3.26	2.08	3.31	4.67	2.51	1.5	0.92	1.09	_	_	_	_	-1.32486	_	_	_	_	0.00201313	_	_	_	_	down	4
Potri.003G076200	AT5G47510	_	Sec14p-like phosphatidylinositol transfer family protein	phosphatidylinositol phosphatidylcholine transfer SFH11	_	_	0.42	0.38	1.16	0.47	1.02	0.85	0.87	0.55	0.54	0.79	0.58	0.69	0.65	0.97	0.57	0.83	0.64	0.86	0.81	1.02	0.98	2.48	1.44	1.83	_	_	_	_	1.33279	_	_	_	_	0.00045348	_	_	_	_	up	4
Potri.003G076800	AT4G16600	_	Nucleotide-diphospho-sugar transferases superfamily protein	glucuronosyltransferase PGSIP8	_	_	1.27	1.88	1.71	1	1.31	1.97	1.44	1.83	1.27	1.91	1.61	1.07	2.72	1.38	1.25	1.41	1.45	1.29	3.23	2.2	2.75	4.69	5.27	4.76	_	_	_	_	1.46983	_	_	_	_	5.18774e-10	_	_	_	_	up	4
Potri.003G076900	AT5G47500	_	Pectin lyase-like superfamily protein	probable pectinesterase 68	_	_	0.16	0.17	0.24	0.24	0.43	0.49	0.72	0.43	0.49	0.64	0.53	0.67	7.88	3.63	2.24	3.32	3.16	2.18	6.81	6.31	5.97	33.17	40.58	40.48	_	1.48624	_	_	3.07103	_	0.0384061	_	_	4.13501e-43	_	up	_	_	up	3
Potri.003G079800	AT5G47370	HAT2	Homeobox-leucine zipper protein 4 (HB-4) / HD-ZIP protein	homeobox-leucine zipper HAT4	HD-ZIP	HB	112.2	79.07	48.99	130.2	81.41	64.61	114.2	118.8	119.7	114.13	105.96	106.62	9.45	8.47	7.82	9.09	8.53	7.05	7.64	9.6	7.64	18.65	17.45	17.18	_	_	_	_	1.03635	_	_	_	_	5.12098e-06	_	_	_	_	up	4
Potri.003G081200	AT4G17500	ATERF-1,ERF-1	ethylene responsive element binding factor 1	ethylene-responsive transcription factor 1A-like	ERF	AP2-EREBP	15.27	16.21	25.3	18.11	17.34	21.83	20.23	21.37	18.27	15.63	15.62	14.38	4.9	4.36	4.29	3.25	3.52	2.73	11.1	9.7	8.18	13.85	13.18	14.68	_	_	_	1.0896	1.6007	_	_	_	0.000318916	3.03041e-11	_	_	_	up	up	3
Potri.003G081500	AT4G16820	PLA-I{beta]2	alpha/beta-Hydrolases superfamily protein	phospholipase A1- chloroplastic	_	_	17.93	17.74	29.6	11.31	18.22	21.51	15.2	17.29	16.85	19.65	12.57	16.04	9.36	6.76	5.28	5.59	4.36	3.21	12.17	9.8	10.57	12.81	17.22	19.3	_	_	_	_	1.21445	_	_	_	_	1.68386e-09	_	_	_	_	up	4
Potri.003G082300	_	_	_	vegetative cell wall gp1	_	_	116.24	335.58	548.31	277.11	422.18	547.34	399.04	414.95	433.05	559.75	638.38	602.73	700.32	514.88	220.09	284.84	228.32	221.75	507.43	487.94	494.43	1014.06	959.25	939.54	_	_	_	_	1.0304	_	_	_	_	0.000919205	_	_	_	_	up	4
Potri.003G083200	AT4G17030	AT-EXPR,ATEXLB1,ATEXPR1,ATHEXP BETA 3.1,EXLB1,EXPR	expansin-like B1	expansin-like B1	_	_	8.64	10.84	7.99	8.75	7.48	5.95	5.26	5.41	5.83	3.95	3.99	3.74	7.41	8.88	9.51	13.51	9.17	9.13	5.39	2.61	4.26	12.57	10.64	16.79	_	-1.20864	_	-1.08099	_	_	0.000516428	_	0.00452909	_	_	down	_	down	_	3
Potri.003G083400	AT5G43530	_	Helicase protein with RING/U-box domain	SWI SNF-related matrix-associated actin-dependent regulator of chromatin subfamily A member 3-like 3	_	SNF2	0.13	0.12	0.09	0.06	0.12	0.34	0.13	0.06	0.07	0.06	0.17	0.14	0.25	0.06	0.12	0.14	0.14	0.03	0.08	0.24	0.29	0.44	0.44	0.67	_	_	_	_	1.75976	_	_	_	_	0.000254373	_	_	_	_	up	4
Potri.003G086600	AT5G38610	_	Plant invertase/pectin methylesterase inhibitor superfamily protein	invertase inhibitor	_	_	11.99	16.66	14.89	14.04	15.55	19.57	11.63	12.89	12.99	11.46	10.49	12.44	12.77	14.22	15.1	15.97	10.14	14.71	8.71	7.84	8.83	2.79	5.22	5.26	_	_	_	_	-1.6214	_	_	_	_	2.75868e-09	_	_	_	_	down	4
Potri.003G087000	AT4G17030	AT-EXPR,ATEXLB1,ATEXPR1,ATHEXP BETA 3.1,EXLB1,EXPR	expansin-like B1	expansin-like B1	_	_	1.19	0.77	0.78	1.78	0.56	0.76	1.19	1.46	0.76	0.7	0.64	0.51	3.33	3.88	4.43	3.55	3.67	3.47	2.81	3.49	3.23	0.9	0.74	0.25	_	_	_	_	-2.60728	_	_	_	_	3.28576e-07	_	_	_	_	down	4
Potri.003G088300	AT4G18010	5PTASE2,AT5PTASE2,IP5PII	myo-inositol polyphosphate 5-phosphatase 2	type I inositol 1,4,5-trisphosphate 5-phosphatase 2-like [Populus euphratica]	_	_	30.33	32.12	39.15	32.53	32	32.97	40.51	38.46	41.35	34.4	34.7	35.92	36.41	31.82	31.42	20.91	23.01	27.49	29.07	31.38	32.92	11.09	7.92	8.22	_	_	_	_	-1.87565	_	_	_	_	1.00318e-83	_	_	_	_	down	4
Potri.003G090100	AT4G35470	PIRL4	plant intracellular ras group-related LRR 4	plant intracellular Ras-group-related LRR 5-like	_	_	15.07	11.68	6.87	13.72	10.19	7.45	12.43	10.51	11.73	10.02	7.85	10.14	18.88	22.64	24.25	25.42	26.45	25.09	17.07	22.31	20.97	11.83	10.89	9.67	_	_	_	_	-1.03197	_	_	_	_	9.0854e-06	_	_	_	_	down	4
Potri.003G091700	AT4G17870	PYR1,RCAR11	Polyketide cyclase/dehydrase and lipid transport superfamily protein	abscisic acid receptor PYR1-like	_	_	2.23	1.16	1.52	1.4	2.24	0.63	1.49	1.13	0.32	2.65	1.2	1.03	2.67	2.58	1.46	0.52	2.63	0.32	1.11	1.3	0.67	0.38	0	0.31	_	_	_	_	-2.50054	_	_	_	_	0.0154212	_	_	_	_	down	4
Potri.003G092600	AT5G46720	_	AIG2-like (avirulence induced gene) family protein	gamma-glutamylcyclotransferase At3g02910	_	_	81.93	57.46	54.01	65.08	54.76	48.27	57.58	53.53	60.65	63.85	56.06	55.36	3.59	2.61	4.84	4.76	3.53	4.27	7.37	5.37	5.86	6.56	6.44	11.93	_	_	_	_	1.16022	_	_	_	_	0.000627788	_	_	_	_	up	4
Potri.003G093200	AT5G46690	bHLH071	beta HLH protein 71	transcription factor bHLH71	bHLH	bHLH	0.24	4.32	9.28	0.73	5.89	9.69	5.09	5.62	4.51	9.91	10.35	9.88	25.39	15.6	4.43	7.25	5.91	5.27	25.39	27.27	27.95	55.8	56.97	61.17	_	_	_	_	1.86879	_	_	_	_	0.00132954	_	_	_	_	up	4
Potri.003G093900	AT5G46840	_	RNA-binding (RRM/RBD/RNP motifs) family protein	RNA-binding 34-like	_	_	0.57	0.52	0.5	0.7	0.37	0.18	0.29	0.33	0.49	0.17	0.31	0.39	0.13	0.44	0.39	0.45	0.63	0.25	0.28	0.62	0.39	0.43	0.78	1.08	_	_	_	_	1.16897	_	_	_	_	0.0244324	_	_	_	_	up	4
Potri.003G094400	AT4G25960	PGP2	P-glycoprotein 2	ABC transporter B family member 2-like	_	_	8.74	11.78	14.84	9.67	12.82	15.37	11.79	10.66	11.68	12	11.44	12.03	13.86	10.65	5.99	5.7	6.3	6.07	11.23	10.51	10.54	33.43	35.88	32.51	_	_	_	_	1.75	_	_	_	_	1.74518e-32	_	_	_	_	up	4
Potri.003G095500	AT2G35470	_	_	Ribosome maturation factor rimM	_	_	6.37	15.37	16.94	9.67	14.96	18.12	16.27	15.39	15.14	19.49	18.41	16.8	43.29	31.83	14.47	18.13	14.19	15.23	32.72	35.91	33.54	79.36	71.06	70.54	_	_	_	_	1.31675	_	_	_	_	2.32886e-11	_	_	_	_	up	4
Potri.003G096000	AT5G46880	HB-7,HDG5	homeobox-7	homeobox-leucine zipper family [Populus trichocarpa]	HD-ZIP	HB	0.96	1.76	2.65	0.89	1.79	2.95	1.95	2.31	2.49	2.54	2.44	3.02	8.61	5.64	2.36	2.03	2.69	2.17	5.21	5.42	4.51	17.87	18.65	18.48	_	_	-1.07211	_	1.74044	_	_	0.00185021	_	3.42548e-13	_	_	down	_	up	3
Potri.003G097300	AT1G32170	XTH30,XTR4	xyloglucan endotransglucosylase/hydrolase 30	probable xyloglucan endotransglucosylase hydrolase 30	_	_	10.29	10.84	9.58	10.47	12.01	9.29	11.82	11.86	11.91	8.53	7.63	8.69	14.19	13.93	15.77	15.87	14.07	16.9	14.11	15.17	15.83	6.6	7.37	6.02	_	_	_	_	-1.14731	_	_	_	_	1.76501e-14	_	_	_	_	down	4
Potri.003G097900	_	_	_	wound-responsive GWIN3-like	_	_	1.25	1.74	2.93	1.88	2.82	2.31	1.01	0.95	1.25	1.82	1.35	1.88	1.12	1.29	0.66	0.88	1.29	2.53	0.83	2	1.14	3.18	2.5	2.81	_	_	_	_	1.38786	_	_	_	_	0.00290692	_	_	_	_	up	4
Potri.003G100200	AT1G32100	ATPRR1,PRR1	pinoresinol reductase 1	isoflavone reductase homolog	_	_	35.04	69.82	120.02	67.41	91.35	118.78	71.36	70.13	66.72	62.65	59.01	65.64	142.54	118.14	89.78	102.21	93.17	81.33	92.57	91.75	88.67	26.6	25.4	25.85	_	_	_	_	-2.13893	_	_	_	_	1.72146e-20	_	_	_	_	down	4
Potri.003G102100	_	_	_	hypothetical protein POPTR_0003s10135g [Populus trichocarpa]	_	_	2.04	3.61	2.74	1.37	1.68	2.26	2.62	1.86	2.43	1.61	2.19	1.97	4.2	5.48	1.76	4.72	3.95	3.53	2.44	3.55	3.14	0.62	0.2	0	_	_	_	_	-3.32246	_	_	_	_	4.09433e-06	_	_	_	_	down	4
Potri.003G103900	AT1G32350	AOX1D	alternative oxidase 1D	ubiquinol oxidase mitochondrial	_	_	0.7	0.41	1.46	1.08	0.59	0.78	1.68	0.9	2.35	0.73	0.85	1.54	2	1.82	2.27	2.67	2.43	1.48	2.88	4.11	3.45	6.92	4.96	7.18	_	_	_	_	1.62258	_	_	_	_	4.18051e-06	_	_	_	_	up	4
Potri.003G105600	AT5G45275	_	Major facilitator superfamily protein	Major facilitator superfamily isoform 1 [Theobroma cacao]	_	_	4.3	4.45	7.03	5.33	5.82	5.56	5.03	4.81	5.6	4.35	4.35	4.65	2.45	2.6	2.11	1.81	2.51	2.23	2.14	2.44	2.54	1.05	1.15	0.74	_	_	_	_	-1.28599	_	_	_	_	9.83721e-08	_	_	_	_	down	4
Potri.003G106400	AT1G31650	ATROPGEF14,ROPGEF14	RHO guanyl-nucleotide exchange factor 14	RHO guanyl-nucleotide exchange factor 14 isoform 2 [Theobroma cacao]	_	_	1.3	2.38	4.12	1.74	3.68	4.47	2.59	2.87	3.07	3.68	2.95	3.76	1.65	1.5	0.91	0.84	1.29	0.75	2.65	2.94	2.92	2.4	2.13	3.09	_	_	_	1.07841	_	_	_	_	0.000183733	_	_	_	_	up	_	4
Potri.003G106800	AT5G51330	DYAD,SWI1	SWITCH1	SWITCH1 family [Populus trichocarpa]	_	_	0	0	0.11	0	0	0.16	0.05	0.05	0	0	0	0.09	0	0	0	0.04	0.05	0.05	0	0	0.06	0.13	0	0.21	_	_	_	_	2.27296	_	_	_	_	0.0311968	_	_	_	_	up	4
Potri.003G107600	AT5G61480	PXY	Leucine-rich repeat protein kinase family protein	leucine-rich repeat receptor kinase TDR	_	_	3.21	4.97	5.9	3.53	5.05	6.21	4.72	4.55	3.92	3.99	4.71	4.11	8.4	6.38	4.66	5.75	5.84	3.98	6.93	7.08	8.53	12.45	16.3	13.69	_	_	_	_	1.13226	_	_	_	_	2.43215e-19	_	_	_	_	up	4
Potri.003G108400	AT5G62410	ATCAP-E1,ATSMC4,SMC2,TTN3	structural maintenance of chromosomes 2	structural maintenance of chromosomes 2-1-like	_	_	0.2	0.25	0.54	0.47	0.36	0.66	0.64	0.25	0.71	0.54	0.38	0.62	0.77	0.57	0.44	0.23	0.34	0.21	0.68	0.78	0.78	1.23	1.59	1.3	_	_	_	_	1.19919	_	_	_	_	1.92043e-06	_	_	_	_	up	4
Potri.003G109800	AT2G35060	KUP11	K+ uptake permease 11	potassium transporter 11-like [Populus euphratica]	_	_	0.12	0.24	0.31	0.13	0.13	0.2	0.05	0.18	0.2	0	0.25	0.16	0.73	0.62	0.23	0.77	0.51	0.2	0.35	0.3	0.21	1.06	1.1	1.03	_	_	_	_	1.00318	_	_	_	_	0.0262475	_	_	_	_	up	4
Potri.003G111400	AT4G12520	_	Bifunctional inhibitor/lipid-transfer protein/seed storage 2S albumin superfamily protein	family [Populus trichocarpa]	_	_	0	1.02	1.33	0.24	0.73	0.56	0.26	0.25	0	0	0.35	0.23	1.46	0.5	0.77	0.23	0	0.56	0	0	0	0.99	1.95	1.65	_	_	_	-1.89848	_	_	_	_	0.0332783	_	_	_	_	down	_	4
Potri.003G112600	AT1G12240	ATBETAFRUCT4,VAC-INV	Glycosyl hydrolases family 32 protein	acid beta-fructofuranosidase-like	_	_	0.53	1.75	1.72	1.29	1.01	1.23	2.58	2.12	2.7	4.43	5.53	5.97	157.82	161.17	170.8	282.19	240.22	170.38	117.89	101.9	106.92	169.13	199.18	186.59	_	2.01676	_	_	_	_	8.45423e-19	_	_	_	_	up	_	_	_	4
Potri.003G112700	AT4G12420	SKU5	Cupredoxin superfamily protein	monocopper oxidase SKU5	_	_	1	2.49	3.76	1.83	2.58	4.11	2.89	3.2	3.4	4.78	4.42	4.79	20.06	13.95	8.45	10.53	9.45	8.36	16.36	15.66	14.82	31.11	35.68	33.58	_	_	_	_	1.255	_	_	_	_	8.2447e-14	_	_	_	_	up	4
Potri.003G113000	AT1G12260	ANAC007,EMB2749,NAC007,VND4	NAC 007	NAC domain-containing 7-like [Populus euphratica]	NAC	NAC	0.19	0.53	0.59	0.04	0.55	0.62	0.23	0.39	0.38	0.36	0.18	0.19	1.16	0.43	0.4	0.4	0.65	0.49	0.62	0.64	0.46	1.49	1.68	1.61	_	_	_	_	1.27376	_	_	_	_	0.000876012	_	_	_	_	up	4
Potri.003G113600	AT1G62760	_	Plant invertase/pectin methylesterase inhibitor superfamily protein	ripening-related family [Populus trichocarpa]	_	_	1.41	1.53	3.71	1.95	2.32	3.33	5.49	4.57	5.14	3.61	3.16	3.83	15.34	13.15	7.8	7.89	9.34	7.61	17.85	17.59	11.8	7.93	11.51	11.1	1.03511	_	_	_	_	0.00176522	_	_	_	_	up	_	_	_	_	4
Potri.003G113900	AT1G62790	_	Bifunctional inhibitor/lipid-transfer protein/seed storage 2S albumin superfamily protein	lipid transfer VAS	_	_	42.71	56.32	72.85	43.57	61.12	72.99	67.89	60.65	74.09	66.57	73.82	67.61	77.86	60.34	43.56	48.67	41.69	37.05	71.18	70.56	69.42	136.07	127.32	131.38	_	_	_	_	1.12744	_	_	_	_	5.32267e-19	_	_	_	_	up	4
Potri.003G114100	AT4G12350	AtMYB42,MYB42	myb domain protein 42	myb family transcription factor family [Populus trichocarpa]	MYB	MYB	10.32	8.9	9.18	11.77	9.48	8.05	14.15	12.7	11.74	10.72	9.81	10.86	8.27	13.48	14.03	14.32	14.16	14.29	9.75	11.01	12.89	1.27	1.13	1.63	_	_	_	_	-3.04887	_	_	_	_	4.10543e-19	_	_	_	_	down	4
Potri.003G116700	AT4G22790	_	MATE efflux family protein	MATE efflux family [Populus trichocarpa]	_	_	2.85	2.77	1.38	2.77	2.22	2.14	0.83	0.67	1.13	1.4	0.8	1.53	1.19	0.45	1.16	1.45	1.43	1.02	0.15	0.39	1.34	0.45	0.59	0.37	-1.37343	_	_	_	_	0.0224551	_	_	_	_	down	_	_	_	_	4
Potri.003G117500	AT1G12460	_	Leucine-rich repeat protein kinase family protein	leucine-rich repeat transmembrane kinase [Populus trichocarpa]	_	_	2.16	5.1	6.96	4.28	6.15	6.39	5.52	4.6	5.69	6.1	8.01	7.28	9.33	5.35	3.35	3.1	2.73	1.91	6.38	5.76	6.67	16.41	15.08	14.72	_	_	-1.01021	_	1.37365	_	_	0.00108386	_	1.44547e-11	_	_	down	_	up	3
Potri.003G120100	AT5G59190	_	subtilase family protein	cucumisin-like	_	_	0.15	0	0.08	0.16	0	0.06	0.12	0.06	0.12	0.06	0	0	0	0	0	0	0.13	0.06	0	0.06	0.13	0.07	0.22	0.31	_	_	_	_	2.84788	_	_	_	_	0.00745317	_	_	_	_	up	4
Potri.003G122000	AT5G64620	ATC/VIF2,C/VIF2	cell wall / vacuolar inhibitor of fructosidase 2	cell wall vacuolar inhibitor of fructosidase 1-like	_	_	4.96	8.8	12.64	9.62	8.62	10.65	6.23	6.92	4.9	14.17	10.19	9.58	0.3	0.26	0	0	0.6	0.59	1.01	1.77	1.22	3.77	1.01	1.71	_	_	_	_	2.54257	_	_	_	_	0.00440554	_	_	_	_	up	4
Potri.003G122400	AT1G63100	_	GRAS family transcription factor	scarecrow 28	GRAS	GRAS	0.51	1.34	2.35	1.36	2.05	2.52	2.19	1.32	1.81	1.62	1.63	1.99	2.58	1.86	1.73	1.22	1.34	1.31	2.19	3.37	1.51	4.99	4.98	4.15	_	_	_	_	1.18172	_	_	_	_	4.67549e-08	_	_	_	_	up	4
Potri.003G122800	AT4G23060	IQD22	IQ-domain 22	IQ-DOMAIN 14-like	_	_	32.35	32.94	31.42	35.13	31.87	26.87	34.26	33.71	35.46	39.05	36.47	37.24	25.15	32.93	39.82	32.86	35.44	36.31	29.19	29.02	29.77	11.93	11.11	10.18	_	_	_	_	-1.57846	_	_	_	_	3.22103e-23	_	_	_	_	down	4
Potri.003G123500	AT3G47670	_	Plant invertase/pectin methylesterase inhibitor superfamily protein	pectinesterase 1	_	_	4.21	6.31	5.02	6.24	7.38	6.02	6.07	5.94	5.16	6.99	9.51	6.28	9.06	9.12	5.15	7.09	5.34	7.65	12.82	10.99	9.14	15.87	18.84	16.15	_	_	_	_	1.11537	_	_	_	_	6.70592e-08	_	_	_	_	up	4
Potri.003G124400	AT5G23750	_	Remorin family protein	Remorin family [Theobroma cacao]	_	_	2.99	4.68	6.77	5.81	4.84	6.53	4.52	4.71	4.59	4.13	3.08	4.29	6.59	6.03	5.77	6.02	5.69	5.87	4.07	3.41	3.92	1.24	0.89	1.17	_	_	_	_	-2.41473	_	_	_	_	8.88825e-14	_	_	_	_	down	4
Potri.003G125400	AT5G23860	TUB8	tubulin beta 8	tubulin beta-2 chain	_	_	1	3.13	3.42	1.95	2.49	3.36	1.9	2.34	2.36	2.25	1.62	2.35	5.03	3.22	2.29	2.5	2.65	1.98	3.38	4.06	4.86	10.01	10.14	9.37	_	_	_	_	1.49325	_	_	_	_	1.02008e-17	_	_	_	_	up	4
Potri.003G125600	AT1G63440	HMA5	heavy metal atpase 5	probable copper-transporting ATPase HMA5	_	_	0.37	0.64	0.78	0.71	0.88	1	0.81	0.55	0.62	0.35	0.72	0.42	1.05	0.51	0.53	0.55	0.39	0.43	0.39	0.49	0.86	1.87	2.17	1.74	_	_	_	_	1.4604	_	_	_	_	1.01309e-05	_	_	_	_	up	4
Potri.003G125700	AT1G63440	HMA5	heavy metal atpase 5	probable copper-transporting ATPase HMA5	_	_	0.35	0.2	0.45	0.32	0.32	0.65	0.46	0.54	0.37	0.34	0.62	0.46	1.67	1.58	1.24	1.61	1.56	1.03	2.24	2.62	2.16	2.86	3.71	3.78	_	_	_	_	1.20381	_	_	_	_	9.60893e-10	_	_	_	_	up	4
Potri.003G126800	AT5G12250	TUB6	beta-6 tubulin	tubulin beta chain-like	_	_	4	3.13	5.97	2.61	3.24	3.38	4.72	5.29	4.2	4.66	4.79	6.39	5.82	5.45	2.83	3.04	2.01	4.37	5.03	4.81	5.55	17.66	20.09	21.03	_	_	_	_	2.0419	_	_	_	_	6.97868e-16	_	_	_	_	up	4
Potri.003G129100	AT1G63710	CYP86A7	cytochrome P450, family 86, subfamily A, polypeptide 7	cytochrome P450 family [Populus trichocarpa]	_	_	7.16	27.49	42.88	12.2	27.52	42.24	22.38	21.42	24.88	29.62	25.95	27.99	33.78	21.62	8.26	7.09	6.99	7.89	27.36	22.69	28.51	177.3	180.63	172.5	_	_	-1.30771	_	3.01774	_	_	0.00786844	_	2.57298e-18	_	_	down	_	up	3
Potri.003G131700	AT3G61490	_	Pectin lyase-like superfamily protein	probable polygalacturonase	_	_	1.7	4.61	8.38	3.11	4.62	6.39	3.92	3.76	3.6	3.92	3.17	3.1	10.1	6.85	1.74	3.95	2.48	3.31	5.94	7.47	5.7	20.04	22.61	20.53	_	_	_	_	1.75736	_	_	_	_	1.46279e-07	_	_	_	_	up	4
Potri.003G132000	AT1G63910	AtMYB103,MYB103	myb domain protein 103	r2r3-myb transcription [Ricinus communis]	MYB	MYB	7.2	7.4	10.47	8.95	10.73	9.91	11.15	10.94	10.7	8.79	9.98	7.76	16.62	12.27	11.8	13.89	11.98	12.74	11.28	13.9	12.87	1.04	1.02	0.78	_	_	_	_	-3.69946	_	_	_	_	2.12826e-24	_	_	_	_	down	4
Potri.003G133400	AT2G46150	_	Late embryogenesis abundant (LEA) hydroxyproline-rich glycoprotein family	Late embryogenesis abundant hydroxyproline-rich glyco [Theobroma cacao]	_	_	6.96	9.52	9.91	9.77	12.72	13.78	9	10.89	9.12	9.5	12.36	8.48	14.51	11.84	9.83	13.57	11.51	7.68	8.32	11.36	9.69	3.44	3.64	5.05	_	_	_	_	-1.52584	_	_	_	_	1.01648e-06	_	_	_	_	down	4
Potri.003G133500	AT1G64080	_	_	probable membrane-associated kinase regulator 2	_	_	0.72	1.12	1.7	0.97	0.97	1.37	0.69	1.39	1.1	0.34	1.27	0.67	1.45	1.32	1.18	1.51	1.33	1.02	1.07	1.22	0.78	0.33	0.11	0.81	_	_	_	_	-1.44725	_	_	_	_	0.00257487	_	_	_	_	down	4
Potri.003G133700	AT1G64110	_	P-loop containing nucleoside triphosphate hydrolases superfamily protein	ATP binding [Ricinus communis]	_	_	4.41	3.45	4.03	4.65	4.24	4.23	4.76	4.14	3.64	3.87	3.27	4.01	4.58	3.93	4.44	3.68	3.47	5.37	2.89	2.4	2.56	1.47	2.06	2.73	_	_	_	_	-1.02963	_	_	_	_	5.85541e-05	_	_	_	_	down	4
Potri.003G134600	AT1G64160	_	Disease resistance-responsive (dirigent-like protein) family protein	plant disease resistance response partial	_	_	4.43	3.15	8.47	5.88	6.57	9	12.84	8.94	12.36	10.03	19.84	12.32	15.98	11.38	11.14	9.34	9.86	14.12	30.39	22.1	26.53	15.01	18.94	20.59	_	1.30312	_	1.04641	_	_	6.89131e-05	_	0.000415919	_	_	up	_	up	_	3
Potri.003G136700	AT5G41761	_	_	hypothetical protein POPTR_0003s13650g [Populus trichocarpa]	_	_	292.27	245.91	161.32	280.59	227.71	180.59	247.67	249.64	239.95	305.01	325.76	331.06	254.51	263.72	349.07	320.97	323.85	293.7	149.76	188.89	179.75	71.93	55.97	67.45	_	_	_	_	-2.14701	_	_	_	_	2.61391e-20	_	_	_	_	down	4
Potri.003G137000	AT1G64300	_	Protein kinase family protein	Kinase family isoform 1 [Theobroma cacao]	_	_	0.44	0.68	0.62	0.74	0.37	0.63	1.51	0.81	0.77	0.58	0.18	0.62	0.74	0.51	0.52	0.75	0.72	0.85	1.47	1.36	1.93	1.25	0.65	0.62	_	_	_	1.41747	_	_	_	_	0.00462664	_	_	_	_	up	_	4
Potri.003G138000	AT4G11080	_	HMG (high mobility group) box protein	high mobility group B 6-like	_	HMG	1.03	1.3	2.36	1.44	1.52	2.79	2.16	1.75	2.63	1.29	2.49	1.86	2.76	1.78	2.27	2.64	2.12	1.58	3.16	2.52	2.62	5.17	4.98	4.94	_	_	_	_	1.14147	_	_	_	_	1.01174e-07	_	_	_	_	up	4
Potri.003G138600	AT4G11070	AtWRKY41,WRKY41	WRKY family transcription factor	WRKY transcription factor 53 family [Populus trichocarpa]	WRKY	WRKY	27.89	16.5	16.71	16.91	15.64	12.75	6	7.82	7.42	12.81	4.76	9.16	7.48	6.42	3.47	2.67	4.44	4.04	12.71	13.89	13	14.43	10.99	9.3	-1.58258	-1.16838	_	1.20503	_	5.38298e-08	0.000139357	_	0.00030871	_	down	down	_	up	_	2
Potri.003G139600	AT1G64390	AtGH9C2,GH9C2	glycosyl hydrolase 9C2	endo-glucanase 2 family [Populus trichocarpa]	_	_	8.53	15.19	19.74	9.44	16.1	23.61	17.86	17.6	21.99	20.49	18.14	21.28	85.78	62.98	38.58	36.4	36.92	36.96	87.03	79.7	85.5	119.69	132.3	126.64	_	_	_	_	1.02661	_	_	_	_	8.40789e-08	_	_	_	_	up	4
Potri.003G139900	AT5G53110	_	RING/U-box superfamily protein	RING U-box superfamily [Theobroma cacao]	_	_	4.67	3.85	4.65	3.76	2.56	4.2	3.73	5.32	4.52	6.07	5.21	4.19	4.42	4.45	4.17	4.46	5.02	3.94	4.82	3.55	3.95	2.21	1.51	1.76	_	_	_	_	-1.26323	_	_	_	_	1.92133e-05	_	_	_	_	down	4
Potri.003G140100	AT1G64405	_	_	hypothetical protein POPTR_0003s13990g [Populus trichocarpa]	_	_	2.38	0.68	2.66	1.95	1.71	1.66	1.83	3.45	1.94	4.37	2.45	2.25	1.17	0.75	0.77	0.23	0	0.28	0.97	1.13	0.88	2.64	2.26	1.92	_	_	_	_	1.21988	_	_	_	_	0.0477723	_	_	_	_	up	4
Potri.003G141400	AT5G24270	ATSOS3,CBL4,SOS3	Calcium-binding EF-hand family protein	calcineurin B 7 isoform X1 [Populus euphratica]	_	_	0.07	0	0.25	0.08	0.32	0.09	0.26	0.16	0.18	0.34	0.23	0.07	0.1	0.08	0.17	0.37	0	0	0.53	0.19	0.1	0.54	0.85	0.45	_	_	_	_	1.88492	_	_	_	_	0.00965761	_	_	_	_	up	4
Potri.003G142000	AT5G46290	KAS I,KAS1	3-ketoacyl-acyl carrier protein synthase I	3-oxoacyl-[acyl-carrier- ] synthase chloroplastic-like	_	_	0.25	1.03	1.55	0.4	1.42	1.87	0.85	0.92	0.9	1.14	0.73	0.68	1.56	1.46	0.71	0.48	0.73	0.52	2.49	1.78	2.26	17.81	19.75	20.01	_	_	_	_	3.91667	_	_	_	_	3.34066e-60	_	_	_	_	up	4
Potri.003G142400	AT4G23990	ATCSLG3,CSLG3	cellulose synthase like G3	cellulose synthase G3	_	_	0.81	0.94	1.19	0.85	0.97	1.4	1.1	1.07	1.44	1.3	1.39	1.52	1.58	1.27	1.26	1.98	1.38	1.12	2.73	2.76	2.77	5.84	6.4	6.96	_	_	_	1.01793	2.21762	_	_	_	2.71585e-07	1.65371e-46	_	_	_	up	up	3
Potri.003G143000	AT4G24020	NLP7	NIN like protein 7	RWP-RK domain-containing family [Populus trichocarpa]	Nin-like	RWP-RK	37.06	36.69	36.9	34.94	33.34	38.14	37.94	35.71	37.93	31.75	30.4	32.24	40.38	39.8	44.98	37.33	39	44.36	38.14	36.12	37.42	17.41	17.28	17.81	_	_	_	_	-1.26062	_	_	_	_	6.87516e-43	_	_	_	_	down	4
Potri.003G143200	AT4G10840	_	Tetratricopeptide repeat (TPR)-like superfamily protein	kinesin light [Ricinus communis]	_	_	22.66	31.64	39.57	35.09	37.74	38.75	35.61	32.05	39.44	32.25	33.22	35.8	39.07	38	32.32	34.42	34.72	36.07	34.98	34.96	37.74	19.04	16.53	15.28	_	_	_	_	-1.10272	_	_	_	_	1.46428e-11	_	_	_	_	down	4
Potri.003G143300	_	_	_	Beta-amylase 1 [Theobroma cacao]	_	_	18.77	18.38	18.89	21.1	20.39	22.11	22.2	21.93	15.66	22.09	24.79	22.18	6.59	9.98	14.03	18.24	14.9	11.66	10	12.8	13.09	3.23	3.41	2.47	_	_	_	_	-1.77475	_	_	_	_	3.42912e-07	_	_	_	_	down	4
Potri.003G143900	AT4G24040	ATTRE1,TRE1	trehalase 1	alpha,alpha- [Ricinus communis]	_	_	0.27	0.18	0.13	0	0.39	0.2	0.18	0.26	0.29	0.23	0.31	0.36	0.52	0.35	0.05	0.32	0.15	0.1	0.75	0.7	0.47	0.82	0.63	1.16	_	_	_	_	1.48215	_	_	_	_	0.000373779	_	_	_	_	up	4
Potri.003G144200	AT5G49330	ATMYB111,MYB111,PFG3	myb domain protein 111	myb-related 308-like	MYB	MYB	1.45	2.07	5.56	2.23	5.06	4.05	3.66	4.21	3.55	3.3	4.06	4.39	7.29	5.34	2.96	3.21	3.15	2.92	7.71	7.08	5.57	17.3	16.39	19.04	_	_	_	_	1.75725	_	_	_	_	9.83185e-10	_	_	_	_	up	4
Potri.003G145500	AT4G10770	ATOPT7,OPT7	oligopeptide transporter 7	Oligopeptide transporter 7	_	_	18.14	22.7	24.7	23.87	21.38	21.47	14.98	17.81	17.57	18.2	17.68	17.96	5.62	7.61	6.49	4.9	5.7	5.26	5.54	5.69	4.8	11.99	13.64	14.25	_	_	_	_	1.00196	_	_	_	_	2.12149e-14	_	_	_	_	up	4
Potri.003G146800	AT2G46660	CYP78A6	cytochrome P450, family 78, subfamily A, polypeptide 6	cytochrome P450 78A9-like	_	_	97.84	62.66	22.9	61.21	42.32	31.67	50.84	47.75	49.17	37.78	38.4	34.39	11.98	11.8	14.95	10.21	13.78	14.15	9.89	10.93	11.28	3.48	3.41	2.51	_	_	_	_	-2.0068	_	_	_	_	8.55758e-08	_	_	_	_	down	4
Potri.003G147600	AT1G02800	ATCEL2,CEL2	cellulase 2	endo-1,4-beta-glucanase [Populus trichocarpa]	_	_	0.06	0	0.05	0	0.07	0	0.07	0	0	0	0	0	0	0.07	0.07	0.07	0	0	0	0	0	1.13	2.03	1.33	_	_	_	_	4.11467	_	_	_	_	3.5048e-05	_	_	_	_	up	4
Potri.003G148000	AT1G56130	_	Leucine-rich repeat transmembrane protein kinase	Leucine-rich repeat transmembrane kinase [Theobroma cacao]	_	_	68.01	61.99	70.61	66.56	62.79	63.85	57.68	48.94	57.9	48.6	46.7	49.92	4.19	3.45	3.09	3.09	3.39	3.62	8.54	7.71	7.55	15.38	14.85	15.05	_	_	_	1.16552	2.07769	_	_	_	8.55417e-21	9.82191e-78	_	_	_	up	up	3
Potri.003G148100	AT1G31335	_	_	07g06890D [Brassica napus]	_	_	2.3	6.83	7.26	3.62	6.73	13.81	6.64	6.02	8.82	7.64	7.43	7.63	10.52	8.22	5.42	5.82	5.78	2.09	11.69	13.22	14.68	18.54	18.54	20.91	_	_	_	_	1.26473	_	_	_	_	1.76966e-08	_	_	_	_	up	4
Potri.003G150200	AT1G53350	_	Disease resistance protein (CC-NBS-LRR class) family	disease resistance family [Populus trichocarpa]	_	_	0.92	1.17	0.81	0.91	0.97	0.81	0.76	0.85	1.62	1.23	1.02	1.19	0.93	0.53	0.95	0.85	1.07	0.75	0.95	1.05	1.33	0.96	2.24	1.82	_	_	_	_	1.03658	_	_	_	_	0.00728399	_	_	_	_	up	4
Potri.003G150300	AT5G07475	_	Cupredoxin superfamily protein	Blue copper [Morus notabilis]	_	_	0	0.13	0.15	0	0.09	0.21	0	0	0	0	0	0.09	0.11	0	0.1	0.09	0.11	0	0.25	0.11	0	0.76	1.12	1.05	_	_	_	_	3.31964	_	_	_	_	0.00386231	_	_	_	_	up	4
Potri.003G151000	AT5G07580	_	Integrase-type DNA-binding superfamily protein	ethylene-responsive transcription factor ERF106	ERF	AP2-EREBP	110.64	87.19	82.97	96.66	94.77	93.96	82.86	90.53	86.89	72.21	63.42	60.47	13.33	7.18	4.64	3.61	2.19	3.79	18.04	18.59	13.81	15.65	12.9	14.28	_	_	-1.1727	1.04112	_	_	_	0.00242837	0.000314485	_	_	_	down	up	_	3
Potri.003G151900	_	_	_	hypothetical protein POPTR_0003s15160g [Populus trichocarpa]	_	_	0.64	1.24	1.11	0.89	0.18	1.01	1.15	1.27	0.81	0	0.51	0.99	1.71	0.37	0.75	1	0.63	1.03	1.9	0.62	1.29	1.69	2.37	2.41	_	_	_	_	1.17917	_	_	_	_	0.0393515	_	_	_	_	up	4
Potri.003G152200	_	_	_	hypothetical protein POPTR_0003s15170g [Populus trichocarpa]	_	_	0.24	0.52	0.5	0.47	0.64	0.39	0.73	0.58	1.12	0.11	0.24	0.75	0.77	1.01	0.64	0.7	0.36	0.86	0.77	0.47	0.61	0.23	0.32	0.46	_	_	_	_	-1.20792	_	_	_	_	0.0109398	_	_	_	_	down	4
Potri.003G152900	_	_	_	hypothetical protein POPTR_0003s15240g [Populus trichocarpa]	_	_	0	0.38	0.16	0.28	0.07	0	0.15	0.07	0.08	0.07	0.1	0.19	0.25	0.14	0.22	0.06	0.16	0	0.55	0.08	0.25	0.65	0.46	0.77	_	_	_	_	1.47958	_	_	_	_	0.0217037	_	_	_	_	up	4
Potri.003G154300	_	_	_	hypothetical protein POPTR_0003s15310g [Populus trichocarpa]	_	_	0.51	0.52	0.56	0.42	0.65	0.7	0.56	0.83	0.85	0.81	0.46	0.66	0.18	0.15	0.26	0.16	0.15	0.09	0.43	0.23	0.18	0.57	0.43	0.45	_	_	_	_	1.22661	_	_	_	_	0.0103009	_	_	_	_	up	4
Potri.003G155200	AT1G30900	BP80-3;3,VSR3;3,VSR6	VACUOLAR SORTING RECEPTOR 6	vacuolar-sorting receptor 6-like	_	_	18.31	19.81	24.71	22.14	22.2	21.36	21.76	19.27	22.86	17.44	18.32	19.17	27.91	28.34	26.78	27.51	25.69	27.58	25.43	24.54	23.62	11.57	9.07	8.88	_	_	_	_	-1.49079	_	_	_	_	1.07196e-17	_	_	_	_	down	4
Potri.003G156400	AT4G20160	_	_	ubiquitin- ligase [Populus trichocarpa]	_	_	0.5	0.39	0.77	0.66	0.8	0.69	0.6	0.52	0.37	0.4	0.95	0.78	1.13	0.87	0.59	0.71	0.61	0.27	0.69	1.09	0.97	1.72	1.75	2.06	_	_	_	_	1.0979	_	_	_	_	0.000247929	_	_	_	_	up	4
Potri.003G156500	AT5G44680	_	DNA glycosylase superfamily protein	DNA-3-methyladenine [Ricinus communis]	_	_	1.83	4.17	6.5	1.5	4.6	4.05	3.31	3.42	3.52	4.75	3.77	5.53	71.9	57.41	28.76	32.95	30.99	26.63	42.98	45.75	54.25	124.9	149.12	151.8	_	_	_	_	1.43671	_	_	_	_	5.31084e-10	_	_	_	_	up	4
Potri.003G159600	AT3G16560	_	Protein phosphatase 2C family protein	probable phosphatase 2C 39 [Elaeis guineensis]	_	_	0.89	0.58	0.37	0.58	0.52	0.6	0.5	0.85	0.3	0.44	0.53	0.82	0.88	1.02	0.49	0.44	1.29	0.54	0.49	0.67	0.89	0.14	0.14	0.29	_	_	_	_	-1.75491	_	_	_	_	0.000931827	_	_	_	_	down	4
Potri.003G159700	AT5G13870	EXGT-A4,XTH5	xyloglucan endotransglucosylase/hydrolase 5	xyloglucan endo-transglycosylase [Populus tomentosa]	_	_	1.32	2.36	5.29	0.07	2.41	3.29	0.38	0.86	0.64	0.52	1.02	0.85	19.12	11.61	4.37	3.05	3.25	3.02	7.14	7.56	6.41	65.14	61.32	63.45	-2.0597	-1.71516	-1.65784	_	2.40737	7.20841e-05	0.000980344	0.000919248	_	1.57075e-11	down	down	down	_	up	1
Potri.003G160300	AT5G47920	_	_	transcription elongation factor SPT5	_	_	0.44	2.28	2.17	0.82	1.15	2.05	1.05	0.83	0.93	1.38	0.71	1.81	3.33	1.51	0.34	0.92	0.19	1.33	1.09	1.33	1.19	10.87	10.88	8.28	_	_	_	_	2.50918	_	_	_	_	5.05253e-14	_	_	_	_	up	4
Potri.003G160600	AT3G26935	_	DHHC-type zinc finger family protein	probable S-acyltransferase 7 [Vitis vinifera]	_	_	0.36	0.57	0.63	0.22	0.52	0.59	0.51	0.49	0.63	0.82	0.74	0.41	0.84	0.8	0.39	0.45	0.35	0.51	0.54	0.64	0.54	1.25	1.33	1.54	_	_	_	_	1.01506	_	_	_	_	0.000504337	_	_	_	_	up	4
Potri.003G161900	AT5G13420	_	Aldolase-type TIM barrel family protein	transaldolase family [Populus trichocarpa]	_	_	74.97	88.39	107.54	94.43	102.39	104.63	97.97	103.6	96.05	86.87	94.28	95.28	122.58	115.81	89.26	99.95	105.77	90.03	108.59	113.19	113.35	54.22	46.69	52.58	_	_	_	_	-1.08776	_	_	_	_	7.30882e-30	_	_	_	_	down	4
Potri.003G162000	AT1G27440	ATGUT1,GUT2,IRX10	Exostosin family protein	probable beta-1,4-xylosyltransferase IRX10	_	_	0.51	0.94	1.5	0.63	1.06	1.31	1.19	0.83	0.71	0.61	1.11	0.93	1.67	1.73	1.67	1.4	0.91	1	1.6	1.57	0.99	0.33	0.45	0.43	_	_	_	_	-1.97771	_	_	_	_	7.11645e-06	_	_	_	_	down	4
Potri.003G162400	AT1G57820	ORTH2,VIM1	Zinc finger (C3HC4-type RING finger) family protein	E3 ubiquitin- ligase ORTHRUS 2-like	_	_	0.41	0.58	1.04	0.46	0.92	0.69	0.65	0.54	0.39	0.89	0.82	0.74	1.42	0.78	0.24	0.72	0.76	0.79	1.83	1.42	1.75	1.6	2.28	2.23	_	_	_	1.06382	1.34695	_	_	_	0.00167391	5.15182e-07	_	_	_	up	up	3
Potri.003G164200	AT1G03080	_	kinase interacting (KIP1-like) family protein	NETWORKED 3C-like	_	_	4.96	12.69	19.09	10.41	13.32	14.39	13.9	10.98	13.92	12.46	11.57	9.9	18.37	15.31	10.79	13.99	12.51	9.42	14.84	15.35	17.25	4.5	3.28	4.46	_	_	_	_	-1.80543	_	_	_	_	8.37939e-09	_	_	_	_	down	4
Potri.003G165600	AT5G13200	_	GRAM domain family protein	GEM 5	_	_	3.93	2.57	1.92	4.93	1.54	1.75	1.21	1.98	2.34	1.3	1.48	1.23	0.49	0.63	0.86	1.83	0.48	0.71	0.41	0.6	0.75	0	0.27	0.23	_	_	_	_	-1.49913	_	_	_	_	0.0496921	_	_	_	_	down	4
Potri.003G167100	AT5G13140	_	Pollen Ole e 1 allergen and extensin family protein	Pollen Ole e 1 allergen and extensin family [Theobroma cacao]	_	_	2.15	4.12	5.46	2.56	4.58	4.59	3.31	5.31	5.66	4.54	2.71	5.96	47.98	40.45	16.63	33.29	23.27	17.56	75.47	66.92	65.52	155.26	148.48	156.24	_	_	_	1.01566	2.13789	_	_	_	8.20751e-06	3.0519e-29	_	_	_	up	up	3
Potri.003G167800	AT1G69040	ACR4	ACT domain repeat 4	amino acid binding [Ricinus communis]	_	_	13.74	21.61	29.18	22.52	24.39	24.45	29.38	26.54	29.18	42.81	49.62	46.78	84.52	83.84	80.22	73.96	81.65	81.1	74.87	75.88	73.62	72.9	68.33	71.58	_	1.13972	_	_	_	_	6.17022e-20	_	_	_	_	up	_	_	_	4
Potri.003G169000	AT5G60740	_	ABC transporter family protein	ABC transporter G family member 28	_	_	0.24	0.78	1.26	0.39	0.91	1.34	0.68	0.47	0.73	0.54	0.88	0.81	1.03	0.83	0.72	0.6	0.49	0.54	0.69	0.66	0.98	1.59	2.22	1.68	_	_	_	_	1.07861	_	_	_	_	7.10382e-05	_	_	_	_	up	4
Potri.003G169700	AT5G65070	AGL69,FCL4,MAF4	K-box region and MADS-box transcription factor family protein	flowering locus C	MIKC_MADS	MADS	0.98	0.97	0.57	1.54	0.79	0.47	0.48	0.44	0.47	0.54	0.4	0.64	1.54	2.03	2.22	2.31	2.1	2.04	0.57	0.38	0.58	0.36	0.46	0.5	_	_	_	-1.89754	-2.11528	_	_	_	1.42775e-06	2.63754e-09	_	_	_	down	down	3
Potri.003G169900	AT5G60910	AGL8,FUL	AGAMOUS-like 8	agamous-like MADS-box AGL27 [Solanum lycopersicum]	_	MADS	0.09	0.04	0	0.1	0.03	0.04	0	0	0	0	0.09	0	0.5	0.39	0.4	0.24	0.41	0.37	0.13	0	0	0.04	0.09	0.07	_	_	_	_	-2.50197	_	_	_	_	0.00240663	_	_	_	_	down	4
Potri.003G170000	AT5G65070	AGL69,FCL4,MAF4	K-box region and MADS-box transcription factor family protein	flowering locus C	MIKC_MADS	MADS	2.81	3.61	1.19	4.01	1.95	1.59	1.61	1.28	1.54	1.81	1.51	1.62	3.47	5.55	6.77	5.67	6.11	6.12	1.28	0.9	1.32	1.31	0.97	1.11	_	_	_	-2.1368	-2.20003	_	_	_	3.96095e-07	5.72231e-09	_	_	_	down	down	3
Potri.003G170200	AT5G60910	AGL8,FUL	AGAMOUS-like 8	agamous-like MADS-box AGL27 [Solanum lycopersicum]	MIKC_MADS	MADS	0.33	0.48	0.04	0.24	0.2	0.1	0.1	0.09	0.08	0.04	0.13	0.08	0.85	1.01	1.27	0.81	0.86	1.18	0.12	0.02	0	0	0	0.08	_	-1.59538	_	-4.15639	-4.56233	_	0.0479367	_	4.22527e-08	4.97009e-09	_	down	_	down	down	2
Potri.003G170500	AT5G08391	_	Protein of unknown function (DUF 3339)	hypothetical protein POPTR_0003s16900g [Populus trichocarpa]	_	_	1.59	12.75	23.43	6.87	17.07	21.99	10.63	13.15	11.58	12.36	14.64	18.79	42.06	21.95	8.27	10.98	11.39	7.94	23.69	33.44	27.39	77.52	82.52	90.67	_	_	_	_	1.77938	_	_	_	_	2.42029e-05	_	_	_	_	up	4
Potri.003G172400	AT1G27950	LTPG1	glycosylphosphatidylinositol-anchored lipid protein transfer 1	GPI-anchored precursor [Populus trichocarpa]	_	_	0.38	0.59	1.74	0	0.74	1.93	1.14	0.54	0.6	0.78	0.91	1.08	1.02	0.65	0.78	0.6	0.75	0.86	0.56	1.6	2.56	4.88	4.23	4.65	_	_	_	_	2.39574	_	_	_	_	3.46441e-07	_	_	_	_	up	4
Potri.003G173300	AT1G27920	MAP65-8	microtubule-associated protein 65-8	65-kDa microtubule-associated 8	_	_	4.56	5.83	8.1	9.2	9.34	10.14	8.28	7.8	8.57	7.7	8.78	8.6	17.45	15.72	16.3	16.84	16.01	14.63	14.29	14.06	15.11	1.71	1.95	1.78	_	_	_	_	-3.13157	_	_	_	_	6.20617e-30	_	_	_	_	down	4
Potri.003G173500	AT1G74110	CYP78A10	cytochrome P450, family 78, subfamily A, polypeptide 10	cytochrome P450 78A5-like	_	_	0.38	0.6	1.69	0.43	1.17	1.61	0.99	0.88	0.63	0.72	0.53	0.68	3.77	2.35	0.78	1.04	1.74	0.64	3.28	2.23	2.54	0.84	0.74	0.62	_	_	_	_	-1.55825	_	_	_	_	0.00560444	_	_	_	_	down	4
Potri.003G174200	AT2G33205	_	Serinc-domain containing serine and sphingolipid biosynthesis protein	probable serine incorporator	_	_	0	0.17	0.46	0.02	0.26	0.46	0.41	0.19	0.11	0.1	0.34	0.22	0.6	0.42	0.17	0.07	0.14	0.14	0.57	0.39	0.29	0.9	0.7	0.94	_	_	-1.49735	_	1.09862	_	_	0.020361	_	0.00105963	_	_	down	_	up	3
Potri.003G176800	AT5G13930	ATCHS,CHS,TT4	Chalcone and stilbene synthase family protein	naregenin-chalcone synthase family [Populus trichocarpa]	_	_	21.91	14.76	10.27	20.91	14.03	11.7	14.66	19.89	20.65	13.22	14.49	13.03	4.96	8.06	10.45	5.37	9.25	18.64	10.02	8.76	6.42	19.82	16.92	16.34	_	_	_	_	1.12089	_	_	_	_	0.00163221	_	_	_	_	up	4
Potri.003G178700	AT3G24800	PRT1	proteolysis 1	E3 ubiquitin- ligase PRT1-like isoform X1 [Populus euphratica]	_	_	1.45	1.44	2.89	1.8	1.69	2.69	2.22	1.82	2.39	1.87	2.31	1.99	2.15	1.23	1.08	1.23	1.19	1.51	1.56	1.96	1.45	3.32	3.26	2.91	_	_	_	_	1.0929	_	_	_	_	5.64842e-08	_	_	_	_	up	4
Potri.003G180600	AT5G10970	_	C2H2 and C2HC zinc fingers superfamily protein	zinc finger 3-like	C2H2	C2H2	2.09	2.3	2.8	2.76	3.32	3.29	2.96	3.77	3.3	3.64	2.78	3.06	2.97	3.26	4.19	2.85	3.74	3.99	4.04	4.49	5.17	0.37	0.73	0.47	_	_	_	_	-2.50425	_	_	_	_	2.04339e-06	_	_	_	_	down	4
Potri.003G183000	AT1G19780	ATCNGC8,CNGC8	cyclic nucleotide gated channel 8	Cyclic nucleotide-gated ion [Ricinus communis]	_	_	0.08	0.06	0.04	0	0	0	0	0.05	0.05	0	0.13	0.04	0.05	0.05	0	0	0.11	0	0.06	0	0.05	0.31	0.48	0.1	_	_	_	_	2.23115	_	_	_	_	0.0128545	_	_	_	_	up	4
Potri.003G183300	AT5G15350	AtENODL17,ENODL17	early nodulin-like protein 17	Early nodulin 17 isoform 2 [Theobroma cacao]	_	_	4.25	6.64	9.56	5.16	8.01	9.68	5.8	7.97	7.63	7.49	9.46	8.22	11.74	10.2	6.08	5.93	7.75	6.56	10.64	11.4	11.23	18.34	24.86	18.42	_	_	_	_	1.13381	_	_	_	_	1.87671e-09	_	_	_	_	up	4
Potri.003G185100	AT1G79720	_	Eukaryotic aspartyl protease family protein	ASPARTIC PROTEASE IN GUARD CELL 2	_	_	0.75	1.89	2.67	1.49	2.33	3.16	1.94	1.51	1.4	1.91	2.04	2.09	2.79	2.79	1.15	1.82	1.14	1.2	2.23	2.71	2.89	8.14	8.59	7.77	_	_	_	_	1.85389	_	_	_	_	9.71069e-21	_	_	_	_	up	4
Potri.003G185300	AT1G79700	_	Integrase-type DNA-binding superfamily protein	AP2-like ethylene-responsive transcription factor At1g16060	AP2	AP2-EREBP	0.19	0.3	0.54	0.13	0.09	0.35	0.09	0.26	0.35	0.37	0.37	0.68	0.47	0.45	0.27	0.24	0.31	0.6	0.92	0.4	0.42	4.29	4.5	3.52	_	_	_	_	3.29246	_	_	_	_	1.49609e-22	_	_	_	_	up	4
Potri.003G186200	AT1G16260	_	Wall-associated kinase family protein	wall-associated kinase family [Populus trichocarpa]	_	_	0.22	0.07	0.55	0.25	0.2	0.34	0.32	0.25	0.17	0.37	0.22	0.32	0.24	0.31	0.16	0.24	0.3	0.29	0.53	0.23	0.36	0.88	0.8	0.68	_	_	_	_	1.62378	_	_	_	_	0.00309555	_	_	_	_	up	4
Potri.003G187900	AT5G23570	ATSGS3,SGS3	XS domain-containing protein / XS zinc finger domain-containing protein-related	SUPPRESSOR OF GENE SILENCING 3-like	_	_	0.63	0.66	1.15	0.24	0.95	1.14	1.01	0.72	0.74	0.87	1.27	0.54	1.27	0.48	0.49	0.94	0.49	0.82	0.71	1.1	0.93	2	2.27	1.59	_	_	_	_	1.36179	_	_	_	_	4.2987e-05	_	_	_	_	up	4
Potri.003G188100	AT5G23570	ATSGS3,SGS3	XS domain-containing protein / XS zinc finger domain-containing protein-related	SUPPRESSOR OF GENE SILENCING 3-like	_	_	0.44	0.92	1.25	0.5	0.72	0.82	1.12	0.78	1.01	0.58	0.71	0.76	1.26	0.74	0.93	0.78	0.2	0.7	1.4	1.03	0.93	2.02	2.79	2.11	_	_	_	_	1.22375	_	_	_	_	4.10808e-05	_	_	_	_	up	4
Potri.003G188900	AT5G07010	ATST2A,ST2A	sulfotransferase 2A	cytosolic sulfotransferase 15-like	_	_	0.57	0.48	1	0.66	0.64	0.54	0.77	0.82	0.69	0.6	0.4	0.71	2.39	2.47	2.61	2.32	2.35	2.48	1.61	1.34	1.62	1.19	1.29	1.13	_	_	_	_	-1.05242	_	_	_	_	2.15383e-10	_	_	_	_	down	4
Potri.003G189100	AT5G07010	ATST2A,ST2A	sulfotransferase 2A	cytosolic sulfotransferase 15-like	_	_	5.51	6.69	8.68	8.22	6.97	9.63	9.21	11.79	10.94	6.68	9.46	9.69	36.5	33.11	32.07	32.27	34.7	30.84	16.48	14.71	19.88	10.96	13.11	10.66	_	_	_	_	-1.55083	_	_	_	_	8.10619e-28	_	_	_	_	down	4
Potri.003G190600	AT1G64660	ATMGL,MGL	methionine gamma-lyase	methionine gamma-lyase-like	_	_	1.16	5.42	9.98	6.21	12.35	18.13	31.68	21.98	29.02	22.72	28.13	27.04	47.75	33.04	28.76	62.1	47.39	29.9	58.83	37.1	45.07	31.63	52.13	44.71	2.2336	2.23106	_	_	_	9.0057e-07	8.29701e-07	_	_	_	up	up	_	_	_	3
Potri.003G191500	AT2G03220	ATFT1,ATFUT1,FT1,MUR2	fucosyltransferase 1	galactoside 2-alpha-L-fucosyltransferase-like isoform X2	_	_	3.42	1.47	2.32	2.59	1.83	1.31	2.98	2.72	3.06	3.24	2.48	3.28	2.53	4.83	5.43	4.95	6.1	5.1	3.32	4.46	3.94	1.04	0.77	0.97	_	_	_	_	-2.22262	_	_	_	_	1.0126e-06	_	_	_	_	down	4
Potri.003G192500	AT5G07050	_	nodulin MtN21 /EamA-like transporter family protein	WAT1-related At5g07050-like	_	_	16.57	30.06	43.47	21.54	32.95	42.82	45.74	52.78	51.67	31.75	28.82	27.88	88.94	80.63	74.25	41.8	57.49	63.99	56.9	66.86	69.09	25.98	21.16	23	_	_	_	_	-1.78541	_	_	_	_	1.03753e-21	_	_	_	_	down	4
Potri.003G192700	AT5G07040	_	RING/U-box superfamily protein	RING-H2 finger ATL69	_	_	1.52	0.95	3.19	2.73	3.08	5.43	5.48	5.88	5.05	3.24	4.42	5.98	9.81	7.01	7.15	8.96	5.63	8.28	4.99	7.94	5.36	1.39	2.27	3.07	_	_	_	_	-1.73745	_	_	_	_	0.000637471	_	_	_	_	down	4
Potri.003G192900	AT5G40240	_	nodulin MtN21 /EamA-like transporter family protein	WAT1-related At3g28050-like isoform X1 [Populus euphratica]	_	_	35.25	34.52	23.71	33.5	28.13	23.87	30.84	29.09	30.45	32.57	31.59	30.01	41.7	49.49	66.11	69.81	68.24	71.9	49.61	50.08	50.89	18.83	20.37	19.52	_	_	_	_	-1.43599	_	_	_	_	5.87588e-20	_	_	_	_	down	4
Potri.003G193200	AT5G07010	ATST2A,ST2A	sulfotransferase 2A	cytosolic sulfotransferase 15-like	_	_	0	0.42	1.41	0	0.15	0.34	0.64	0	0	0.16	0.22	0.42	10.99	6.34	0.32	1.84	0.89	0	2.4	2.63	4.73	39.73	49	41.95	_	_	_	_	2.68721	_	_	_	_	0.0010366	_	_	_	_	up	4
Potri.003G195500	AT3G54400	_	Eukaryotic aspartyl protease family protein	ASPARTIC PROTEASE IN GUARD CELL 2-like	_	_	0.29	0.63	0.96	0.26	1.24	1.03	0.84	0.53	0.37	1.3	0.65	1.5	2.49	1.8	0.61	0.61	0.61	0.83	2.77	2.65	3.07	18.04	19.52	19.14	_	_	_	_	3.49848	_	_	_	_	3.47587e-39	_	_	_	_	up	4
Potri.003G195600	AT5G13500	_	_	Phosphoserine aminotransferase	_	_	0.06	0.05	0.03	0.07	0.22	0.25	0.08	0.15	0.04	0.11	0.31	0	0.04	0.04	0	0.24	0.08	0.13	0.24	0.17	0.13	0.15	0.24	0.28	_	_	_	_	2.18701	_	_	_	_	0.0132978	_	_	_	_	up	4
Potri.003G197400	AT3G54450	_	Major facilitator superfamily protein	NRT1 PTR FAMILY -like	_	_	0.57	0.55	0.58	0.56	0.77	0.48	1.25	0.81	0.79	0.62	0.69	0.81	0.96	1.01	1.06	1.25	0.63	1.04	1.45	1.39	0.96	0.5	0.42	0.33	_	_	_	_	-1.23788	_	_	_	_	4.14035e-05	_	_	_	_	down	4
Potri.003G199000	AT3G54500	_	_	PREDICTED: uncharacterized protein LOC105137914 isoform X3	_	_	31.94	31.88	32.18	33.56	33.9	33.86	36.1	35.03	34.47	32.86	37.85	37.68	2.19	2.14	3.15	2.1	1.86	3.06	3.18	3.73	4.19	4.89	5.48	5.32	_	_	_	_	1.04632	_	_	_	_	9.69776e-09	_	_	_	_	up	4
Potri.003G200600	AT3G54500	_	_	PREDICTED: uncharacterized protein LOC105137914 isoform X4	_	_	27	25.6	25.66	28.72	24.87	23.41	33.05	24.92	30.37	29	27.14	30.53	1.37	1.37	2.32	1.72	1.88	2.53	2.92	2.52	2.56	3.42	3.74	3.51	_	_	_	_	1.04625	_	_	_	_	2.68215e-09	_	_	_	_	up	4
Potri.003G201900	AT3G14470	_	NB-ARC domain-containing disease resistance protein	disease resistance RPP13 1 [Populus euphratica]	_	_	1.79	2.63	4.18	2.08	3.16	4.3	7.83	6.32	6.31	3.93	3.9	4.59	7.62	4.53	4.56	4.14	3.56	2.55	9.89	7.62	10.9	9.55	10.8	8.29	1.16592	_	_	_	_	1.30035e-07	_	_	_	_	up	_	_	_	_	4
Potri.003G204400	AT2G16770	bZIP23	Basic-leucine zipper (bZIP) transcription factor family protein	Basic-leucine zipper transcription factor family isoform 1 [Theobroma cacao]	bZIP	bZIP	42.49	35.23	36.74	37.57	36.86	33.99	38.33	37.96	43.06	35.92	36.4	38.37	59.41	69.16	80.97	64.85	67.88	76.03	56.29	55.2	54.56	32.76	33.52	34.02	_	_	_	_	-1.07638	_	_	_	_	1.1311e-17	_	_	_	_	down	4
Potri.003G205400	AT3G20860	ATNEK5,NEK5	NIMA-related kinase 5	serine threonine- kinase Nek6-like [Vitis vinifera]	_	_	1.33	1.91	2.59	0.88	2.6	2.95	2.86	1.86	2.13	2.18	1.98	3.03	8.23	7.41	6.28	7.02	6.03	5.39	7.21	7.29	7.71	18.67	21.47	19.15	_	_	_	_	1.42823	_	_	_	_	4.83275e-15	_	_	_	_	up	4
Potri.003G205900	AT3G02645	_	Plant protein of unknown function (DUF247)	UPF0481 At3g02645	_	_	6.55	7.61	10.08	7.9	8.36	11.73	9.13	8.27	10.11	9	9.03	8.86	10.53	11.42	10.53	10.01	8.87	10.47	12.17	11.16	10.31	24.53	27.42	27.83	_	_	_	_	1.28501	_	_	_	_	8.65808e-15	_	_	_	_	up	4
Potri.003G206200	AT4G31980	_	_	UPF0481 At3g47200-like [Populus euphratica]	_	_	0.12	0.39	1.1	0.28	0.42	1.6	0.9	0.43	0	0.59	0.61	1.3	3.53	2.02	0.29	0.92	0.5	0.81	3.36	2.77	3.39	9.88	8.02	10.41	_	_	_	_	2.2746	_	_	_	_	1.44626e-10	_	_	_	_	up	4
Potri.003G206400	AT4G31980	_	_	UPF0481 At3g02645 [Populus euphratica]	_	_	0.81	0.63	0.85	0.73	0.64	0.83	0.49	0.65	0.42	1.35	0.66	0.93	1.53	0.47	0.96	1.46	1.93	0.84	1.21	0.85	1.66	2.22	2.43	3.9	_	_	_	_	1.53446	_	_	_	_	5.84163e-06	_	_	_	_	up	4
Potri.003G206500	AT4G31980	_	_	UPF0481 At3g47200-like [Populus euphratica]	_	_	1.05	5.48	9.33	2.56	4.36	8.17	4.66	3.29	5.66	6.5	6.76	6.06	19.37	11.92	5.14	5.19	5.7	4.31	19.13	20.42	18.06	70.56	75.61	74.28	_	_	-1.03727	_	2.56323	_	_	0.0487535	_	6.44811e-13	_	_	down	_	up	3
Potri.003G206700	AT4G31980	_	_	UPF0481 At3g47200-like [Populus euphratica]	_	_	0.24	0.38	1.79	0.4	0.95	1.53	1.44	0.96	1.07	0.71	0.97	1.74	3.55	2.91	0.71	0.38	1.27	1.25	2.69	2.51	3.26	9.13	12.36	10.3	_	_	_	_	2.12759	_	_	_	_	3.56556e-10	_	_	_	_	up	4
Potri.003G207000	AT3G20820	_	Leucine-rich repeat (LRR) family protein	leucine-rich repeat receptor [Malus domestica]	_	_	0.44	1.9	3.88	1.87	1.87	3.4	1.07	1.51	2.12	1.97	1.25	1.95	3.13	3.96	2.35	2.57	3.22	2.3	3.97	4.49	3.16	13.48	17.03	16.5	_	_	_	_	2.27269	_	_	_	_	3.42201e-19	_	_	_	_	up	4
Potri.003G207200	AT1G51140	_	basic helix-loop-helix (bHLH) DNA-binding superfamily protein	transcription factor bHLH122-like isoform X1 [Populus euphratica]	bHLH	bHLH	13.06	10.24	7.63	11.34	9.46	8.65	14.63	15.9	16.09	12.28	13.16	10.91	78.6	93.5	117.05	111.04	108.77	112.76	74.73	78.13	76.43	38.56	42.93	41.92	_	_	_	_	-1.24366	_	_	_	_	1.78919e-18	_	_	_	_	down	4
Potri.003G207300	_	_	_	hypothetical protein POPTR_0003s22280g [Populus trichocarpa]	_	_	4.1	5.87	3.29	4.99	3.84	5.67	5.34	3.89	5.67	4.86	5.52	3.54	33.07	50.41	58.69	67.64	53.75	51.43	41.84	38.36	32.93	19.73	12.74	18.11	_	_	_	_	-1.50183	_	_	_	_	1.34768e-09	_	_	_	_	down	4
Potri.003G208400	AT4G31980	_	_	UPF0481 At3g02645 [Populus euphratica]	_	_	0.23	0.22	0.12	0.31	0.05	0.18	0.06	0.21	0.24	0.27	0.07	0.1	0.06	0.05	0	0.24	0.18	0.3	0.07	0.24	0.25	0.42	0.41	0.52	_	_	_	_	2.87483	_	_	_	_	0.00496038	_	_	_	_	up	4
Potri.003G208600	AT4G31980	_	_	UPF0481 At3g02645 [Populus euphratica]	_	_	1.89	1.38	1.98	1.84	0.71	1.77	1.82	1.29	2.57	2.39	2.64	1.43	1.02	1.16	1.33	1.86	2.16	2.12	0.75	2.63	1.88	3.25	4.32	3.34	_	_	_	_	1.53245	_	_	_	_	0.00533476	_	_	_	_	up	4
Potri.003G208800	AT5G65360	_	Histone superfamily protein	histone -like [Glycine max]	_	_	0.39	0.41	0.34	0	0.15	0.5	0.31	0.15	0.17	0.62	0	0	0.18	0	0	0.14	0.52	0.17	0.39	0.34	0.35	0.99	0.97	0.82	_	_	_	_	2.71545	_	_	_	_	0.00500468	_	_	_	_	up	4
Potri.003G209800	AT5G10400	_	Histone superfamily protein	histone H3 [Physcomitrella patens]	_	_	0.4	2.51	0.7	2.25	0	2.56	1.93	0.91	3.08	0.48	1.3	0.83	0.54	0.93	0.47	1.69	1.06	0	3	1.05	1.09	2.44	4.79	5.07	_	_	_	_	2.25179	_	_	_	_	0.0055149	_	_	_	_	up	4
Potri.003G210100	AT5G10400	_	Histone superfamily protein	histone -like [Glycine max]	_	_	0	1.93	1.24	0.4	0.6	1.13	0.42	1.41	1.13	0.42	0.57	1.1	1.9	0.41	0.42	0.37	1.17	0.69	0.53	1.15	0.72	2.15	1.58	2.68	_	_	_	_	1.21353	_	_	_	_	0.0465353	_	_	_	_	up	4
Potri.003G212700	AT2G05990	ENR1,MOD1	NAD(P)-binding Rossmann-fold superfamily protein	enoyl-[acyl-carrier- ] reductase [NADH] chloroplastic-like	_	_	2.93	4.3	6.45	2.97	5.18	5.2	4.47	4.76	4.93	4.62	5.94	6.55	8.55	5.6	4.92	4.85	4.3	4.13	6.67	6.86	7.81	13.2	15.3	13.26	_	_	_	_	1.13745	_	_	_	_	2.45123e-13	_	_	_	_	up	4
Potri.003G214400	_	_	_	---NA---	_	_	21.72	24.18	14.14	26.63	22.59	15.56	19.41	21.36	15.57	20.31	22.33	15.7	33.66	24.3	34.88	27.75	32.23	32.91	23.61	27.95	20.12	14.52	11.79	15.38	_	_	_	_	-1.13961	_	_	_	_	3.80175e-05	_	_	_	_	down	4
Potri.003G214700	AT5G06720	ATPA2,PA2	peroxidase 2	class III peroxidase	_	_	12.9	11	9.33	16.57	10.37	8.13	12.1	10.59	9.96	13.72	11.78	12.51	14.54	17.59	20.03	22.16	22.17	17.85	12.77	11.06	11.95	1.4	2.5	2.96	_	_	_	_	-2.84397	_	_	_	_	4.0191e-19	_	_	_	_	down	4
Potri.003G214800	AT5G06720	ATPA2,PA2	peroxidase 2	class III peroxidase [Populus trichocarpa]	_	_	3.56	5.57	8.15	5.57	4.99	7.88	6.69	6.33	6.22	7.94	6.32	4.6	10.76	8.22	6.55	7.05	7.36	6.1	11.95	8.86	7.79	17.58	18.17	19.32	_	_	_	_	1.11642	_	_	_	_	4.76457e-15	_	_	_	_	up	4
Potri.003G215400	AT3G58040	SINAT2	seven in absentia of Arabidopsis 2	Seven in absentia of 2 isoform 1 [Theobroma cacao]	_	_	0.42	0	0.37	0.24	0.24	0.27	0.25	0.36	0.13	0.25	0.51	0.33	0.7	0.12	0.12	0.55	0.55	0.14	1.25	0.82	0.71	2.07	2.81	2.38	_	_	_	_	2.75448	_	_	_	_	3.97787e-06	_	_	_	_	up	4
Potri.003G216500	AT1G55230	_	Family of unknown function (DUF716)	transmembrane 45B-like	_	_	39.19	43.31	44.44	49.76	44.92	42.96	41.49	39.94	39.44	32.3	30.68	30.23	32.56	35.59	39.17	42.08	41.46	41.01	28.38	30.67	29.91	9.94	14.81	16.5	_	_	_	_	-1.36934	_	_	_	_	1.50227e-22	_	_	_	_	down	4
Potri.003G218800	AT3G13600	_	calmodulin-binding family protein	calmodulin binding [Ricinus communis]	_	_	0.2	0.39	0.31	0.17	0.06	0.19	0.42	0.45	0.38	0.12	0	0.21	0.2	0.34	0.12	0.16	0.33	0.32	0.45	0.39	0.27	0.98	0.52	1	_	_	_	_	1.78317	_	_	_	_	0.00104197	_	_	_	_	up	4
Potri.003G222300	AT5G56510	APUM12,PUM12	pumilio 12	pumilio homolog 12 [Malus domestica]	_	_	0.57	0.63	1.35	0.75	1.13	1.07	0.8	0.8	1.41	1.03	1.02	1.11	0.72	0.73	0.35	0.95	1.19	0.82	1.05	1.05	1.18	1.93	1.34	1.52	_	_	_	_	1.37383	_	_	_	_	2.22901e-06	_	_	_	_	up	4
Potri.003G223800	AT1G55550	_	P-loop containing nucleoside triphosphate hydrolases superfamily protein	kinesin KP1-like [Populus euphratica]	_	_	3.85	3.9	4.29	5.72	4.41	3.77	4.57	5.13	5.31	4.11	3.91	4.04	5.72	6.29	6.69	6.71	7.58	6.58	5.29	4.36	5.43	1.63	1.25	1.64	_	_	_	_	-2.02967	_	_	_	_	1.02659e-17	_	_	_	_	down	4
Potri.004G001000	AT3G17640	_	Leucine-rich repeat (LRR) family protein	leucine-rich repeat family [Populus trichocarpa]	_	_	0.64	1.72	1.93	0.21	0.83	1.29	0.77	1.25	0.7	1.42	1.63	1.05	1.24	1.27	0.43	1.26	0.73	0.95	1.37	1.68	1.12	9.22	8.5	8.82	_	_	_	_	3.10236	_	_	_	_	1.0543e-21	_	_	_	_	up	4
Potri.004G001400	AT1G62420	_	Protein of unknown function (DUF506)	hypothetical protein POPTR_0004s00300g [Populus trichocarpa]	_	_	430.4	499.29	617.84	463.19	558.65	606.31	597.19	595.34	616.13	461.57	394.35	428.66	743.47	492.33	274.74	236.51	258.01	249.5	429.94	477.82	456.6	194.76	108.6	126.77	_	_	_	_	-1.77017	_	_	_	_	3.62539e-14	_	_	_	_	down	4
Potri.004G001800	AT1G12020	_	_	hypothetical protein POPTR_0004s00350g [Populus trichocarpa]	_	_	19.13	24.75	29.84	22.68	27.16	30.67	34.13	35.59	30.02	25.05	26.43	29.96	35.14	32.41	30.6	37.95	32.29	33.07	33.71	38.09	36.56	14.45	15.95	15.99	_	_	_	_	-1.07359	_	_	_	_	3.36526e-08	_	_	_	_	down	4
Potri.004G002700	AT2G32950	ATCOP1,COP1,DET340,EMB168,FUS1	Transducin/WD40 repeat-like superfamily protein	E3 ubiquitin- ligase COP1-like	_	_	45.55	70.47	105.37	58.55	74.59	86.69	71.59	64.68	69.46	68.69	73.05	76.33	72.32	72.6	78.45	48.74	57.85	67.8	55.22	54.16	56.76	39.62	33.71	32.25	_	_	_	_	-1.08702	_	_	_	_	1.79531e-11	_	_	_	_	down	4
Potri.004G003900	AT4G22190	_	_	Serine arginine repetitive matrix [Theobroma cacao]	_	_	5.04	9.17	11.18	6.24	7.18	9.99	4.33	5.04	7.36	4.27	5.98	5.33	23.25	19.34	13.81	18.54	14.7	11.89	17.68	19.62	20.26	60.08	68.96	63.78	_	_	_	_	1.77674	_	_	_	_	2.45877e-40	_	_	_	_	up	4
Potri.004G006100	AT4G22120	_	ERD (early-responsive to dehydration stress) family protein	calcium permeable stress-gated cation channel 1-like [Populus euphratica]	_	_	0.94	1.58	2.39	1.49	1.42	2.28	1.43	1.31	2.14	1.45	1.24	1.63	2.12	1.89	1.15	1.44	1.85	2.09	1.25	1.28	1.66	0.27	0.57	0.31	_	_	_	_	-2.09467	_	_	_	_	4.06745e-07	_	_	_	_	down	4
Potri.004G006500	AT2G32580	_	Protein of unknown function (DUF1068)	PREDICTED: uncharacterized protein LOC105141449	_	_	0	0.11	0.06	0.16	0	0.09	0	0	0.09	0	0.12	0	0	0	0	0	0	0	0.32	0.09	0	0	0.32	0.37	_	_	_	_	2.41959	_	_	_	_	0.0124802	_	_	_	_	up	4
Potri.004G007700	AT5G55090	MAPKKK15	mitogen-activated protein kinase kinase kinase 15	mitogen-activated kinase kinase kinase NPK1-like	_	_	4.21	4.79	5.71	5.27	6.03	5.01	1.73	3.49	2.08	2.04	2.32	2.08	4.12	3.97	3.27	3.93	3.42	4.1	3.15	4.5	3.9	2.77	2.43	2.54	-1.04096	-1.16621	_	_	_	0.00102281	0.00026082	_	_	_	down	down	_	_	_	3
Potri.004G010100	AT4G22010	sks4	SKU5 similar 4	L-ascorbate oxidase homolog	_	_	0.08	0.3	0.57	0.17	0.52	0.64	0.6	0.31	0.29	0.91	0.68	0.6	0.83	0.53	0.27	0.2	0.46	0.4	1.03	0.65	0.99	3.73	6.13	5.04	_	1.09746	_	_	3.13701	_	0.0397409	_	_	4.02106e-25	_	up	_	_	up	3
Potri.004G010900	AT1G11800	_	endonuclease/exonuclease/phosphatase family protein	tyrosyl-DNA phosphodiesterase 2 isoform X8 [Populus euphratica]	_	_	14.78	12.41	16.34	14.68	13.85	13.9	8.96	9.07	8.59	6.52	7.95	7.42	1.86	1.8	1.41	0.91	0.86	1.15	2.53	1.87	2.23	4.04	3.19	3.81	_	_	_	_	1.11661	_	_	_	_	2.24767e-11	_	_	_	_	up	4
Potri.004G012100	AT4G21990	APR3,ATAPR3,PRH-26,PRH26	APS reductase 3	5 -adenylylsulfate reductase chloroplastic-like	_	_	651	785.62	893.82	748.38	800.49	854.59	874.09	910.06	882.64	872.37	884.84	853.88	1216.83	983.62	810.06	744.24	819.66	778.17	848.62	939.98	903.93	543.44	448.83	438.56	_	_	_	_	-1.06576	_	_	_	_	4.28473e-31	_	_	_	_	down	4
Potri.004G016400	AT3G21690	_	MATE efflux family protein	TRANSPARENT TESTA 12-like	_	_	1.93	1.69	1.93	3.39	2.38	2.01	1.03	1.33	0.92	1.92	1.6	1.26	2.85	4.41	6.04	3.37	4.35	4.85	2.35	2.76	1.59	0.89	0.6	0.68	_	_	_	_	-2.56422	_	_	_	_	1.08981e-13	_	_	_	_	down	4
Potri.004G016800	AT1G11655	_	_	hypothetical protein POPTR_0004s01650g [Populus trichocarpa]	_	_	0.62	0.65	0.55	0.47	0.23	1.32	0	0.24	0.53	1.48	0.34	0.43	2.79	2.15	1.47	1.31	1.37	1.62	3.41	5.15	2.82	5.99	4.03	6.02	_	_	_	_	1.31045	_	_	_	_	0.0218379	_	_	_	_	up	4
Potri.004G017500	AT4G21820	_	binding;calmodulin binding	abnormal spindle-like microcephaly-associated homolog	_	_	0.35	0.27	0.92	0.32	0.57	1.01	1.04	0.52	0.93	0.5	0.51	0.57	0.91	0.69	0.41	0.51	0.42	0.39	1.13	1.01	1.18	1.41	2.07	1.51	_	_	_	_	1.30709	_	_	_	_	4.88452e-08	_	_	_	_	up	4
Potri.004G017600	AT3G26040	_	HXXXD-type acyl-transferase family protein	acetyl- -benzylalcohol acetyltransferase-like	_	_	0.84	0.17	0.46	0.36	0.59	0.4	1.14	1.44	1.35	0.38	1.53	1.2	1.99	2.19	0.87	2.45	1.68	1.51	4.73	2.21	3.73	5.94	6.15	7.86	_	_	_	_	1.95744	_	_	_	_	1.70424e-06	_	_	_	_	up	4
Potri.004G017700	AT5G36110	CYP716A1	cytochrome P450, family 716, subfamily A, polypeptide 1	cytochrome P450 716B1-like	_	_	115.12	77.27	59.92	73.55	63.58	61.53	73.02	77.36	75.72	68.55	70.55	69.16	63.3	47.33	28.75	40.94	36.33	27.41	77.53	71.59	70.93	108.7	114.91	107.54	_	_	_	_	1.25564	_	_	_	_	2.4051e-09	_	_	_	_	up	4
Potri.004G018800	AT1G11600	CYP77B1	cytochrome P450, family 77, subfamily B, polypeptide 1	cytochrome P450 family [Populus trichocarpa]	_	_	0	0	0	0	0.11	0.37	0	0.11	0	0	0	0	0.13	0	0	0	0	0	0	0	0	0.88	1.15	1.34	_	_	_	_	3.36584	_	_	_	_	0.000597758	_	_	_	_	up	4
Potri.004G019000	AT1G11600	CYP77B1	cytochrome P450, family 77, subfamily B, polypeptide 1	cytochrome [Ricinus communis]	_	_	0.09	2.91	5.43	0.2	3.78	4.75	0.53	1.11	1.58	1.37	1.72	2.39	3.81	2.14	0.42	0.09	0.23	0.23	4.23	3.59	5.05	98.41	105.86	105.51	_	_	-2.48595	_	5.29302	_	_	0.00608387	_	1.26806e-22	_	_	down	_	up	3
Potri.004G019300	AT1G61820	BGLU46	beta glucosidase 46	glycosyl hydrolase family 1 family [Populus trichocarpa]	_	_	0.66	0.37	0.46	0.85	0.53	0.54	0.28	0.38	0.42	0.39	0	0.39	0.25	0.98	1.44	1.14	1.31	1.41	0.42	0.19	0.38	0.07	0.28	0.24	_	_	_	-1.33139	-1.88963	_	_	_	0.0168481	0.000158153	_	_	_	down	down	3
Potri.004G019400	AT1G61820	BGLU46	beta glucosidase 46	beta-glucosidase 46-like	_	_	0	0.21	0.06	0.08	0.08	0	0.08	0.16	0	0	0	0.07	0	0.08	1.37	0.14	0.27	0.35	0	0	0.09	0	0	0	_	_	_	-2.30804	-2.66972	_	_	_	0.032684	0.000409859	_	_	_	down	down	3
Potri.004G019900	AT1G61800	ATGPT2,GPT2	glucose-6-phosphate/phosphate translocator 2	glucose-6-phosphate phosphate translocator chloroplastic	_	_	38.67	84.83	107.1	129.17	119.96	93.92	59.06	60.88	68.75	130.76	135.68	132.77	2.24	2.43	1.67	2.27	2.07	1.84	1.1	1.72	1.86	5.13	5.91	4.26	_	_	_	_	1.23896	_	_	_	_	7.60649e-07	_	_	_	_	up	4
Potri.004G020000	AT1G70880	_	Polyketide cyclase/dehydrase and lipid transport superfamily protein	MLP 31 [Morus notabilis]	_	_	4112.27	2724.68	1083.52	2962.15	2049.91	1080.28	1813.82	1740.21	1706.86	1567.33	1717.41	1630.92	1187.02	1830.87	2529.78	2652.84	2673.04	2713.15	1478.76	1573.85	1507.77	245.55	249.23	233.18	_	_	_	_	-2.87516	_	_	_	_	6.00009e-13	_	_	_	_	down	4
Potri.004G020100	AT1G70880	_	Polyketide cyclase/dehydrase and lipid transport superfamily protein	MLP 31 [Morus notabilis]	_	_	1198.65	922.8	516.57	1154.71	834.04	535.18	818.53	839.63	800.51	802.04	877.58	826.76	666.83	914.43	1160.88	1362.26	1176.63	1115.57	870.08	890.93	873.35	288.75	303.75	324.97	_	_	_	_	-1.57367	_	_	_	_	1.02119e-06	_	_	_	_	down	4
Potri.004G020500	AT5G54770	THI1,THI4,TZ	thiazole biosynthetic enzyme, chloroplast (ARA6) (THI1) (THI4)	thiamine thiazole synthase chloroplastic-like	_	_	7409.51	6064.63	4907.46	6266.66	5612.66	5108.43	4261.37	4493.4	4446.66	4501.16	4260.83	4313.25	371.56	473.05	536.07	520.04	532.09	579.8	774.54	762.27	783.65	1398.12	1458.33	1461.48	_	_	_	_	1.61972	_	_	_	_	1.24474e-30	_	_	_	_	up	4
Potri.004G021000	AT1G11545	XTH8	xyloglucan endotransglucosylase/hydrolase 8	probable xyloglucan endotransglucosylase hydrolase 8	_	_	0.15	0.69	1.55	0.75	1	1.04	0.62	0.76	0.38	1.4	0.71	1.22	4.17	2.55	1.04	1.09	0.59	0.38	3.86	4.34	2.81	17.39	24.44	22.26	_	_	-1.55948	_	3.05317	_	_	0.000493852	_	5.29477e-58	_	_	down	_	up	3
Potri.004G023300	AT4G05220	_	Late embryogenesis abundant (LEA) hydroxyproline-rich glycoprotein family	harpin-induced family [Populus trichocarpa]	_	_	2.07	2.97	4.39	2.13	2.52	3.53	1.87	3.14	1.54	3.27	2.23	2.68	2.55	2.98	2.03	1.82	2.51	2.46	2.58	4.28	3.28	7.61	7.47	5.88	_	_	_	_	1.42596	_	_	_	_	0.000114993	_	_	_	_	up	4
Potri.004G023400	AT3G20600	NDR1	Late embryogenesis abundant (LEA) hydroxyproline-rich glycoprotein family	NDR1-like	_	_	1.2	1.57	4.04	1.58	2.93	3.07	3.13	2.05	1.79	1.43	2.91	2.91	3.24	2.54	1.18	2.53	0.8	1.56	1.5	3.4	1.91	5.18	4.49	4.81	_	_	_	_	1.03789	_	_	_	_	0.0317742	_	_	_	_	up	4
Potri.004G025500	AT4G23180	CRK10,RLK4	cysteine-rich RLK (RECEPTOR-like protein kinase) 10	cysteine-rich receptor kinase 10	_	_	0.09	0	0.08	0	0.2	0	0.11	0.1	0.11	0.1	0	0.09	0.35	0.1	0	0.09	0.12	0	0.13	0.11	0.59	0.53	1.18	0.44	_	_	_	_	2.00023	_	_	_	_	0.0206141	_	_	_	_	up	4
Potri.004G025900	AT4G05200	CRK25	cysteine-rich RLK (RECEPTOR-like protein kinase) 25	cysteine-rich receptor kinase 10	_	_	3.88	5.41	6.74	3.81	6.25	7.78	11.08	11.22	11.82	8.9	9.59	10.54	16.74	11.28	9.01	10.31	10.88	9.19	19.56	19.44	22.18	16.03	15.34	13.98	1.03289	_	_	_	_	5.82581e-09	_	_	_	_	up	_	_	_	_	4
Potri.004G026100	AT4G23180	CRK10,RLK4	cysteine-rich RLK (RECEPTOR-like protein kinase) 10	ATP binding [Ricinus communis]	_	_	0.77	1.3	1.88	0.53	1.81	1.98	1.79	2.3	2.81	2.4	2.79	2.28	2.32	1.85	1.68	1.63	0.94	1.7	4.62	3.89	4.28	3.17	2.75	3.46	_	_	_	1.13431	_	_	_	_	0.00109269	_	_	_	_	up	_	4
Potri.004G026200	AT4G05200	CRK25	cysteine-rich RLK (RECEPTOR-like protein kinase) 25	receptor kinase At4g00960 isoform X1	_	_	4.54	9.85	12.28	6.82	9.07	11.94	11.44	13.2	11.38	9.84	11.09	10.76	18.09	14.46	6.84	7.83	6.6	5.9	11.69	12.09	11.9	31.39	28.26	31	_	_	_	_	1.21382	_	_	_	_	4.14297e-08	_	_	_	_	up	4
Potri.004G027800	AT4G21390	B120	S-locus lectin protein kinase family protein	G-type lectin S-receptor-like serine threonine- kinase B120	_	_	8.48	7.51	8.17	9.25	7.99	7.68	8.4	8.66	8.12	6.89	6.21	5.85	2.25	2.07	1.43	1.45	1.38	1.09	3.87	3.49	2.78	5.27	5.43	4.59	_	_	_	_	1.39702	_	_	_	_	8.5121e-13	_	_	_	_	up	4
Potri.004G027900	AT4G21390	B120	S-locus lectin protein kinase family protein	G-type lectin S-receptor-like serine threonine- kinase B120	_	_	0.13	0.49	0.31	0.5	0.35	0.46	0.54	0.71	0.52	0.59	0.36	0.28	0.06	0.1	0.05	0.05	0.06	0.17	0.34	0.29	0.43	0.55	0.13	0.28	_	_	_	_	1.72721	_	_	_	_	0.0322976	_	_	_	_	up	4
Potri.004G029500	AT1G11440	_	_	hypothetical protein POPTR_0004s02900g [Populus trichocarpa]	_	_	1.16	1.21	3.06	0.65	3.05	1.98	2.33	1.99	1.49	1.38	2.19	1.81	3.13	1.56	0	1.02	1.54	1.26	1.74	1.77	1.32	3.83	5.21	5.38	_	_	_	_	1.60979	_	_	_	_	0.000319642	_	_	_	_	up	4
Potri.004G030200	AT1G61680	ATTPS14,TPS14	terpene synthase 14	(3S,6E)-nerolidol synthase 1-like	_	_	0.68	3.44	8.89	3.67	8.12	9.86	19.46	12.96	15.85	11.57	15.29	13.5	17.67	11.64	9.02	10.33	8.8	9.15	17.52	13.18	14.93	16.12	16.91	14.73	1.81023	1.64161	_	_	_	0.00121113	0.00382797	_	_	_	up	up	_	_	_	3
Potri.004G030400	AT1G61680	ATTPS14,TPS14	terpene synthase 14	(3S)-linalool (E)-nerolidol (E,E)-geranyl linalool synthase [Vitis vinifera]	_	_	0.29	2.08	3.25	2.6	2.6	3.62	6.12	6.91	5.55	3.98	6.07	4.02	7.7	5.67	3.27	3.9	3.98	4.13	5.62	5.67	4.95	4.4	6.05	6.13	1.6706	1.34221	_	_	_	0.000223372	0.00560253	_	_	_	up	up	_	_	_	3
Potri.004G030600	AT3G22104	_	Phototropic-responsive NPH3 family protein	BTB POZ domain-containing At3g22104-like isoform X2 [Nelumbo nucifera]	_	_	0.31	0.1	0.59	0.48	0.21	0.39	0.37	0.42	0.16	0.58	0.3	0.64	0.75	0.71	0.29	0.45	0.41	0.16	0.28	0.32	0.17	1.12	1.38	1.17	_	_	_	_	1.03369	_	_	_	_	0.0232789	_	_	_	_	up	4
Potri.004G030700	AT1G61720	BAN	NAD(P)-binding Rossmann-fold superfamily protein	anthocyanidin reductase	_	_	248.83	219.91	211.17	409.93	301.52	205.71	306.18	335.24	317.46	238.64	225.03	220.95	88.99	130.76	165.06	103.57	142.5	175.81	115.91	116.36	117.99	312.15	276.63	289.21	_	_	_	_	1.15573	_	_	_	_	3.27464e-10	_	_	_	_	up	4
Potri.004G031100	AT4G21320	HSA32	Aldolase-type TIM barrel family protein	(2R)-phospho-3-sulfolactate synthase-related family [Populus trichocarpa]	_	_	0	0.11	0	0.16	0	0.09	0.17	0.16	0	0.08	0.11	0.14	0.28	0.08	0.08	0.22	0.09	0.09	0.52	0.09	0.19	0.64	0.83	0.62	_	_	_	_	2.06464	_	_	_	_	0.0194753	_	_	_	_	up	4
Potri.004G031600	AT4G21270	ATK1,KATA,KATAP	kinesin 1	KINESIN-LIKE A [Populus trichocarpa]	_	_	0.34	0.7	1.61	1.09	0.86	1.58	1.65	1.23	1.01	1.37	1.57	1.34	2.02	1.61	0.93	1.27	1.18	0.82	2.32	2.23	2.11	3.4	3.73	3.92	_	_	_	_	1.28593	_	_	_	_	1.16377e-12	_	_	_	_	up	4
Potri.004G031700	AT1G11530	ATCXXS1,CXXS1	C-terminal cysteine residue is changed to a serine 1	thioredoxin CXXS1	_	_	20.29	18.98	17.44	16.02	17.27	17.21	12.54	13.2	10.62	15.15	10.76	12.51	23.93	16.27	18.26	16.26	18.35	19.84	11.36	16.17	11.07	7.74	7.84	9.2	_	_	_	_	-1.21832	_	_	_	_	8.13255e-13	_	_	_	_	down	4
Potri.004G032100	AT4G03270	CYCD6;1	Cyclin D6;1	D6-type cyclin [Populus trichocarpa]	_	_	0.14	0.23	1.07	0.49	1.14	0.46	1.13	0.16	0.92	0.34	0.35	0.67	0.58	1.91	0.85	1.14	0.95	0.94	1.08	1.13	1.27	2.08	2.69	3.46	_	_	_	_	1.24634	_	_	_	_	0.00114265	_	_	_	_	up	4
Potri.004G032900	AT1G24020	MLP423	MLP-like protein 423	major pollen allergen Bet v 1-D H-like	_	_	3.74	4.52	2.24	5.74	3.45	4.35	4.1	3.1	2.83	3.23	3.02	3	5.5	5.1	7.61	7.89	6.3	8.62	4.07	5.34	1.85	0	0.25	0	_	_	_	_	-4.78003	_	_	_	_	3.29835e-06	_	_	_	_	down	4
Potri.004G033000	AT1G24020	MLP423	MLP-like protein 423	major pollen allergen Bet v 1-D H-like	_	_	5.89	6.98	4.81	7.3	5.71	5.19	5.86	5.55	6.75	6.02	3.61	4.42	6.28	7.97	8.85	9.42	8.87	10.81	4.86	3.18	6.35	0	0.61	0	_	_	_	_	-4.4618	_	_	_	_	2.91637e-06	_	_	_	_	down	4
Potri.004G034200	AT4G21500	_	_	hypothetical protein POPTR_0004s03420g [Populus trichocarpa]	_	_	5.19	6.49	10.4	6.83	7.67	8.9	7.67	7.43	6.83	8.62	6.47	4.77	9.18	10.61	6.63	9.53	9.61	9.05	9.09	8.14	8.46	19.17	21.26	15.54	_	_	_	_	1.06351	_	_	_	_	2.46816e-08	_	_	_	_	up	4
Potri.004G035700	AT1G61260	_	Protein of unknown function (DUF761)	Thymidylate kinase	_	_	5.45	7.85	7.3	6.12	6.49	9.41	13.11	11.79	12.02	7.98	9.83	9.75	37.65	26.12	24.14	33.54	29.53	26.63	28.89	31.96	28.44	12.18	10.21	11.19	_	_	_	_	-1.3753	_	_	_	_	1.30201e-15	_	_	_	_	down	4
Potri.004G036200	AT2G20340	_	Pyridoxal phosphate (PLP)-dependent transferases superfamily protein	Tyrosine DOPA decarboxylase [Theobroma cacao]	_	_	0	0.72	2.11	0.21	0.83	2.36	0.33	0.21	0.12	0.66	0.15	0.48	0	0	0	0	0	0	0.28	0.12	0.25	3.93	4.69	3.62	_	_	_	_	5.72927	_	_	_	_	9.89374e-07	_	_	_	_	up	4
Potri.004G037100	AT1G11125	_	_	serine arginine repetitive matrix 1	_	_	0.6	1.88	2.72	1.24	1.91	3.45	1.57	2.96	2.3	2.5	3.23	2.28	4.45	4.97	1.65	3.17	2.38	1.82	6.43	8.5	6.12	8.98	10.31	9.36	_	_	_	_	1.36081	_	_	_	_	1.6492e-10	_	_	_	_	up	4
Potri.004G037800	AT1G11080	scpl31	serine carboxypeptidase-like 31	serine carboxypeptidase-like 31	_	_	0.2	0.18	0.14	0.13	0.13	0.15	0	0	0	0	0	0	0	0	0.05	0.25	0.05	0.05	0	0	0	0.06	0	0	-2.44165	-2.36273	_	_	_	0.0176986	0.0192886	_	_	_	down	down	_	_	_	3
Potri.004G038000	AT1G61110	anac025,NAC025	NAC domain containing protein 25	no apical meristem family [Populus trichocarpa]	NAC	NAC	10.75	7.8	2.72	9.09	6.23	3.11	8.53	7.82	6.23	5.39	6.8	5.63	9.1	12.53	16.44	11.45	12.76	16.26	9.94	9.27	7.68	3.54	3.14	2.52	_	_	_	_	-2.03394	_	_	_	_	6.25267e-06	_	_	_	_	down	4
Potri.004G038100	AT5G08370	AGAL2,AtAGAL2	alpha-galactosidase 2	alpha-galactosidase family [Populus trichocarpa]	_	_	1.24	1.31	2.67	1.14	1.34	2.2	1.33	1.36	1.3	1.68	1.78	1.33	2.32	1.78	1.82	1.4	1.93	1.15	2.57	2.83	2.58	5.3	4.68	5.91	_	_	_	_	1.41432	_	_	_	_	2.02572e-10	_	_	_	_	up	4
Potri.004G038600	AT2G14830	_	Regulator of Vps4 activity in the MVB pathway protein	Regulator of Vps4 activity in the MVB pathway [Theobroma cacao]	_	_	0	0	0	0	0	0	0	0.06	0	0	0	0.1	0.07	0	0	0	0.07	0	0.15	0.13	0.07	0.08	0.22	0.38	_	_	_	_	2.37802	_	_	_	_	0.0280305	_	_	_	_	up	4
Potri.004G039700	AT3G51000	_	alpha/beta-Hydrolases superfamily protein	bifunctional epoxide hydrolase 2-like	_	_	0.08	0.24	0.34	0	0.17	0.2	0.65	0.27	0.3	0.28	0	0.24	0.42	0.36	0.73	0.82	0.51	0.4	0.23	0.51	0.21	0.12	0.12	0	_	_	_	_	-2.15147	_	_	_	_	0.0340001	_	_	_	_	down	4
Potri.004G040700	AT5G44640	BGLU13	beta glucosidase 13	beta-glucosidase 12-like	_	_	3.08	1.6	2.17	1.59	1.68	1.91	3.4	2.87	3.55	1.27	1.45	1.91	1.96	1.68	1.76	1.13	1.47	1.78	3.77	4.19	3.6	2.54	2.62	3.19	_	_	_	1.10786	_	_	_	_	7.63415e-05	_	_	_	_	up	_	4
Potri.004G042600	AT1G32330	ATHSFA1D,HSFA1D	heat shock transcription factor A1D	heat stress transcription factor B-2a-like	HSF	HSF	0.09	0	0.4	0.61	0.3	0	0.33	0.21	0.35	0.54	0.44	0.19	0.36	0.21	0.85	0.76	1.07	0.47	0.54	0.35	0.12	0	0	0	_	_	_	_	-3.0856	_	_	_	_	0.00879856	_	_	_	_	down	4
Potri.004G042800	AT2G33793	_	_	DNA ligase 1	_	_	0.17	0	0.56	0.13	0.52	0.52	0.42	0.79	0.37	0.48	0.28	0.24	0.62	0.53	0.34	0.79	0.15	0	0.86	0.75	0.86	0.97	2.5	1.02	_	_	_	_	1.50108	_	_	_	_	0.000318055	_	_	_	_	up	4
Potri.004G047100	AT1G28330	DRM1,DYL1	dormancy-associated protein-like 1	auxin-repressed kDa -like	_	_	438.6	328.31	169.17	287.51	229.21	167.75	141.93	138.15	132.8	144.63	138.98	138.35	257.05	334.96	439.88	470.12	437.39	459.3	220.82	266.42	255.5	103.86	102.87	110.84	-1.26163	-1.15269	_	_	-1.70775	2.40922e-07	3.22861e-06	_	_	6.52662e-15	down	down	_	_	down	2
Potri.004G048000	_	_	_	hypothetical protein POPTR_0004s04760g [Populus trichocarpa]	_	_	9.96	33.56	58.6	33.33	52.79	69.84	117.46	95.75	108.67	72.23	79.02	72.53	184.05	114.14	70.63	71.38	73.21	62.95	182.26	181.91	187.64	54.2	45.61	51.15	1.58786	1.15738	_	_	-1.22826	0.00164735	0.0380119	_	_	0.00431696	up	up	_	_	down	2
Potri.004G049000	AT4G18425	_	Protein of unknown function (DUF679)	hypothetical protein POPTR_0004s04870g [Populus trichocarpa]	_	_	0.63	2.29	2.38	0.47	1.18	1.6	1.76	1.43	1.34	0.5	1.01	0.43	2.53	2.9	0.74	0.88	0.83	1.09	2.19	1.91	1.71	6.68	7.5	9.78	_	_	_	_	1.9221	_	_	_	_	3.2534e-05	_	_	_	_	up	4
Potri.004G049800	AT1G28480	GRX480,roxy19	Thioredoxin superfamily protein	glutaredoxin-like family [Populus trichocarpa]	_	_	5.79	4.52	4.76	9.75	8.14	6.47	15.67	9.47	18.49	20.17	12.27	14.25	14.11	7.93	5.96	9.15	10.05	5.64	7.03	6.14	9.33	13.2	12.96	9.59	1.42289	1.62099	_	_	_	0.000565475	3.19733e-05	_	_	_	up	up	_	_	_	3
Potri.004G050400	AT4G35160	_	O-methyltransferase family protein	6a-hydroxymaackiain methyltransferase family [Populus trichocarpa]	_	_	0.64	1.13	0.91	0.45	1.44	2.25	2.03	1.55	1.33	2.38	1.42	2.24	1.4	1.11	1.04	0.84	1.38	0.42	2.52	3.35	3.48	2.93	3.83	2.33	_	_	_	1.39492	1.32389	_	_	_	0.0187639	0.00458682	_	_	_	up	up	3
Potri.004G051500	AT5G28010	_	Polyketide cyclase/dehydrase and lipid transport superfamily protein	MLP 31 [Morus notabilis]	_	_	62.87	47.68	18.27	49.36	32.9	18.23	33.53	33.49	32.02	28.91	35.09	30.65	17.1	28.85	38.51	56.71	53.14	46.06	26.89	32.72	30.27	13.75	13.37	13.83	_	_	_	_	-1.0408	_	_	_	_	0.026695	_	_	_	_	down	4
Potri.004G051900	AT5G45950	_	GDSL-like Lipase/Acylhydrolase superfamily protein	GDSL esterase lipase At5g45950	_	_	0	0	0	0	0	0.1	0.09	0	0	0	0	0	1.16	0.54	0.09	0.17	0.1	0.1	0.23	0.62	0.21	0.96	2.11	1.98	_	_	_	_	1.4544	_	_	_	_	0.000971863	_	_	_	_	up	4
Potri.004G053500	AT1G28680	_	HXXXD-type acyl-transferase family protein	3 -N-debenzoyl-2 -deoxytaxol N-benzoyltransferase	_	_	27.53	47.14	70.17	42.07	55.72	68.01	54.78	52.48	59.97	48.4	48.95	47.58	27.05	25.46	18.61	14.74	17.35	16.36	20.14	22.84	20.09	9.08	8.48	7.36	_	_	_	_	-1.49689	_	_	_	_	8.11963e-12	_	_	_	_	down	4
Potri.004G054400	AT5G45910	_	GDSL-like Lipase/Acylhydrolase superfamily protein	GDSL esterase lipase At5g45910-like	_	_	3.7	6.08	6.42	4.15	5.4	7.45	7.02	6.72	5.97	6.54	9.11	5.85	5.58	3.74	2.6	1.98	2.75	2.53	4.46	4.41	5.11	16.57	16.94	15.56	_	_	_	_	2.04243	_	_	_	_	3.08692e-20	_	_	_	_	up	4
Potri.004G054500	AT4G18540	_	_	hypothetical protein POPTR_0004s05370g [Populus trichocarpa]	_	_	0.87	0.27	0.38	0.39	0.2	0.56	0.74	0.2	0.67	1.24	0.42	0.63	0.59	0.2	1.03	1.57	1.73	1.59	0.52	1.03	1.19	2.13	1.44	1.88	_	_	_	_	1.52779	_	_	_	_	0.0210656	_	_	_	_	up	4
Potri.004G054900	AT4G18570	_	Tetratricopeptide repeat (TPR)-like superfamily protein	proline-rich family [Populus trichocarpa]	_	_	0.04	0	0.1	0.08	0.21	0.05	0.05	0	0.14	0.13	0.18	0	0.46	0.17	0.18	0.08	0.15	0.1	0.22	0.29	0.2	0.74	0.95	0.85	_	_	_	_	1.65063	_	_	_	_	0.00206274	_	_	_	_	up	4
Potri.004G056000	AT5G45890	SAG12	senescence-associated gene 12	senescence-specific cysteine protease SAG39-like	_	_	5.93	3.55	2.06	4.44	3.26	2.26	4.3	4.59	3.55	3.99	3.33	2.79	0.62	2.18	2.62	2.53	2.34	3.49	1.38	2.53	1.26	0.45	0.31	0.64	_	_	_	_	-1.88117	_	_	_	_	0.000252786	_	_	_	_	down	4
Potri.004G056100	AT5G45890	SAG12	senescence-associated gene 12	senescence-specific cysteine protease SAG39-like	_	_	4.15	3.36	1.45	3.43	2.31	1.09	3.25	2.85	3.2	3.62	2.75	3.32	0.54	1.67	2.94	1.63	1.79	2.99	1.64	1.44	1.09	0.46	0.6	0.38	_	_	_	_	-1.80681	_	_	_	_	0.00150448	_	_	_	_	down	4
Potri.004G056200	AT5G45890	SAG12	senescence-associated gene 12	senescence-specific cysteine protease SAG39-like	_	_	11.28	8.04	3.36	8.62	6.56	5.1	8.49	6.46	6.67	6.37	7.19	5.33	1.65	3.01	5.33	2.75	4.06	3.89	2.87	3.81	3.75	2.1	1.49	0.78	_	_	_	_	-1.21051	_	_	_	_	0.0117321	_	_	_	_	down	4
Potri.004G056300	AT5G45890	SAG12	senescence-associated gene 12	senescence-specific cysteine protease SAG39-like	_	_	2.47	1.1	0.57	1.3	1.93	0.77	1.76	1.66	2	1.67	1.47	1.46	0.41	0.93	1.66	0.42	1.27	0.85	1.05	0.92	0.55	0.46	0.38	0.19	_	_	_	_	-1.49649	_	_	_	_	0.0264914	_	_	_	_	down	4
Potri.004G056500	AT5G45890	SAG12	senescence-associated gene 12	senescence-specific cysteine protease SAG39-like	_	_	10.77	6.52	3.17	7.51	5.04	3.21	5.96	5.28	6.64	5.23	5.46	4.89	0.63	2.27	5.09	3.07	4.79	5.51	2.94	2.67	3.31	0.84	0.82	0.6	_	_	_	_	-1.78812	_	_	_	_	0.00356566	_	_	_	_	down	4
Potri.004G057700	AT1G09850	XBCP3	xylem bark cysteine peptidase 3	low-temperature-induced cysteine ase-like	_	_	37.74	36.05	33.64	52.43	46.24	38.38	43.8	41.08	39.15	28.58	25.17	26.83	9.4	7.44	9.96	7.46	10.37	12.79	9.97	9.36	9.98	25.13	27.41	26.85	_	_	_	_	1.55567	_	_	_	_	4.27501e-29	_	_	_	_	up	4
Potri.004G058300	AT4G18700	ATWL4,CIPK12,SnRK3.9,WL4	CBL-interacting protein kinase 12	CBL-interacting serine threonine- kinase 12-like	_	_	22.87	25.35	17.28	22.99	20.49	20.5	26.92	23.48	26.15	22.79	29.55	24.49	32.78	39.33	48.95	48.99	47.31	47.73	34.17	33.57	34	16.57	19.62	19.74	_	_	_	_	-1.12611	_	_	_	_	3.62152e-12	_	_	_	_	down	4
Potri.004G059500	AT4G18760	AtRLP51,RLP51	receptor like protein 51	leucine-rich repeat family	_	_	5.42	11.12	14.37	7.32	11.26	16.78	10.73	9.19	9.71	12.16	11.29	13	16.71	14.74	9.23	7.37	7.97	8.14	13.33	15.12	13.92	29.52	32.4	26.18	_	_	_	_	1.11401	_	_	_	_	7.65237e-11	_	_	_	_	up	4
Potri.004G059600	AT4G18780	ATCESA8,CESA8,IRX1,LEW2	cellulose synthase family protein	cellulose synthase	_	_	58.81	81.22	103.59	93.17	101.64	98.98	94.1	88.37	91.19	80.16	82.56	88.45	126.49	116.22	92.17	110.61	106.81	101.48	107.06	101.48	102.88	24.02	23.67	22.46	_	_	_	_	-2.23374	_	_	_	_	2.75757e-28	_	_	_	_	down	4
Potri.004G060100	AT3G47570	_	Leucine-rich repeat protein kinase family protein	probable LRR receptor-like serine threonine- kinase At3g47570	_	_	0.59	1.64	3.32	0.67	2.31	3.5	2.58	1.66	2.34	1.52	0.89	1.52	1.54	0.74	0.32	0.34	0.6	0.77	1.98	2.57	1.68	2.43	4.84	3.06	_	_	_	1.26871	1.95803	_	_	_	0.0397678	1.02815e-05	_	_	_	up	up	3
Potri.004G061600	AT1G29300	UNE1	Plant protein of unknown function (DUF641)	Intracellular transport [Theobroma cacao]	_	_	0.07	0.23	0.45	0.17	0.17	0.38	0.71	0.17	0.66	0.26	0.12	0.31	0.7	0.6	0.61	0.23	0.29	0.38	0.88	0.77	0.8	2.02	2.54	1.87	_	_	_	_	1.66706	_	_	_	_	1.79374e-05	_	_	_	_	up	4
Potri.004G061900	AT4G32300	SD2-5	S-domain-2 5	G-type lectin S-receptor-like serine threonine- kinase SD2-5	_	_	1.06	1.9	2.44	1.25	1.31	2.33	3.23	2.83	2.85	2.65	2.62	1.89	1.71	1.34	1.01	1.07	0.6	0.92	3.18	2.65	2.41	2.85	1.74	2.37	_	_	_	1.02229	_	_	_	_	0.0185503	_	_	_	_	up	_	4
Potri.004G062100	AT4G18830	ATOFP5,OFP5	ovate family protein 5	transcription repressor OFP5-like	_	OFP	1.92	1.63	1.76	0.72	1.08	1.84	1.16	2.1	1.64	1.62	2.2	2.25	6.37	3.98	2.83	2.54	2.97	3.96	2.76	4.3	3.7	8.3	9.34	11.65	_	_	_	_	1.1687	_	_	_	_	0.000103771	_	_	_	_	up	4
Potri.004G063000	AT4G18910	ATNLM2,NIP1;2,NLM2	NOD26-like intrinsic protein 1;2	aquaporin NIP1-2-like [Populus euphratica]	_	_	2.64	8.15	15.79	4.11	7.16	12.46	5.22	6.48	5.45	9.64	8.75	7.79	35.35	28.28	17.06	16.7	17.38	16.62	24.9	23.89	23.28	63.96	66.63	67.81	_	_	_	_	1.29398	_	_	_	_	1.6636e-05	_	_	_	_	up	4
Potri.004G064500	AT1G29670	_	GDSL-like Lipase/Acylhydrolase superfamily protein	GDSL esterase lipase At1g29670-like	_	_	0	0.2	0.74	0.07	0.29	0.41	0.31	0.07	0	0.08	0.1	0	2.7	1.42	0.61	0.68	1.2	0.59	0.97	0.68	0.61	3.44	2.9	3.59	_	_	_	_	1.08496	_	_	_	_	0.0255777	_	_	_	_	up	4
Potri.004G067800	AT1G17860	_	Kunitz family trypsin and protease inhibitor protein	kunitz trypsin inhibitor [Populus tremula]	_	_	4.33	4.87	5.31	3.11	4.68	7.97	7.92	6.7	4.65	4.93	14.27	8.26	5.83	1.6	3.67	10.77	6.19	5.62	16.05	10.64	14.82	26.61	34.66	33.68	_	_	1.19138	1.89114	3.05989	_	_	0.0091574	2.34682e-07	6.0007e-23	_	_	up	up	up	2
Potri.004G069200	AT1G65730	YSL7	YELLOW STRIPE like 7	iron transporter-related family [Populus trichocarpa]	_	_	5.33	7.46	8.52	7.45	7.71	9.04	8.34	8.61	7.95	8.89	8.61	8.58	6.97	5.97	4.43	4.24	5.23	4.6	8.35	7.98	8.66	12.07	12.46	11.76	_	_	_	_	1.06466	_	_	_	_	3.11564e-16	_	_	_	_	up	4
Potri.004G070700	AT3G16520	UGT88A1	UDP-glucosyl transferase 88A1	UDP-glycosyltransferase 88A1-like	_	_	1	1.31	1.46	0.56	0.75	1.49	1.21	0.95	1.07	0.99	0.54	0.69	0.45	0.19	0.2	0.18	0.22	0	1.25	0.22	1.13	1.02	1.75	0.63	_	_	_	_	1.63084	_	_	_	_	0.0402131	_	_	_	_	up	4
Potri.004G073100	AT1G01490	_	Heavy metal transport/detoxification superfamily protein	late blight resistance homolog R1B-19	_	_	0	0	0.29	0	0	0.21	0	0	0	0	0	0	0	0	0	0	0.22	0	0	0.43	0	0.76	0.25	0.63	_	_	_	_	2.36249	_	_	_	_	0.0105565	_	_	_	_	up	4
Potri.004G073900	AT3G48950	_	Pectin lyase-like superfamily protein	probable polygalacturonase	_	_	0	0	0	0	0	0	0	0	0	0	0	0	0	0	0	0	0	0	0	0.18	0	0.31	0.1	0.09	_	_	_	_	2.08252	_	_	_	_	0.0343997	_	_	_	_	up	4
Potri.004G074300	AT5G17300	RVE1	Homeodomain-like superfamily protein	REVEILLE 1-like	MYB_related	MYB-related	8.5	6.91	3.95	6.96	4.17	3.82	10.79	10.21	9.53	7	7.21	8.03	218.25	253.72	296.93	303.86	298.12	305.64	192.68	190.1	184.32	75.51	78.59	79.44	_	_	_	_	-1.7278	_	_	_	_	1.06529e-27	_	_	_	_	down	4
Potri.004G075200	AT5G17330	GAD,GAD1	glutamate decarboxylase	glutamate decarboxylase 1 family [Populus trichocarpa]	_	_	6.01	7.21	8.16	6.27	8.07	9.56	8.3	7.42	8.48	7.87	5.83	8.16	10.49	8.54	7.17	6.82	6.21	7.2	11.7	13.32	12.75	21.05	23.68	21.98	_	_	_	_	1.35117	_	_	_	_	1.80993e-53	_	_	_	_	up	4
Potri.004G075400	AT3G03270	_	Adenine nucleotide alpha hydrolases-like superfamily protein	universal stress A	_	_	0.71	1.23	2.13	0.62	0.53	2.21	1.32	1.25	0.6	0.75	0.89	0.33	0.32	0.27	0	0.25	0.21	0.2	0.59	0.31	0.32	0.72	1.17	0.79	_	_	_	_	1.87356	_	_	_	_	0.00505801	_	_	_	_	up	4
Potri.004G077500	AT1G65810	_	P-loop containing nucleoside triphosphate hydrolases superfamily protein	helicase SEN1-like	_	_	0.35	0.68	0.99	0.58	0.59	0.61	0.73	0.54	0.28	0.82	0.91	0.63	1.17	0.35	0.71	0.78	0.86	0.39	1.3	0.68	1.41	1.85	1.81	1.2	_	_	_	_	1.11319	_	_	_	_	0.00139771	_	_	_	_	up	4
Potri.004G077600	AT1G65810	_	P-loop containing nucleoside triphosphate hydrolases superfamily protein	helicase SEN1-like	_	_	0.59	0.73	0.93	0.42	0.88	0.84	0.83	1.06	0.84	0.52	0.65	0.87	0.88	0.9	0.73	0.99	0.74	0.81	1.35	1.3	1.19	2.28	1.68	2.2	_	_	_	_	1.2757	_	_	_	_	5.40269e-07	_	_	_	_	up	4
Potri.004G081100	AT1G79450	ALIS5	ALA-interacting subunit 5	ALA-interacting subunit 3-like	_	_	0.23	0.24	0.44	0.61	0.26	0.74	0.09	0.22	0.3	0.28	0.19	0.32	0.89	0.31	0.23	0.37	0.36	0.4	0.81	0.41	0.37	0.89	1.04	1.03	_	_	_	_	1.05988	_	_	_	_	0.00412427	_	_	_	_	up	4
Potri.004G082000	AT1G65880	BZO1	benzoyloxyglucosinolate 1	butyrate-- ligase peroxisomal-like	_	_	5.74	19.34	34.95	15.41	26.16	32.46	23.94	19.85	20.01	24.85	20.82	20.32	29.38	28.8	26.67	45.63	50.28	36.97	32.29	29.99	28.55	144.84	165.44	167.2	_	_	_	_	2.45148	_	_	_	_	3.23427e-19	_	_	_	_	up	4
Potri.004G083300	AT3G02850	SKOR	STELAR K+ outward rectifier	Potassium channel SKOR family [Populus trichocarpa]	_	_	7.65	6.63	5.8	6.67	5.96	4.91	6.92	6.31	6.39	5.53	5.24	6.39	6.82	7.26	9.15	5.7	6.63	7.76	6.11	6.68	6.86	3.67	3.66	3.59	_	_	_	_	-1.10025	_	_	_	_	9.93599e-09	_	_	_	_	down	4
Potri.004G083400	_	_	_	hypothetical protein POPTR_0004s08180g [Populus trichocarpa]	_	_	4.52	3.67	4.28	4.47	4.27	3.46	4.35	5.56	6.01	4.51	4.97	5.81	6.33	9.18	5.75	5.14	3.35	4.23	6.48	5.91	6.63	3.58	2.16	4.11	_	_	_	_	-1.09177	_	_	_	_	0.0025722	_	_	_	_	down	4
Potri.004G084100	AT1G66140	ZFP4	zinc finger protein 4	Zinc finger 4 [Populus trichocarpa]	C2H2	C2H2	12.8	11.91	10.39	12.55	11.68	9.51	12.36	11.56	12.41	11.11	11.85	11.11	13.36	12.76	16.54	13.08	14.48	13.19	9.86	9.44	11.11	8.67	6.49	6.34	_	_	_	_	-1.00309	_	_	_	_	2.11567e-09	_	_	_	_	down	4
Potri.004G086500	AT2G38540	ATLTP1,LP1,LTP1	lipid transfer protein 1	lipid transfer precursor [Gossypium hirsutum]	_	_	28.47	30.07	35.94	21.61	25.5	36	31.58	36.15	32.6	41.58	42.63	38.19	13.04	9.46	9.3	6.29	8.48	9.87	28.74	25.33	17.42	96.61	95.5	88.86	_	_	_	1.17716	3.13063	_	_	_	2.73593e-10	9.4523e-95	_	_	_	up	up	3
Potri.004G086600	AT2G38540	ATLTP1,LP1,LTP1	lipid transfer protein 1	lipid transfer precursor [Gossypium hirsutum]	_	_	1308.5	1203.31	1097.53	1001.51	1115.18	1136.08	1303.29	1189.56	1259.6	1427.7	1514.33	1476.36	785.5	667.05	596.48	622.99	602.8	621.32	1014.76	950.79	973.99	1620.47	1710.74	1736.17	_	_	_	_	1.30774	_	_	_	_	3.65221e-74	_	_	_	_	up	4
Potri.004G088100	AT4G09460	AtMYB6,MYB6	myb domain protein 6	transcription repressor MYB6-like	MYB	MYB	27.39	29.7	32.18	37.03	35.77	29.55	24.42	29.86	27.26	23.92	21.29	24.25	20	22.66	22.37	16.75	21.89	22.99	23.95	23.81	27.91	49.34	52.29	54.01	_	_	_	_	1.24636	_	_	_	_	2.00087e-19	_	_	_	_	up	4
Potri.004G088400	AT3G03350	_	NAD(P)-binding Rossmann-fold superfamily protein	[Arabidopsis lyrata lyrata]	_	_	1.05	0.33	0.92	0.47	0.95	0.8	1.01	1.2	0.54	1	0.68	0.65	2.83	1.94	0.74	0.44	0	0.82	1.88	1.1	1.71	24.92	24.46	27.85	_	_	_	_	3.77512	_	_	_	_	4.03403e-23	_	_	_	_	up	4
Potri.004G090000	AT1G24230	_	Paired amphipathic helix (PAH2) superfamily protein	paired amphipathic helix Sin3-like 2 isoform X1 [Vitis vinifera]	_	Orphans	0.29	1.37	2.3	1.31	1.97	3.36	0.7	1	0.37	0.69	0	0.91	1.96	2.02	0	0.92	3.09	0.38	0.44	1.14	2.38	4	5.67	3.69	_	_	_	_	1.64493	_	_	_	_	0.0174014	_	_	_	_	up	4
Potri.004G091300	AT5G40010	AATP1	AAA-ATPase 1	probable mitochondrial chaperone BCS1-B	_	_	0.55	0.57	0.72	0.61	0.92	0.82	2.19	1.45	1.63	2.27	1.62	2.55	0.98	1.16	1.72	1.73	2.17	0.24	2.18	2.5	3.72	4.58	4.08	5.18	1.33706	1.72502	_	1.07936	1.77073	0.0148512	0.00032349	_	0.0197619	6.86646e-08	up	up	_	up	up	1
Potri.004G091500	AT5G40010	AATP1	AAA-ATPase 1	probable mitochondrial chaperone BCS1-B	_	_	0.1	0.16	0	0	0.34	0	0.24	0.35	0	0.24	0.16	0.42	0	0.35	0	0.64	0.27	0.39	0.76	0.13	0	0.62	0.6	1.02	_	_	_	_	2.03435	_	_	_	_	0.0132409	_	_	_	_	up	4
Potri.004G093500	AT2G01275	_	RING/FYVE/PHD zinc finger superfamily protein	E3 ubiquitin- ligase MARCH2-like [Malus domestica]	_	_	0.71	1.16	1.21	0.8	1.2	1.45	1.32	1.13	1.41	0.84	1.03	0.85	2.19	1.68	1.71	1.91	1.64	1.38	2.07	1.85	1.59	4.42	4.02	5.19	_	_	_	_	1.29459	_	_	_	_	5.29629e-13	_	_	_	_	up	4
Potri.004G093800	AT5G39080	_	HXXXD-type acyl-transferase family protein	phenolic glucoside malonyltransferase 1-like	_	_	7.55	11.8	13.49	8.81	9.91	9.89	8.27	8.15	6.8	9.42	5.78	9.33	4.82	8.26	7.52	9.59	9.99	7.41	6.51	6.32	7.36	24.14	26.15	22.73	_	_	_	_	1.78506	_	_	_	_	2.07552e-29	_	_	_	_	up	4
Potri.004G095100	AT1G66810	_	Zinc finger C-x8-C-x5-C-x3-H type family protein	zinc finger CCCH domain-containing 14-like	C3H	C3H	3.13	7.87	11.69	5.35	8.27	11.21	6.55	6.51	7.31	7.51	6.6	6.21	13.64	9.66	3.77	6.38	6.39	5.3	10.78	11.03	12.39	4.66	4.57	3.78	_	_	_	_	-1.01044	_	_	_	_	0.00179579	_	_	_	_	down	4
Potri.004G096100	AT5G39050	_	HXXXD-type acyl-transferase family protein	phenolic glucoside malonyltransferase 1-like	_	_	1.69	2.28	3.61	2.82	2.97	3.08	2.4	1.81	2.03	2.19	1.9	1.89	1.48	1.83	1.51	2.27	2.27	2.59	1.3	1.17	1.29	3.58	3.59	3.36	_	_	_	_	1.10647	_	_	_	_	8.16942e-09	_	_	_	_	up	4
Potri.004G096300	AT5G39050	_	HXXXD-type acyl-transferase family protein	phenolic glucoside malonyltransferase 1-like	_	_	1.59	1.78	3.09	2.56	3.08	1.16	1.64	1.3	1.31	1.35	1.47	1.89	1.23	1.31	0.94	2.16	2.86	2.51	0.85	1.34	1.08	3.98	3.4	3.59	_	_	_	_	1.59593	_	_	_	_	4.37071e-05	_	_	_	_	up	4
Potri.004G098300	AT1G67040	_	_	initiator-associating diaA	_	_	2.74	3.71	4.97	3.8	4.05	4.42	5.17	3.78	4.82	4.57	4.6	5.5	6.57	5.48	3.58	3.59	3.95	3.44	7.13	6.24	5.99	14.01	16.51	13.71	_	_	_	_	1.5048	_	_	_	_	9.88907e-47	_	_	_	_	up	4
Potri.004G099400	AT1G73830	BEE3	BR enhanced expression 3	transcription factor bHLH75-like	bHLH	bHLH	2.29	0.69	1.04	1.33	1.91	1.23	1.16	0.59	1.13	0.97	1.08	1.3	2.29	1.88	2.61	1.48	2.35	2.31	1.22	2.42	1.61	0.56	0.99	0.65	_	_	_	_	-1.55684	_	_	_	_	0.000130052	_	_	_	_	down	4
Potri.004G100900	AT1G13340	_	Regulator of Vps4 activity in the MVB pathway protein	Regulator of Vps4 activity in the MVB pathway [Theobroma cacao]	_	_	22.62	21.26	21.09	25.42	18.84	20.86	23.19	24.19	23.33	20.44	21.97	21.26	24.09	31.14	34.44	32.7	34.99	32.48	27.16	27.95	29.24	11.12	11.02	11.56	_	_	_	_	-1.4277	_	_	_	_	3.06489e-18	_	_	_	_	down	4
Potri.004G102200	AT5G16030	_	_	hypothetical protein POPTR_0004s10190g [Populus trichocarpa]	_	_	0.1	0.64	0.4	0.11	0.29	0.26	0.12	0.41	0.26	0.36	0.41	0.48	0.48	0.88	0	0.11	0.14	0.2	1.53	0.94	1.18	3.65	3.51	2.9	_	_	_	1.32906	2.75906	_	_	_	0.00972254	1.49101e-14	_	_	_	up	up	3
Potri.004G103100	AT5G39050	_	HXXXD-type acyl-transferase family protein	phenolic glucoside malonyltransferase 1-like	_	_	2.37	4.71	5.75	3.75	4.96	4.81	6.47	6.61	5.09	5.49	5.21	5.35	3.18	1.61	2.15	3.06	3.42	1.68	2.25	1.97	1.32	8.34	7.39	6.11	_	_	_	_	1.62208	_	_	_	_	6.03502e-08	_	_	_	_	up	4
Potri.004G103200	AT5G39050	_	HXXXD-type acyl-transferase family protein	Anthocyanin 5-aromatic [Ricinus communis]	_	_	0.99	0.52	1.45	1.24	1.36	1.13	2.12	2.01	1.41	1.7	2.49	1.83	1.19	0.13	0.52	0.81	0.88	0.57	0.33	0.72	0.6	1.34	3.29	2.92	_	_	_	_	1.98984	_	_	_	_	5.51666e-05	_	_	_	_	up	4
Potri.004G105700	AT5G15900	TBL19	TRICHOME BIREFRINGENCE-LIKE 19	trichome birefringence-like 19	_	_	8.72	8.58	8.37	10.35	9.87	8.14	12.73	12.83	13.78	11.22	9.42	13.56	18.19	18.93	18	17.81	21.26	17.56	21.74	18.37	17.7	8.27	9.29	9.71	_	_	_	_	-1.01052	_	_	_	_	3.20301e-05	_	_	_	_	down	4
Potri.004G106000	AT1G67180	_	zinc finger (C3HC4-type RING finger) family protein / BRCT domain-containing protein	zinc finger family [Populus trichocarpa]	_	_	0.03	0.04	0.12	0.09	0.06	0.04	0.13	0.13	0.07	0.07	0.18	0.09	0.04	0.13	0	0.03	0.07	0	0.08	0.18	0.37	0.21	0.08	0.28	_	_	_	_	1.46517	_	_	_	_	0.0430927	_	_	_	_	up	4
Potri.004G106400	AT5G38710	_	Methylenetetrahydrofolate reductase family protein	proline dehydrogenase mitochondrial-like	_	_	29.56	25.67	23.33	32.94	27.93	20.07	42.84	42.06	42.39	35.39	39.48	40.97	56.27	58.75	57.32	34.81	46.25	58.89	52.52	51.88	45.14	27.71	23.37	22.43	_	_	_	_	-1.23284	_	_	_	_	1.03471e-11	_	_	_	_	down	4
Potri.004G114300	AT5G15780	_	Pollen Ole e 1 allergen and extensin family protein	Pollen Ole e 1 allergen and extensin family [Theobroma cacao]	_	_	2.87	33.49	49.07	6.18	32.69	51.27	35.26	35.04	36.83	56.1	60.33	45.62	84.16	47.06	21.26	23.27	24.65	17.16	140.2	113.68	127.01	190.76	188.37	204.7	_	_	_	_	1.88376	_	_	_	_	0.000224542	_	_	_	_	up	4
Potri.004G114400	AT5G15780	_	Pollen Ole e 1 allergen and extensin family protein	Pollen Ole e 1 allergen and extensin family [Theobroma cacao]	_	_	0.88	8.44	16.91	2.88	11.35	23.05	11.82	15.71	13.35	18.27	18.86	20.46	31.9	20	4.58	8.3	4.92	6.89	51.03	49.13	53.6	86.79	100.39	87.13	_	_	_	1.43077	2.21026	_	_	_	0.0480174	2.5857e-05	_	_	_	up	up	3
Potri.004G116100	AT3G02150	PTF1,TCP13,TFPD	plastid transcription factor 1	Plastid transcription factor isoform 1 [Theobroma cacao]	TCP	TCP	11.05	13.05	12.84	13.77	11.31	12.45	16.18	19.24	18.92	16.08	16.4	17.63	42.99	46.89	51.51	47.53	47.83	47.21	36.39	40.57	39.74	21.83	19.71	24.12	_	_	_	_	-1.11489	_	_	_	_	2.10583e-19	_	_	_	_	down	4
Potri.004G117700	AT5G38970	ATBR6OX,BR6OX,BR6OX1,CYP85A1	brassinosteroid-6-oxidase 1	cytochrome P450 85A	_	_	0.05	0.08	0.23	0	0	0.14	0.13	0.18	0.07	0.44	0.34	0.11	0.22	0.06	0.31	0.17	0.21	0.07	0.24	0.28	0.29	0.97	0.56	1.08	_	_	_	_	1.94021	_	_	_	_	0.000645936	_	_	_	_	up	4
Potri.004G118100	AT1G26610	_	C2H2-like zinc finger protein	zinc finger [Ricinus communis]	C2H2	C2H2	0.38	0.1	0.33	0.28	0.92	0.64	0.53	0.64	0.4	0.37	0.1	0.33	0.59	0.36	0.44	0.4	0.58	0.24	0.47	0.98	0.34	0.1	0	0.08	_	_	_	_	-2.16238	_	_	_	_	0.020529	_	_	_	_	down	4
Potri.004G118700	AT5G15510	_	TPX2 (targeting protein for Xklp2) protein family	TPX2 [Theobroma cacao]	_	_	0.19	0.29	0.69	0.31	0.63	1.24	0.89	0.69	0.59	0.77	0.82	0.53	0.69	0.86	0.44	0.39	0.86	0.66	0.76	1.15	1.32	1.2	2.49	2.11	_	_	_	_	1.50749	_	_	_	_	1.90877e-06	_	_	_	_	up	4
Potri.004G120100	AT3G02110	scpl25	serine carboxypeptidase-like 25	serine carboxypeptidase-like 25	_	_	3.97	6.87	11.12	5.17	8.33	10.72	6.14	6.21	6.29	5.21	4.63	4.37	9.48	8.54	5.42	5.23	6.42	6.03	6.77	6.85	7.22	15.68	15.39	15.88	_	_	_	_	1.00431	_	_	_	_	1.55029e-06	_	_	_	_	up	4
Potri.004G120200	AT3G02120	_	hydroxyproline-rich glycoprotein family protein	Hydroxyproline-rich glyco family [Theobroma cacao]	_	_	0.18	0.57	0.16	0	0.62	0.93	0.22	0	0.47	0.65	0.29	0.19	0.49	0	0.21	0	0.24	0.47	0.82	1.19	0.74	0.55	1.36	3.22	_	_	_	_	2.41378	_	_	_	_	0.00448571	_	_	_	_	up	4
Potri.004G122800	_	_	_	transmembrane [Medicago truncatula]	_	_	0.94	0.88	0.99	1.06	0.64	0.24	0.91	0.86	0.72	1.12	0.91	1.57	0	0.65	0	0.6	0	0.25	0	0.99	0.77	0.86	1.41	3.1	_	_	_	_	2.51851	_	_	_	_	0.00618874	_	_	_	_	up	4
Potri.004G122900	AT5G39670	_	Calcium-binding EF-hand family protein	probable calcium-binding CML45	_	_	6.72	1.75	3.07	3.78	4.57	2.68	5.9	3.67	5.37	4.66	3.17	4.21	3.96	1.13	1.48	2.66	3.71	2.91	6.7	6.59	6.28	9.16	8.37	10.44	_	_	_	1.58018	2.07492	_	_	_	0.00060308	2.38964e-08	_	_	_	up	up	3
Potri.004G123200	AT1G69530	AT-EXP1,ATEXP1,ATEXPA1,ATHEXP ALPHA 1.2,EXP1,EXPA1	expansin A1	expansin S1 precursor family [Populus trichocarpa]	_	_	0	3.71	8.83	0.67	3.33	7.45	1.66	2.25	0.88	3.87	3.35	3.28	12.63	7.29	0.7	1.25	1.05	0.77	7.97	6.2	10.34	79.8	89.25	83.71	_	_	-2.20525	_	3.38463	_	_	0.0113263	_	4.48562e-08	_	_	down	_	up	3
Potri.004G124100	AT5G15110	_	Pectate lyase family protein	pectate lyase-like	_	_	0.09	0.41	0	0	0	0	0	0	0	0	0	0	0	0.1	0.1	0.09	0.12	0	0	0	0.12	0.27	0.52	0.77	_	_	_	_	1.9913	_	_	_	_	0.0262667	_	_	_	_	up	4
Potri.004G126000	AT3G16520	UGT88A1	UDP-glucosyl transferase 88A1	anthocyanidin 5,3-O-glucosyltransferase-like	_	_	1.67	2.42	3.13	1.34	0.94	2.58	1.43	2.44	1.67	2.12	1.73	2.1	0.48	0.27	0.56	0.38	0.47	0.31	0.18	0.16	0.65	1.45	1.42	1.5	_	_	_	_	1.5851	_	_	_	_	0.010401	_	_	_	_	up	4
Potri.004G126800	AT5G39785	_	Protein of unknown function (DUF1666)	60S ribosomal [Ricinus communis]	_	_	4.72	3.96	5.67	4.47	4.69	5.38	4.69	5.24	5.23	4.49	3.27	4.77	5.82	4.77	5.19	4.27	4.64	5.37	4.95	4.28	5.3	2.08	2.33	2.26	_	_	_	_	-1.2297	_	_	_	_	4.41337e-07	_	_	_	_	down	4
Potri.004G128400	AT3G28857	_	basic helix-loop-helix (bHLH) DNA-binding family protein	transcription factor PRE1-like	bHLH	bHLH	0	0.17	0.39	0	0.25	0.28	0.27	0.25	0	0	0.36	0	0.45	1.03	0.53	0.71	0.15	0.14	1	0.29	0.61	3.73	4.16	3.1	_	_	_	_	2.33684	_	_	_	_	5.70481e-07	_	_	_	_	up	4
Potri.004G129700	AT3G47800	_	Galactose mutarotase-like superfamily protein	aldose 1-epimerase-like	_	_	4.51	5.94	6.24	3.66	5.56	6.45	5.49	6.24	5.48	2.38	3.07	2.82	26.01	18.85	11.76	18.54	14.73	11.07	25.07	24.55	23.68	33.94	39.72	42.23	_	_	_	_	1.0458	_	_	_	_	1.90156e-06	_	_	_	_	up	4
Potri.004G129800	AT2G34590	_	Transketolase family protein	pyruvate dehydrogenase E1 component subunit beta- chloroplastic-like	_	_	30.63	34.22	54.14	28.52	39.28	48.66	42.01	38.21	39.01	41.21	42.08	40.89	55.86	48.17	36.71	37.7	39.15	31.84	52.26	48.01	52	116.8	123.7	120.83	_	_	_	_	1.36292	_	_	_	_	2.84306e-30	_	_	_	_	up	4
Potri.004G130200	AT1G27100	_	Actin cross-linking protein	Actin cross-linking [Theobroma cacao]	_	_	1.31	0.74	1.46	1.34	1.34	0.99	2.15	2.24	2.28	1.48	1.83	1.61	3.85	4.19	3.16	1.51	3.15	3.48	3.2	3.81	3.72	1.9	1.69	0.68	_	_	_	_	-1.4093	_	_	_	_	3.11237e-05	_	_	_	_	down	4
Potri.004G131600	AT5G46280	MCM3	Minichromosome maintenance (MCM2/3/5) family protein	DNA replication licensing factor MCM3 [Populus euphratica]	_	_	0.36	1.78	1.81	1.21	0.98	1.91	1.62	1.29	1.18	1.52	2.03	1.67	2.94	1.83	1.06	1.35	1.03	1.16	3.35	2.34	2.8	3.55	4.33	4.68	_	_	_	_	1.12605	_	_	_	_	8.6482e-07	_	_	_	_	up	4
Potri.004G133200	AT1G30260	_	_	hypothetical protein POPTR_0004s14050g, partial [Populus trichocarpa]	_	_	18.35	20.78	16.09	17.43	16.56	16.37	17.33	14.41	14.77	17.46	15.34	13.78	5.75	5.48	7.64	5.84	6.28	5.55	2.13	3.72	2.79	1.2	0.47	0.8	_	_	_	-1.10283	-2.84415	_	_	_	0.0117455	1.22311e-08	_	_	_	down	down	3
Potri.004G134000	AT5G49160	DDM2,DMT01,DMT1,MET1,MET2,METI	methyltransferase 1	DNA (cytosine-5)-methyltransferase family [Populus trichocarpa]	_	_	0.23	0.29	0.25	0.32	0.19	0.37	0.37	0.26	0.18	0.32	0.43	0.41	0.56	0.4	0.22	0.33	0.55	0.4	0.55	0.49	0.62	0.72	0.99	0.96	_	_	_	_	1.177	_	_	_	_	0.000126951	_	_	_	_	up	4
Potri.004G134800	AT4G33420	_	Peroxidase superfamily protein	peroxidase 47-like	_	_	2.46	7.39	12.35	4.04	8.51	10.75	5.58	8.4	7.62	5.72	7.33	4.61	16.54	11.67	4.79	7.47	6.51	4.42	8.62	9.64	9.12	22.58	22.59	26.03	_	_	_	_	1.1179	_	_	_	_	0.000860615	_	_	_	_	up	4
Potri.004G135100	AT2G02540	ATHB21,HB21,ZFHD4	homeobox protein 21	zinc-finger homeodomain 4	ZF-HD	zf-HD	0.61	1.92	1.79	0.23	2.07	1.04	1.23	0.7	0.78	1.21	3.3	1.7	2.2	1.18	0.72	1.08	1.62	0.53	1.22	2.14	1.67	9.95	5.19	9.55	_	_	_	_	2.53428	_	_	_	_	2.5688e-08	_	_	_	_	up	4
Potri.004G135500	AT1G07650	_	Leucine-rich repeat transmembrane protein kinase	probable LRR receptor-like serine threonine- kinase At1g07650	_	_	4.95	7.55	11.94	4.63	8.2	11.66	5.93	5.43	6.78	5.9	5.5	6.36	2.56	1.39	0.68	0.65	0.81	0.62	1.63	2.28	2.39	4.03	3.87	3.67	_	_	_	_	1.33895	_	_	_	_	3.54632e-07	_	_	_	_	up	4
Potri.004G135600	AT2G30900	TBL43	TRICHOME BIREFRINGENCE-LIKE 43	trichome birefringence-like 43	_	_	0.13	0.52	1.4	0.52	0.83	1.45	0.4	0.3	0.43	0.32	0.65	0.55	1.08	0.85	0.31	0.21	0.53	0.35	1	1.05	0.91	5.07	6.18	5.56	_	_	_	_	2.8776	_	_	_	_	8.81652e-08	_	_	_	_	up	4
Potri.004G137600	AT2G40980	_	Protein kinase superfamily protein	Kinase superfamily isoform 1 [Theobroma cacao]	_	_	0.61	2.07	2.41	1.36	2.04	2.32	1.32	1.75	1.69	2.55	1.96	2.11	3.63	2.67	2.07	1.74	2.18	2.07	2.96	3.67	2.77	9.12	13.15	10.01	_	_	_	_	1.94428	_	_	_	_	2.3651e-26	_	_	_	_	up	4
Potri.004G138200	AT1G72160	_	Sec14p-like phosphatidylinositol transfer family protein	SEC14 cytosolic factor family phosphoglyceride transfer family [Theobroma cacao]	_	_	3.25	7.37	9.23	4.77	6.3	7.42	8.32	6.56	7.3	7.27	6.68	6.95	28.96	20.36	10.6	13.69	11.22	10.47	23.79	23.4	21.13	40.86	49.73	49.39	_	_	_	_	1.24088	_	_	_	_	7.37348e-12	_	_	_	_	up	4
Potri.004G140000	_	_	_	hypothetical protein POPTR_0004s14710g [Populus trichocarpa]	_	_	14.99	21.56	27.75	21	23.06	27.58	20.22	19.28	22.62	20.42	24.88	23.92	13.81	20.01	28.08	19.55	21.23	28.35	15.19	11.8	14.22	6.51	8.23	7.65	_	_	_	_	-1.48583	_	_	_	_	5.76549e-13	_	_	_	_	down	4
Potri.004G140200	AT1G49740	_	PLC-like phosphodiesterases superfamily protein	PI-PLC X domain-containing At5g67130-like	_	_	0.23	0.32	0.36	0.26	0.23	0.45	0.42	0.37	0.37	0.21	0.19	0.15	0.31	0.27	0.1	0.43	0.12	0.11	0.22	0.3	0.28	0.75	1.18	0.96	_	_	_	_	1.97164	_	_	_	_	3.30712e-07	_	_	_	_	up	4
Potri.004G140800	AT2G15620	ATHNIR,NIR,NIR1	nitrite reductase 1	ferredoxin--nitrite chloroplastic	_	_	19.65	22.94	16.27	22.03	23	15.06	9.9	8.65	10.45	13.87	15.41	12.99	24.26	26.24	28.33	73.08	60.96	23.82	6.27	4.73	4.56	10.92	13.15	12.18	-1.07833	_	1.14529	-2.31206	-1.121	9.63365e-05	_	6.59845e-05	6.7963e-20	2.59235e-06	down	_	up	down	down	1
Potri.004G140900	AT3G19270	CYP707A4	cytochrome P450, family 707, subfamily A, polypeptide 4	abscisic acid 8 -hydroxylase 4	_	_	3.68	4.31	2.82	3.87	2.39	2.42	3.66	4.58	4.19	4.84	3.99	5.36	1.7	1.19	1.15	0.79	1.75	0.67	0.86	1.2	0.62	0.35	0.69	0.44	_	_	_	_	-1.36522	_	_	_	_	0.00295084	_	_	_	_	down	4
Potri.004G142900	AT1G19190	_	alpha/beta-Hydrolases superfamily protein	2-hydroxyisoflavanone dehydratase-like	_	_	13.75	22.79	26.37	28.47	29.89	27.6	29.11	34.25	32.38	55.33	69.98	57.68	180.14	271.68	390.74	360.21	382.04	340.36	206.56	218.17	206.88	168.57	166.87	164.49	_	1.56258	_	_	_	_	2.07977e-10	_	_	_	_	up	_	_	_	4
Potri.004G143100	AT1G49660	AtCXE5,CXE5	carboxyesterase 5	probable carboxylesterase 12	_	_	0.48	1.36	1.74	1.01	1.56	2.42	1.34	1.03	0.85	1.5	1.46	1.75	2.59	1.32	0.99	0.54	0.8	0.66	1.53	1.3	1.1	4.62	5.66	5.54	_	_	-1.08333	_	1.69998	_	_	0.00701927	_	3.38944e-13	_	_	down	_	up	3
Potri.004G144400	AT2G26520	_	_	hypothetical protein POPTR_0004s15180g [Populus trichocarpa]	_	_	0	0	0.47	0.15	0	0.17	0.16	0.15	0	0	0.22	0.14	0.36	0.47	0	0	0	0	0.2	0.53	0	0.61	1.81	1.36	_	_	_	_	1.92709	_	_	_	_	0.0116704	_	_	_	_	up	4
Potri.004G146000	AT3G19000	_	2-oxoglutarate (2OG) and Fe(II)-dependent oxygenase superfamily protein	flavonol synthase flavanone 3-hydroxylase-like [Pyrus x bretschneideri]	_	_	947.31	953.29	909.28	949.77	953.9	921.62	1094.41	1060.2	1065.91	898.54	949.09	886.82	1120.97	880.52	731	548.61	673.98	703.62	899.31	975.96	955.81	571.54	343.06	365.1	_	_	_	_	-1.08206	_	_	_	_	9.80415e-10	_	_	_	_	down	4
Potri.004G148400	AT3G18950	_	Transducin/WD40 repeat-like superfamily protein	F-box and wd40 domain [Ricinus communis]	_	_	9.15	11.79	9.14	9.05	9.34	8.01	9.89	9.45	11.59	10.46	12.05	12.3	4.45	6.84	5.79	4.02	4.15	6.16	3.67	2.99	4.37	1.42	2.28	0.75	_	_	_	_	-1.99151	_	_	_	_	2.48838e-09	_	_	_	_	down	4
Potri.004G150800	AT4G34320	_	Protein of unknown function (DUF677)	UPF0496 At4g34320-like	_	_	0.43	1.17	2.9	1.2	1.32	1.64	0.64	1.82	1.09	1.14	1.21	1	1.58	1.97	1.01	2.03	1.27	1.66	1.76	2.51	1.31	5.04	3.99	3.64	_	_	_	_	1.42297	_	_	_	_	4.74642e-05	_	_	_	_	up	4
Potri.004G151200	AT1G47740	_	PPPDE putative thiol peptidase family protein	deSI At4g17486 [Populus euphratica]	_	_	0.27	1.26	1.27	0.72	1.02	1.23	1.1	0.98	1.03	0.95	0.78	1.06	4.18	3.15	1.2	2.65	1.7	1.32	3.6	4.48	3.57	10.02	12.31	12.11	_	_	_	_	2.02867	_	_	_	_	4.97832e-32	_	_	_	_	up	4
Potri.004G153100	AT1G49320	ATUSPL1,USPL1	unknown seed protein like 1	BURP domain-containing 17 [Populus euphratica]	_	_	1.55	2.1	1.9	1.16	1.05	0.92	2.24	1.88	1.85	2.09	1.17	1.29	1.81	1.79	2.07	1.31	1.91	2.42	1.85	0.41	2.39	0.47	1.23	0.65	_	_	_	_	-1.16502	_	_	_	_	0.0241156	_	_	_	_	down	4
Potri.004G153200	AT1G49310	_	_	Organ-specific [Theobroma cacao]	_	_	16.38	14.08	27.17	23.16	26.26	31.74	37.62	30.92	30.19	28.83	27.34	27.6	15.06	17.32	17.68	13.52	16.8	15.78	19.99	20.69	20.4	35.3	39.54	39.64	_	_	_	_	1.17336	_	_	_	_	6.64608e-12	_	_	_	_	up	4
Potri.004G155400	AT1G75250	ATRL6,RL6,RSM3	RAD-like 6	myb family transcription factor family [Populus trichocarpa]	MYB_related	MYB-related	251.03	654.93	1057.86	443.35	616.96	862.91	505.03	576.34	521.89	389.22	353.24	357.52	317.09	284.6	251.95	189.35	208.75	247.54	338.36	327.08	320.3	82.74	52.67	56.08	_	_	_	_	-2.11499	_	_	_	_	2.42756e-10	_	_	_	_	down	4
Potri.004G156400	AT5G03260	LAC11	laccase 11	Laccase 11 [Theobroma cacao]	_	_	0.14	0.71	1	0.31	0.46	1.05	0.33	0.36	0.64	0.65	0.59	0.19	1.48	0.53	0.11	0.34	0.36	0.65	0.68	0.78	0.74	2.08	2.87	1.9	_	_	_	_	1.70348	_	_	_	_	3.09949e-06	_	_	_	_	up	4
Potri.004G156500	_	_	_	aureusidin synthase-like	_	_	0.07	0.78	0.56	0.64	0.73	1.19	1.03	1.3	1.1	1.78	1.97	1.78	3.66	3.3	3.03	3.77	3.69	2.6	4.07	2.34	4.38	8.49	10.9	9.95	_	1.97376	_	_	1.53725	_	0.000241831	_	_	1.09637e-07	_	up	_	_	up	3
Potri.004G157600	AT2G21540	ATSFH3,SFH3	SEC14-like 3	phosphatidylinositol phosphatidylcholine transfer SFH3-like [Populus euphratica]	_	_	0.08	0.19	0.29	0.19	0.14	0.26	0.4	0.19	0.05	0.2	0.13	0.3	0.28	0.29	0.05	0.13	0	0	0.12	0.22	0.22	2.01	2.29	3.03	_	_	_	_	3.42585	_	_	_	_	3.5572e-07	_	_	_	_	up	4
Potri.004G159800	AT4G36360	BGAL3	beta-galactosidase 3	beta-galactosidase 3-like	_	_	2.33	2.26	3.16	2.04	2.65	4.01	2.86	2.37	2.32	3.15	3.01	3.13	9.18	6.2	3.84	4.22	4.61	3.95	8.22	9.04	9.87	15.19	16.2	16.39	_	_	_	_	1.33066	_	_	_	_	3.14543e-21	_	_	_	_	up	4
Potri.004G161400	AT4G10520	_	Subtilase family protein	subtilisin-like protease	_	_	0.35	0.18	0.83	0.22	0.75	0.65	0.71	0.45	0.55	0.42	0.32	0.41	0.79	1.04	0.37	0.66	0.57	0.36	0.82	0.77	0.86	1.56	1.76	1.54	_	_	_	_	1.0955	_	_	_	_	0.000289856	_	_	_	_	up	4
Potri.004G161900	AT4G39010	AtGH9B18,GH9B18	glycosyl hydrolase 9B18	endoglucanase 24-like	_	_	0	0	0.08	0	0	0.11	0.11	0.3	0.22	0.21	0.14	0	0	0.1	0	0.09	0	0	0.13	0	0.12	0.13	0.65	0.33	_	_	_	_	2.03307	_	_	_	_	0.0282016	_	_	_	_	up	4
Potri.004G162200	AT4G39010	AtGH9B18,GH9B18	glycosyl hydrolase 9B18	endoglucanase 24-like	_	_	0.16	0.06	0.28	0.09	0.14	0.2	0.14	0.09	0.26	0.33	0.13	0.04	0.11	0.19	0.19	0.08	0.05	0.1	0.12	0.26	0.05	0.67	0.96	0.61	_	_	_	_	1.97358	_	_	_	_	0.000248457	_	_	_	_	up	4
Potri.004G162600	AT4G38960	_	B-box type zinc finger family protein	B-box zinc finger 19-like isoform X1 [Populus euphratica]	DBB	Orphans	2.95	3.91	4.39	3.82	3.72	2.88	4.7	5.24	5.5	5.29	5.01	4.88	14.07	22	27.46	24.68	26.68	25.28	16.15	17.66	18.36	10.73	10.76	9.29	_	_	_	_	-1.07027	_	_	_	_	7.91465e-10	_	_	_	_	down	4
Potri.004G164400	AT4G34760	_	SAUR-like auxin-responsive protein family	SAUR family [Theobroma cacao]	_	_	0.35	4.09	4.74	0.39	1.18	5.13	0.84	1.39	1.34	1.86	2.26	2.9	15.73	7.05	1.85	1.84	1.62	0.68	6	5.24	4.74	15.13	17.46	16.75	_	_	-2.16441	_	1.01989	_	_	0.00077436	_	0.0188056	_	_	down	_	up	3
Potri.004G164700	AT5G18020	_	SAUR-like auxin-responsive protein family	SAUR-like auxin-responsive family [Theobroma cacao]	_	_	0.6	4.72	4.24	2.72	3.06	5.79	6.91	5.5	7.72	7.53	8.78	5.01	3.25	2.09	0	1.59	2.4	0.39	2.71	3.55	2.87	6.43	6.31	7.25	_	1.18919	_	_	1.86873	_	0.0491293	_	_	0.000512248	_	up	_	_	up	3
Potri.004G165000	AT4G38840	_	SAUR-like auxin-responsive protein family	auxin-induced 15A-like [Jatropha curcas]	_	_	0	3.78	2.73	0	0.39	1.32	2.08	1.57	1.77	3.69	2.23	2.87	2.33	0.8	0	0.73	0	0	1.55	3.16	1.88	5.78	5.68	7.86	_	_	_	_	2.52512	_	_	_	_	0.00232956	_	_	_	_	up	4
Potri.004G165100	AT4G38840	_	SAUR-like auxin-responsive protein family	auxin-induced 15A-like	_	_	0	1.95	2.74	0	0	0.8	0	1.42	0	0.74	1.01	0.65	0.84	0.72	0.74	1.32	0	0	2.8	0.82	3.39	6.65	5.6	3.94	_	_	_	_	2.48109	_	_	_	_	0.018797	_	_	_	_	up	4
Potri.004G165200	AT5G18020	_	SAUR-like auxin-responsive protein family	auxin-induced 15A-like [Jatropha curcas]	_	_	0.57	4.88	8.46	3.19	9.9	7.61	5.12	4.2	7.98	8.42	7.79	5.89	6.49	3.6	3.01	1.5	2.63	1.47	5.09	5.19	5.4	18.56	14.83	15.77	_	_	_	_	1.882	_	_	_	_	2.52126e-05	_	_	_	_	up	4
Potri.004G165300	AT4G38840	_	SAUR-like auxin-responsive protein family	auxin-responsive family [Populus trichocarpa]	_	_	6.81	22.08	43.12	11.47	28.15	48.04	40.75	35.45	37.64	40.99	43.44	37.06	88.15	50.45	16.63	26	23.42	17.24	57.22	67.37	63.58	149.35	145.34	133.44	_	_	_	_	1.45918	_	_	_	_	0.000334209	_	_	_	_	up	4
Potri.004G165400	AT5G18020	_	SAUR-like auxin-responsive protein family	auxin-induced 15A-like	_	_	1.04	3.25	8.66	1.46	6.73	11.3	4.38	5.63	6.98	6.17	4.2	5.12	11.55	7.2	1.84	1.64	1.03	1.69	5.05	5.1	6.36	18.59	17.09	17.73	_	_	_	_	1.37529	_	_	_	_	0.000767726	_	_	_	_	up	4
Potri.004G165600	AT4G34770	_	SAUR-like auxin-responsive protein family	auxin-induced X15 [Vitis vinifera]	_	_	0	0	0.41	0.52	0.52	0.6	0	0	0	0	0	0	0	0	0	0	0.62	0	0	0	0.63	1.42	1.39	0.59	_	_	_	_	1.86129	_	_	_	_	0.0337732	_	_	_	_	up	4
Potri.004G168600	AT4G38770	ATPRP4,PRP4	proline-rich protein 4	PROLINE-RICH 4 [Populus trichocarpa]	_	_	129.83	195.44	239.49	150.45	182.44	230.53	165.73	171.59	167.8	176.19	174.24	180.11	282.85	232.57	139.72	158.14	146.98	130.71	229.17	207.8	203.19	749.65	753.68	698.54	_	_	_	_	1.75547	_	_	_	_	2.87866e-32	_	_	_	_	up	4
Potri.004G168700	AT4G38760	_	Protein of unknown function (DUF3414)	hypothetical protein POPTR_0009s13260g [Populus trichocarpa]	_	_	0	0.03	0.03	0	0.02	0.07	0.02	0.04	0.02	0	0.09	0.07	0	0.02	0.04	0	0.02	0.02	0.11	0	0.1	0.14	0.27	0.04	_	_	_	_	2.18652	_	_	_	_	0.0107205	_	_	_	_	up	4
Potri.004G169200	AT2G16630	_	Pollen Ole e 1 allergen and extensin family protein	proline-rich family [Populus trichocarpa]	_	_	0.34	4.4	8.78	2.28	10	15.66	13.81	9.99	9.92	11.75	14.17	11.31	34.51	17.65	6.09	8.89	6.85	4.09	42.19	36.3	42.79	68.43	75.41	77.27	_	1.44317	_	_	1.87948	_	0.0357278	_	_	0.000200547	_	up	_	_	up	3
Potri.004G172300	AT2G17880	_	Chaperone DnaJ-domain superfamily protein	chaperone dnaJ chloroplastic-like	_	_	9.66	3.15	1.41	2.72	2.72	1.54	1.45	3.67	2.06	0.96	1.63	0.84	167.96	191.39	163.57	298.55	206.98	155.58	191.36	175.21	182.99	135.66	163.84	169.58	_	-1.9529	_	_	_	_	0.00448664	_	_	_	_	down	_	_	_	4
Potri.004G172800	AT2G21050	LAX2	like AUXIN RESISTANT 2	auxin transporter 2	_	_	0.07	0.23	0.19	0	0.21	0.19	0.18	0.17	0.23	0.09	0.06	0.19	0.1	0.17	0	0.08	0.24	0.05	0.27	0.19	0.3	0.5	0.88	0.97	_	_	_	_	2.67427	_	_	_	_	4.09523e-06	_	_	_	_	up	4
Potri.004G173200	AT4G38660	_	Pathogenesis-related thaumatin superfamily protein	Pathogenesis-related thaumatin superfamily isoform 5 [Theobroma cacao]	_	_	2.61	3.84	6.12	3.44	4.01	6.28	4.29	4.63	5.39	4.23	3.81	2.86	4.86	3.42	2.66	4.6	3.98	2.67	4.57	4.59	5.93	8.85	9.74	9.06	_	_	_	_	1.34096	_	_	_	_	8.45485e-18	_	_	_	_	up	4
Potri.004G173300	AT4G38650	_	Glycosyl hydrolase family 10 protein	probable endo-1,4-beta-xylanase C	_	_	0.61	1.51	1.5	0.84	1.14	1.4	1.16	0.75	1.01	1.67	1.49	1.27	0.65	0.35	0.21	0.37	0.17	0.23	0.2	0.52	0.66	2.27	3.27	3.66	_	_	_	_	2.85705	_	_	_	_	4.51738e-17	_	_	_	_	up	4
Potri.004G173800	AT2G16700	ADF5,ATADF5	actin depolymerizing factor 5	actin-depolymerizing factor family [Populus trichocarpa]	_	_	13.31	23.44	26.97	21.75	25.68	29.72	27.6	29.29	28.03	23.5	22.05	24.94	50.12	45.3	42.41	50.7	52.4	38.94	42.13	51.16	43.31	11.57	12.36	11.16	_	_	_	_	-1.95854	_	_	_	_	8.52273e-27	_	_	_	_	down	4
Potri.004G176300	AT4G35100	PIP2;7,PIP3,PIP3A,SIMIP	plasma membrane intrinsic protein 3	probable aquaporin PIP2-8	_	_	15.77	32.29	41.55	23.79	37.03	42.04	36.61	31.12	32.65	32.95	27.97	34.3	101.37	82.16	55.91	70.09	62.14	52.54	78.26	87.35	77.66	169.99	176.47	191.12	_	_	_	_	1.17389	_	_	_	_	7.80688e-13	_	_	_	_	up	4
Potri.004G176800	AT5G05320	_	FAD/NAD(P)-binding oxidoreductase family protein	zeaxanthin chloroplastic-like	_	_	17.65	11.7	7.83	14.28	10.84	8.72	12.03	12.24	11.51	10.9	10.49	10.47	12.97	14.37	18.16	14.81	16.51	18.97	15.16	14.72	15.3	7.1	7.16	6.63	_	_	_	_	-1.13353	_	_	_	_	4.87517e-08	_	_	_	_	down	4
Potri.004G180500	AT1G76160	sks5	SKU5 similar 5	L-ascorbate oxidase homolog	_	_	0.76	2.46	3.42	1.01	2.93	3.73	1.73	2.04	2.35	2.45	2.32	2.23	8.81	5.85	2.01	2.22	3.68	2.16	7.91	6.57	6.64	22.93	26.06	21.93	_	_	_	_	2.08878	_	_	_	_	4.00634e-13	_	_	_	_	up	4
Potri.004G180700	AT2G47450	CAO,CPSRP43	chloroplast signal recognition particle component (CAO)	signal recognition particle 43 kDa chloroplastic	_	_	0.22	0.35	0.2	0.08	0.17	0.48	0.18	0.17	0.19	0.26	0.24	0.23	0.4	0.09	0.09	0.24	0.3	0.29	0.56	0.39	0.61	0.34	0.89	1.13	_	_	_	_	1.9782	_	_	_	_	0.0179926	_	_	_	_	up	4
Potri.004G180900	AT2G41990	_	_	Group 2 isoform 1 [Theobroma cacao]	_	_	2.1	5.68	12.45	4.79	8.65	9.83	5.13	3.98	4.65	4.65	4.86	5.8	10.91	8.07	2.55	2.65	3.15	2	5.96	5.39	5.04	16.06	15.35	14.22	_	_	-1.23882	_	1.08486	_	_	0.0332746	_	0.00967684	_	_	down	_	up	3
Potri.004G181100	AT1G47670	_	Transmembrane amino acid transporter family protein	lysine histidine transporter-like 8	_	_	1.88	3.05	4.19	2.12	2.95	2.49	6.64	5.74	6.02	4.63	4.24	4.53	3.98	3.65	3.17	4.18	3.47	3.49	5.63	5.19	5.12	10.44	11.05	9.34	_	_	_	_	1.49503	_	_	_	_	1.19176e-17	_	_	_	_	up	4
Potri.004G181700	AT4G38400	ATEXLA2,ATEXPL2,ATHEXP BETA 2.2,EXLA2,EXPL2	expansin-like A2	expansin-like A2	_	_	0.71	1.47	2.34	0.62	2.47	2.01	1.7	1.61	1.61	2.61	2.16	2.61	4.33	3.62	1.29	1.82	1.25	0.71	3.17	2.15	2.67	6.09	8.09	7.73	_	_	-1.03159	_	1.25427	_	_	0.00739552	_	3.86889e-10	_	_	down	_	up	3
Potri.004G181800	AT4G35190	_	Putative lysine decarboxylase family protein	cytokinin riboside 5 -monophosphate phosphoribohydrolase LOG5-like	_	_	0.36	0.28	0.16	0.6	0	0	0.32	0	0.11	0.21	0.14	0	0.12	0.1	0.42	0.09	0	0.23	0.13	0.12	0.12	0	0	0	_	_	_	_	-1.78124	_	_	_	_	0.044055	_	_	_	_	down	4
Potri.004G182000	AT3G12500	ATHCHIB,B-CHI,CHI-B,HCHIB,PR-3,PR3	basic chitinase	class I chitinase	_	_	2.11	1.85	1.34	0.48	0.95	1.51	2.85	1.54	1.3	1.31	1.78	1.4	9.9	6.83	4.48	8.92	6.49	6.7	15.17	15.26	14.37	14.8	18.82	15.81	_	_	_	1.10733	1.23094	_	_	_	5.15223e-08	1.06137e-11	_	_	_	up	up	3
Potri.004G182100	AT3G12500	ATHCHIB,B-CHI,CHI-B,HCHIB,PR-3,PR3	basic chitinase	Chain A family [Populus trichocarpa]	_	_	0	1.11	2.13	0.23	3.64	2.33	2.68	2.19	2.07	1.2	4.25	4.09	6.27	2.22	1.31	6.93	4.29	2.23	8.17	6.88	7.7	10.62	19.5	19.3	_	1.48941	_	_	2.28732	_	0.0447595	_	_	3.5246e-06	_	up	_	_	up	3
Potri.004G183500	AT2G17120	LYM2	lysm domain GPI-anchored protein 2 precursor	lysM domain-containing GPI-anchored 2	_	_	3.17	3.31	5.37	4.13	3.95	5.4	6.3	5.96	5.48	5.29	7.1	5.77	5.47	4.11	3.34	4.28	4.12	3.83	6.49	6.77	6.28	10.84	13.13	12.37	_	_	_	_	1.49089	_	_	_	_	5.00496e-16	_	_	_	_	up	4
Potri.004G184000	AT5G25940	_	early nodulin-related	early nodulin-93-like	_	_	0.43	0.67	0.62	0.16	0.16	1.09	1.71	1.13	0.91	0.51	0.23	0	0.19	3.6	5.85	2.54	3	5.53	9.54	9.64	6.75	7.55	9.53	9.14	_	_	_	1.32222	1.32317	_	_	_	0.0243333	0.00360478	_	_	_	up	up	3
Potri.004G185000	AT4G33790	CER4,FAR3,G7	Jojoba acyl CoA reductase-related male sterility protein	fatty acyl- reductase 3-like	_	_	7.44	17.84	31.64	11.88	21.62	29.76	15.62	16.35	16.22	12.33	11.01	12.63	9.42	8.24	6.91	5.84	5.5	6.39	7.03	6.38	5.84	24.45	29.12	26.38	_	_	_	_	1.67176	_	_	_	_	6.7036e-07	_	_	_	_	up	4
Potri.004G185100	AT4G33790	CER4,FAR3,G7	Jojoba acyl CoA reductase-related male sterility protein	Male sterility [Ricinus communis]	_	_	0.04	0.2	0.11	0	0.09	0.11	0.2	0.05	0.05	0.35	0.14	0.04	0.17	0.05	0	0	0.22	0	0.06	0.05	0.23	0.64	0.81	0.48	_	_	_	_	2.85107	_	_	_	_	0.00525737	_	_	_	_	up	4
Potri.004G185300	AT2G27690	CYP94C1	cytochrome P450, family 94, subfamily C, polypeptide 1	cytochrome P450 family [Populus trichocarpa]	_	_	0.45	1.05	0.98	0.88	0.88	1.43	1.08	0.51	1.29	1.59	0.54	1.16	4.82	4.26	3.56	5.66	4.89	2.91	6.19	4.97	4.11	2.21	1.5	1.84	_	_	_	_	-1.15953	_	_	_	_	0.00150472	_	_	_	_	down	4
Potri.004G186200	AT3G44610	_	Protein kinase superfamily protein	serine threonine- kinase D6PKL1-like	_	_	0.04	0.07	0.45	0.1	0.38	0.27	0.2	0.24	0.11	0.2	0.34	0.26	0.17	0.2	0.05	0.04	0.11	0.11	0.25	0.06	0.17	0.52	1.08	0.81	_	_	_	_	2.25469	_	_	_	_	4.80917e-05	_	_	_	_	up	4
Potri.004G186900	AT2G27740	_	Family of unknown function (DUF662)	syncoilin [Jatropha curcas]	_	_	1.01	0.35	1.38	0.88	0.38	1.72	0.95	1.15	1.29	1.07	2	1.05	0.91	1.43	0.4	1.42	1.04	0.88	1.68	1.32	1.22	2.56	1.17	2.41	_	_	_	_	1.10514	_	_	_	_	0.0182392	_	_	_	_	up	4
Potri.004G187500	AT5G22580	_	Stress responsive A/B Barrel Domain	stress responsive A B barrel domain family [Populus tomentosa]	_	_	1.74	8.75	14.9	1.74	6.95	16.53	5.58	4.4	5.92	7.33	7.8	7.41	17.93	7.8	6.37	6.1	8.69	7.02	11.54	9.34	9.71	51.1	58.81	53.64	_	_	_	_	2.29896	_	_	_	_	2.86133e-09	_	_	_	_	up	4
Potri.004G187600	AT2G27770	_	Plant protein of unknown function (DUF868)	hypothetical protein POPTR_0004s19910g [Populus trichocarpa]	_	_	0.69	0.64	1.44	0.62	0.93	0.88	0.49	0.62	0.35	0.65	1.55	0.71	1.48	2.69	1.13	1.16	1.81	1.6	1.84	2.15	0.93	8.76	10.03	9.52	_	_	_	_	2.36202	_	_	_	_	1.95149e-09	_	_	_	_	up	4
Potri.004G189000	AT5G22740	ATCSLA02,ATCSLA2,CSLA02,CSLA2	cellulose synthase-like A02	Glucomannan 4-beta-mannosyltransferase 2	_	_	1.31	4.01	6.8	1.63	3.85	5.38	3.24	3.33	2.98	3.51	2.6	3.2	4.91	3.79	1.82	2.74	2.61	2.56	5.11	4.47	4.78	16.35	16.59	15.44	_	_	_	_	2.18342	_	_	_	_	2.71013e-14	_	_	_	_	up	4
Potri.004G189900	AT1G08200	AXS2	UDP-D-apiose/UDP-D-xylose synthase 2	UDP-D-APIOSE UDP-D-XYLOSE SYNTHASE 1 family [Populus trichocarpa]	_	_	14.29	19.9	30.77	16.18	23.07	30.26	19.69	19.72	22.73	19.96	19.01	18.91	23.92	16.43	9.81	14.58	12.56	9.58	16.83	16.3	16.81	34.72	37.78	40.88	_	_	_	_	1.19106	_	_	_	_	1.3122e-10	_	_	_	_	up	4
Potri.004G192300	AT1G19390	_	Wall-associated kinase family protein	wall-associated kinase family [Populus trichocarpa]	_	_	2.62	2.73	4.37	2.1	4.06	6.05	4.65	3.54	3.82	4.14	2.62	3.62	3.35	2.59	1.76	3.28	2.14	2.1	3.35	5.37	3.21	7.58	7.07	9.44	_	_	_	_	1.63631	_	_	_	_	4.83861e-08	_	_	_	_	up	4
Potri.004G192500	AT1G16260	_	Wall-associated kinase family protein	wall-associated kinase family [Populus trichocarpa]	_	_	3.8	3.98	6.2	4.06	4.28	5.1	6.23	4.98	6.18	3.79	3.63	4.38	5.73	4.52	3.22	3.13	4.33	3.9	5.68	5.82	6.2	12.09	14.03	12.68	_	_	_	_	1.52656	_	_	_	_	4.77692e-17	_	_	_	_	up	4
Potri.004G193700	AT3G44050	_	P-loop containing nucleoside triphosphate hydrolases superfamily protein	kinesin motor family [Populus trichocarpa]	_	_	0.11	0.33	0.31	0.2	0.4	0.5	0.36	0.39	0.52	0.47	0.43	0.3	0.6	0.43	0.25	0.39	0.17	0.23	0.48	0.58	0.92	1.03	1.06	1.17	_	_	_	_	1.34418	_	_	_	_	2.81688e-07	_	_	_	_	up	4
Potri.004G196000	AT3G43720	_	Bifunctional inhibitor/lipid-transfer protein/seed storage 2S albumin superfamily protein	non-specific lipid transfer GPI-anchored 2-like isoform X1	_	_	6.51	12.44	19.66	8.24	16.92	24.37	21.29	18.41	20.36	22.27	24.29	21.69	20.83	14.21	6.47	7.59	6.77	6.15	24.26	19.73	21.29	44.78	46.98	39.97	_	_	_	_	1.67025	_	_	_	_	4.99582e-10	_	_	_	_	up	4
Potri.004G197600	AT2G27080	_	Late embryogenesis abundant (LEA) hydroxyproline-rich glycoprotein family	harpin-induced family [Populus trichocarpa]	_	_	4.02	6.28	6.77	3.65	3.13	4.74	4.46	4.22	5.14	4.95	2.5	5.77	7.69	5.53	2	3.91	4.5	2.61	4.39	7.07	5.67	10.81	10.15	10.93	_	_	_	_	1.08027	_	_	_	_	1.18526e-05	_	_	_	_	up	4
Potri.004G199300	AT2G27310	_	F-box family protein	F-box At2g27310-like	_	_	1.55	3.23	4.65	4.79	4.8	4.79	4.67	7.65	6.61	4.45	3.76	6.03	3.65	2.98	1.67	3.54	2.91	2.85	4.63	2.53	4.56	0.79	0.77	1.31	_	_	_	_	-1.38415	_	_	_	_	0.00735532	_	_	_	_	down	4
Potri.004G199500	AT3G11590	_	_	hypothetical protein POPTR_0004s20970g [Populus trichocarpa]	_	_	0.44	0.69	0.93	0.85	0.8	0.68	0.75	0.61	0.28	0.74	0.93	0.69	0.72	0.46	0.37	0.42	0.65	0.35	0.93	1.04	1.26	0.61	1.92	0.9	_	_	_	1.06318	1.111	_	_	_	0.04528	0.00548204	_	_	_	up	up	3
Potri.004G200300	AT3G11600	_	_	Gb: [Theobroma cacao]	_	_	0	0.26	0.29	0	0	0	0	0.19	0	0	0	0.34	0.67	0.19	0.39	0.35	0	0	0.49	0.22	0.22	1.76	2.22	2.92	_	_	_	_	2.2851	_	_	_	_	0.00118602	_	_	_	_	up	4
Potri.004G200500	AT3G52525	ATOFP6,OFP6	ovate family protein 6	transcription repressor OFP6-like	_	OFP	1.07	0.67	1.88	0.48	1.69	1.09	0.77	0.49	0.82	0.51	0.69	0.67	0.86	0.74	0.76	1.13	0.85	1.95	0.64	1.12	1.75	0	0	0	_	_	_	_	-2.52432	_	_	_	_	0.0135625	_	_	_	_	down	4
Potri.004G201500	AT5G22390	_	Protein of unknown function (DUF3049)	FANTASTIC FOUR 1 [Jatropha curcas]	_	_	0.36	0.19	0.73	0.8	0.13	0.76	2.71	1.48	1.21	2.25	1.53	2.58	2.23	3.28	3.77	3.25	4.39	4.31	2.83	4.18	2.9	1.62	1.06	1.65	1.78943	2.11986	_	_	-1.09061	0.0175324	0.00184711	_	_	0.0232796	up	up	_	_	down	2
Potri.004G202200	AT2G27480	_	Calcium-binding EF-hand family protein	probable calcium-binding CML48 [Malus domestica]	_	_	0.2	0	0.29	0.07	0.22	0.17	0.08	0.15	0	0.16	0	0.14	0.09	0.3	0.08	0.07	0.09	0.17	0.2	0.17	0.27	0.4	0.49	0.91	_	_	_	_	1.74378	_	_	_	_	0.024035	_	_	_	_	up	4
Potri.004G203400	AT1G08320	bZIP21,TGA9	bZIP transcription factor family protein	bZIP family transcription factor family [Populus trichocarpa]	bZIP	bZIP	7.5	6.03	5.68	8.06	6.38	5.63	6.19	6.05	7.06	5.82	5.5	6.17	8.3	7.91	9.65	8.31	9.14	9.28	7.19	6.29	6.24	1.49	1.71	1.86	_	_	_	_	-2.33011	_	_	_	_	3.42126e-20	_	_	_	_	down	4
Potri.004G203900	AT2G27550	ATC	centroradialis	terminal flowering 1 partial [Populus balsamifera]	_	_	0	0	0.09	0	0	0	0	0.12	0	0	0	0	0	0	0	0	0	0	0	0	0	0.8	0.94	0.8	_	_	_	_	3.20937	_	_	_	_	0.000175995	_	_	_	_	up	4
Potri.004G205000	AT5G42340	PUB15	Plant U-Box 15	U-box domain-containing 15-like	_	_	0.57	0.77	1.55	1.11	1.02	2.1	1.09	1.36	1	1.12	1.86	1.53	4.7	1.89	1.35	1.64	1.25	1.28	3.19	2.9	2.84	7.74	8.09	8.35	_	_	_	_	1.64226	_	_	_	_	2.35812e-25	_	_	_	_	up	4
Potri.004G206600	AT2G17230	EXL5	EXORDIUM like 5	EXORDIUM-like 5	_	_	12.09	25.42	45.29	13.58	29.95	42.64	21.82	26.37	26.49	36.37	33.7	33.27	48.98	29.05	8.3	12.13	14.09	8.97	32.04	29.33	36.36	128.47	137.07	128.64	_	_	-1.06325	_	2.18096	_	_	0.0301647	_	9.66918e-11	_	_	down	_	up	3
Potri.004G206800	AT2G42005	_	Transmembrane amino acid transporter family protein	amino acid transporter family [Populus trichocarpa]	_	_	0.23	0	0.1	0.26	0.26	0.3	0.14	0.13	0.15	0.14	0.37	0.6	0.47	0.13	0.27	0.12	0.31	0.15	0.17	0.15	0.79	1.41	2.24	1.46	_	_	_	_	2.33091	_	_	_	_	0.000901681	_	_	_	_	up	4
Potri.004G207500	AT4G35320	_	_	hypothetical protein POPTR_0004s21730g [Populus trichocarpa]	_	_	10.62	22.78	36.54	15.87	26.05	33.9	24.19	23.01	26.14	24.53	27.73	21.67	36.93	29.19	14.76	22.14	18.38	14.08	37.98	34.24	31.15	73.7	83.81	83.57	_	_	_	_	1.58096	_	_	_	_	1.15512e-12	_	_	_	_	up	4
Potri.004G207600	AT4G35350	XCP1	xylem cysteine peptidase 1	xylem cysteine ase 1	_	_	0.48	0.51	1.56	0.09	1.27	1.65	0.49	0.64	0.31	0.38	0.65	0.42	1.31	1.03	0.29	0.51	0.43	0	0.72	0.84	0.88	2.09	2.29	3.37	_	_	_	_	1.55701	_	_	_	_	4.14612e-05	_	_	_	_	up	4
Potri.004G209300	AT5G06740	_	Concanavalin A-like lectin protein kinase family protein	probable L-type lectin-domain containing receptor kinase	_	_	0.05	0	0.13	0	0	0	0.18	0	0.2	0.12	0.08	0.26	0.07	0	0	0.05	0	0.2	0.3	0.13	0.35	0.23	0.38	0.06	_	_	_	_	2.24708	_	_	_	_	0.0448762	_	_	_	_	up	4
Potri.004G210300	AT3G45230	_	hydroxyproline-rich glycoprotein family protein	hydroxyproline-rich glyco [Populus trichocarpa]	_	_	1.26	2.71	5.24	1.95	3.19	4.22	2.65	2.15	2.41	2.99	3.3	3.26	4.02	3.09	1.67	2.65	1.46	5.31	3.06	4.32	3.63	9.33	11.75	13.11	_	_	_	_	1.95043	_	_	_	_	1.04467e-11	_	_	_	_	up	4
Potri.004G211600	AT3G45180	_	Ubiquitin-like superfamily protein	ubiquitin 5 [Zea mays]	_	_	0.45	1.42	1.69	1.02	1.15	2.18	1.09	1.04	1.16	0.67	0.92	1.53	2.14	1.57	0.8	2.04	1.66	1.62	2.38	2.23	2.63	2.25	3.91	3.16	_	_	_	_	1.02903	_	_	_	_	0.00413288	_	_	_	_	up	4
Potri.004G211900	AT2G28315	_	Nucleotide/sugar transporter family protein	uncharacterized membrane At1g06890-like [Populus euphratica]	_	_	29.09	54.68	68.79	48.93	59.06	68.19	50.72	52.83	50.98	49.02	45.24	49.56	69.56	61.24	47.59	58.19	53.48	52.17	57	58.5	52.9	18.89	16.77	17.99	_	_	_	_	-1.71139	_	_	_	_	2.09621e-15	_	_	_	_	down	4
Potri.004G212200	AT2G28305	ATLOG1,LOG1	Putative lysine decarboxylase family protein	cytokinin riboside 5 -monophosphate phosphoribohydrolase LOG1	_	_	0.05	0.22	0.21	0.37	0.21	0.18	0.45	0.16	0.12	0	0.08	0.15	0.64	0.65	1.17	0.7	0.87	0.92	0.99	0.43	0.45	0	0.28	0.36	_	_	_	_	-1.76634	_	_	_	_	0.0105754	_	_	_	_	down	4
Potri.004G213500	AT5G60760	_	P-loop containing nucleoside triphosphate hydrolases superfamily protein	2-phosphoglycerate kinase-related family [Populus trichocarpa]	_	_	0.61	1.36	1.84	0.51	0.8	1.2	1.21	0.85	0.99	0.54	0.68	1.01	1.48	1.01	0.95	1.53	1.03	0.67	1.35	1.98	1.76	2.65	2.46	2.81	_	_	_	_	1.2078	_	_	_	_	6.64249e-09	_	_	_	_	up	4
Potri.004G213700	_	_	_	---NA---	_	_	9.75	8.87	8.93	10.47	9.33	8.55	9.28	11.27	9.68	7.6	10.82	9.81	4.31	4.37	7.54	5.98	8.86	5.67	3.7	6.09	5.93	2.66	1.96	1.84	_	_	_	_	-1.34376	_	_	_	_	0.000600327	_	_	_	_	down	4
Potri.004G214700	AT5G60800	_	Heavy metal transport/detoxification superfamily protein	metal ion binding [Ricinus communis]	_	_	29.15	52.6	67.8	42.25	54.21	67.04	61.54	57.6	63.66	66.01	66.23	64.01	42.73	32.6	24.72	26.66	22.2	20.86	47.06	49.82	43.39	93.34	93.23	89.04	_	_	_	_	1.46593	_	_	_	_	3.26565e-24	_	_	_	_	up	4
Potri.004G215400	AT3G45010	scpl48	serine carboxypeptidase-like 48	Serine carboxypeptidase-like 48	_	_	3.58	9.8	10.57	5.24	7.69	10.53	4.48	4.77	4.28	4.92	4.34	3.81	10.14	9.4	3.44	5.66	6.17	5.32	6.62	6.22	6.78	31.67	33.27	30.76	_	_	_	_	2.05696	_	_	_	_	3.465e-19	_	_	_	_	up	4
Potri.004G216000	AT5G04320	_	Shugoshin C terminus	shugoshin-1 isoform X1	_	_	0.26	0.53	0.69	0.21	0.5	1.38	0.81	0.94	0.72	1.02	0.54	0.62	0.95	0.26	0.7	1.02	0.49	0.48	0.89	0.98	0.71	1.87	2.01	1.23	_	_	_	_	1.38448	_	_	_	_	7.71648e-06	_	_	_	_	up	4
Potri.004G216500	AT2G36830	GAMMA-TIP,GAMMA-TIP1,TIP1;1	gamma tonoplast intrinsic protein	nodulin-26 family [Populus trichocarpa]	_	_	15.9	24.12	31.08	19.46	25.44	30.84	23.1	21.72	20.03	31.17	30.82	27.97	11.09	8.56	4.44	10.3	7.79	6.42	15.14	9.39	10.56	61.09	65.6	65.59	_	_	_	_	2.99026	_	_	_	_	5.92745e-63	_	_	_	_	up	4
Potri.004G216900	AT2G28200	_	C2H2-type zinc finger family protein	zinc finger ZAT5	C2H2	C2H2	13.2	16.67	16.72	10.55	15.08	18.62	14.12	13.81	16.26	11.61	13.9	12.88	58.03	76.84	90.97	96.07	89.16	87.13	52.03	53.67	52.35	32.13	37.53	32.73	_	_	_	_	-1.15771	_	_	_	_	1.54211e-10	_	_	_	_	down	4
Potri.004G222400	AT1G09795	ATATP-PRT2,ATP-PRT2,HISN1B	ATP phosphoribosyl transferase 2	ATP phosphoribosyltransferase chloroplastic-like	_	_	0	0	0.08	0	0	0.12	0	0.07	0	0.08	0.05	0	0.34	0.18	0.04	0.33	0.17	0.21	0.05	0.08	0	0.77	0.57	0.96	_	_	_	_	1.95929	_	_	_	_	1.71874e-05	_	_	_	_	up	4
Potri.004G222800	AT1G58070	_	_	WEB family At3g51220-like	_	_	0.5	2.86	4.51	2.99	4.11	4.45	1.8	1.51	1.49	1.18	3.22	1.55	5.81	1.72	1.17	2.98	2.42	1.29	1.49	3.25	4.06	11.11	10.66	11.53	_	_	_	_	1.95188	_	_	_	_	1.0262e-08	_	_	_	_	up	4
Potri.004G226800	AT1G09610	_	Protein of unknown function (DUF579)	glucuronoxylan 4-O-methyltransferase 1-like	_	_	5.07	10.85	13.71	9.04	9.79	12.52	10.34	12.04	11.41	9.93	9.43	11.99	19.27	16.52	12.19	17.18	16.32	11.73	14.82	14.39	15.41	8.54	7.24	7.79	_	_	_	_	-1.00332	_	_	_	_	0.000177499	_	_	_	_	down	4
Potri.004G231000	AT5G49800	_	Polyketide cyclase/dehydrase and lipid transport superfamily protein	PCTP [Populus euphratica]	_	_	1.55	5.35	8.04	2.1	4.37	7.85	5.43	4.87	3.98	5.35	6.66	7.17	13.39	9.51	4.21	2.54	2.98	3.03	12.2	9.65	13.41	59.95	71.86	65.97	_	_	-1.45049	_	2.85431	_	_	0.000288132	_	4.06823e-27	_	_	down	_	up	3
Potri.004G233100	AT4G29330	DER1	DERLIN-1	derlin- -like	_	_	0.48	1.32	1.8	1.43	0.82	1.7	1.31	1.31	1.16	0.93	1.17	1.51	2.2	1.05	1.14	1.15	1.28	1.1	2.62	1.98	1.89	5.15	4.88	4.51	_	_	_	_	1.72339	_	_	_	_	5.68668e-09	_	_	_	_	up	4
Potri.004G233200	AT4G29330	DER1	DERLIN-1	derlin- -like	_	_	2.25	2.97	3.64	2.37	3.72	3.59	2.62	4.08	2.88	3.25	3.18	4.16	3.41	4.7	2.57	2.3	2.23	2.37	4.94	5.24	4.68	10.8	8.4	8.61	_	_	_	_	1.35808	_	_	_	_	2.88226e-11	_	_	_	_	up	4
Potri.004G233500	AT5G61520	_	Major facilitator superfamily protein	Major facilitator superfamily [Theobroma cacao]	_	_	87.46	59.24	32.3	61.69	49.79	36.54	68.22	62.74	65.77	55.9	49.96	50.24	56.53	58.23	54.14	65.5	61.33	65.26	71.85	75.05	73.45	26.65	25.72	26.19	_	_	_	_	-1.09785	_	_	_	_	3.18411e-05	_	_	_	_	down	4
Potri.004G233700	AT5G61520	_	Major facilitator superfamily protein	hexose carrier HEX6-like	_	_	17.54	16.28	15.58	14.75	14.52	11.85	14.3	11.34	14.04	12.76	11.15	14.32	5.48	5.74	5.86	5.84	5.39	3.67	10.49	7.39	9.07	13.6	10.65	11.15	_	_	_	_	1.03633	_	_	_	_	6.09062e-06	_	_	_	_	up	4
Potri.004G233900	AT5G45280	_	Pectinacetylesterase family protein	pectinacetylesterase family [Populus trichocarpa]	_	_	15.75	25.43	31.83	24.12	30.81	36.86	35.04	31	33.38	39.57	42.75	42.25	66.34	61.29	57.39	86.03	69.42	61.91	89.23	79.82	84.79	108.96	131.48	132.5	_	_	_	_	1.00687	_	_	_	_	2.33106e-14	_	_	_	_	up	4
Potri.004G234900	AT4G19380	_	Long-chain fatty alcohol dehydrogenase family protein	long-chain-alcohol oxidase FAO4A	_	_	1.47	2.37	1.21	2.67	1.66	0.85	1.37	1.94	1.52	1.86	1.99	1.97	3	5.15	6.43	5.7	4.83	6.04	3.55	3.91	3.16	1.73	1.63	1.5	_	_	_	_	-1.59051	_	_	_	_	2.64936e-09	_	_	_	_	down	4
Potri.004G235500	AT3G61220	_	NAD(P)-binding Rossmann-fold superfamily protein	salutaridine reductase-like	_	_	0.63	0.98	1.37	0.62	0.79	1.1	1.79	1.78	1	1.21	1.01	1.06	0.32	0.36	0.09	0.25	0.21	0.1	0.82	0.31	0.64	1.07	1.17	1.29	_	_	_	_	1.90017	_	_	_	_	0.000576265	_	_	_	_	up	4
Potri.004G236500	AT1G31770	ABCG14	ATP-binding cassette 14	ABC transporter G family member 14	_	_	4.82	3.92	3.7	5.11	5.06	3.73	2.57	2.59	1.54	1.87	1.72	1.92	3.18	5.35	6.12	4.45	7.24	6.08	2.29	2.48	2.08	2.54	3.6	3.1	_	-1.12932	_	-1.09033	_	_	1.12066e-06	_	1.96355e-06	_	_	down	_	down	_	3
Potri.005G001500	AT3G05910	_	Pectinacetylesterase family protein	notum homolog	_	_	35.69	45.35	62.65	41.65	53.31	64.62	44.6	43.57	47.13	47.27	45.72	49.09	46.92	47.13	39.77	44.74	40.55	38.08	49.13	42.24	46.9	85.8	99.17	92.46	_	_	_	_	1.04678	_	_	_	_	2.72693e-17	_	_	_	_	up	4
Potri.005G002300	_	_	_	hypothetical protein POPTR_0005s00410g [Populus trichocarpa]	_	_	0.49	0.76	1.28	0	1.09	0	0.59	0	1.24	0	0.79	1.01	0	0	0	0	0	0	0	0	0	1.48	1.45	1.23	_	_	_	_	2.41043	_	_	_	_	0.0292218	_	_	_	_	up	4
Potri.005G003700	AT4G08570	_	Heavy metal transport/detoxification superfamily protein	heavy metal-associated isoprenylated plant 26-like	_	_	0.27	1.25	3.51	2.7	3.6	6.82	8.35	5.77	9.21	6.65	4.31	4.43	20.82	9.23	7.54	7.31	6.35	6.24	17.15	16.04	15.95	6.9	9.56	10.11	2.04987	1.54253	_	_	_	0.00148315	0.0342785	_	_	_	up	up	_	_	_	3
Potri.005G006000	_	_	_	NIM1-INTERACTING 1-like [Populus euphratica]	_	_	1.45	1.26	3.96	2.18	3.09	5.57	5.25	6.07	5.78	4.02	3.39	4.86	1.96	1.3	1.71	2.55	1.28	1.68	1.69	2.95	2.19	2.95	4.34	5.91	1.15609	_	_	_	1.3641	0.00218171	_	_	_	0.000309402	up	_	_	_	up	3
Potri.005G006200	_	_	_	NIM1-INTERACTING 1-like [Populus euphratica]	_	_	0.29	1.35	1.77	0.32	0.32	1.29	1.56	2.14	2.22	0.86	0.23	1.05	0.19	0.33	0.34	0	0.38	0	0.43	1.13	0.39	1.32	0.43	1.64	_	_	_	_	1.56055	_	_	_	_	0.0211276	_	_	_	_	up	4
Potri.005G006300	_	_	_	NIM1-INTERACTING 3-like	_	_	6.43	7.62	13.8	5.98	8.98	17.55	14.94	15.9	13.32	16.57	6.44	10.8	3.58	3.84	1.83	1.4	2.64	2.3	3.31	5.21	2.71	12.14	4.96	6.72	_	_	_	_	1.28393	_	_	_	_	0.000219694	_	_	_	_	up	4
Potri.005G006500	AT1G09390	_	GDSL-like Lipase/Acylhydrolase superfamily protein	GDSL esterase lipase At1g09390-like	_	_	1.77	2.13	4.19	1.86	3.31	4.42	2.88	3.27	3.48	2.23	3.62	3.55	2.13	1.87	1.78	2.33	1.61	1.72	2.64	2.69	2.2	5.37	4.34	4.27	_	_	_	_	1.25563	_	_	_	_	1.3311e-08	_	_	_	_	up	4
Potri.005G007500	AT3G60470	_	Plant protein of unknown function (DUF247)	UPF0481 At3g47200-like isoform X1	_	_	0.09	0.29	0.33	0.11	0.64	0.72	0.45	0.32	0.24	0.67	0.61	0.39	0.76	0.33	1	0.2	0.37	0.25	0.99	1.11	0.51	1.72	1.97	1.79	_	_	_	_	1.31993	_	_	_	_	0.0227597	_	_	_	_	up	4
Potri.005G008500	AT3G60470	_	Plant protein of unknown function (DUF247)	UPF0481 At3g47200-like	_	_	1.82	1.84	2.72	1.2	2.29	2.46	3.09	3.42	2.47	1.91	2.08	2.11	3.32	4.94	2.14	2.15	2.41	1.53	3.36	3.64	5.82	9.45	9.28	11.5	_	_	_	_	1.51855	_	_	_	_	3.93697e-08	_	_	_	_	up	4
Potri.005G012000	AT5G49525	_	_	hypothetical protein POPTR_0005s01490g [Populus trichocarpa]	_	_	0.78	2.76	2.41	1.76	1.32	3.01	3.78	3.57	3.76	1.4	1.27	2.64	5.01	1.36	1.15	1.86	1.56	1.27	6.45	2.56	4	6.56	7.32	8.42	_	_	_	_	1.58526	_	_	_	_	3.40143e-06	_	_	_	_	up	4
Potri.005G012400	AT1G09250	_	basic helix-loop-helix (bHLH) DNA-binding superfamily protein	transcription factor bHLH149-like	_	bHLH	5.19	6.73	9.44	5.39	7.82	10.63	7.89	7.46	8.51	8.59	9.17	8.42	20.41	14.22	7.49	9.18	8.03	7.5	13.6	14.07	13.96	28.43	30.69	28.55	_	_	_	_	1.07342	_	_	_	_	1.67509e-08	_	_	_	_	up	4
Potri.005G013100	AT2G25470	AtRLP21,RLP21	receptor like protein 21	LRR receptor-like serine threonine- kinase GSO1	_	_	2.36	1.87	1.35	2.42	2	1.53	2.27	1.87	2.23	1.06	0.72	1.35	1.52	2.65	3.14	3.03	3.53	3.51	1.94	3.04	1.72	1.46	0.87	1.34	_	_	_	_	-1.00611	_	_	_	_	0.00296742	_	_	_	_	down	4
Potri.005G013800	AT1G74190	AtRLP15,RLP15	receptor like protein 15	LRR receptor-like serine threonine- kinase FLS2 isoform X1 [Populus euphratica]	_	_	0.44	0.54	0.61	0.68	0.64	0.95	0.68	0.45	0.61	0.46	0.77	0.59	0.41	0.25	0.41	0.73	0.29	0.57	0.59	1.08	1.12	0.99	1.04	1.21	_	_	_	1.35006	1.53885	_	_	_	0.015277	0.000302734	_	_	_	up	up	3
Potri.005G014300	AT1G09240	ATNAS3,NAS3	nicotianamine synthase 3	nicotianamine synthase-like	_	_	42.4	28.41	11.33	34.34	19.84	12.21	8.91	15.02	12.22	13.58	12.83	12.28	6.7	10.09	16.64	12.48	15.67	15.38	3.42	4.22	3.66	0.2	0	0	-1.23877	-1.07383	_	-1.51161	-5.16692	0.0186457	0.04664	_	0.00602838	2.57125e-08	down	down	_	down	down	1
Potri.005G015600	AT1G18610	_	Galactose oxidase/kelch repeat superfamily protein	kelch repeat [Ricinus communis]	_	_	0.46	0.36	0.24	0.67	0.77	0.35	0.83	1.05	0.88	0.71	0.52	0.52	1.11	1.01	0.65	0.53	0.79	1.01	1.37	1.2	0.87	0.63	0.89	0.99	1.26349	_	_	_	_	0.0126	_	_	_	_	up	_	_	_	_	4
Potri.005G016800	AT1G74190	AtRLP15,RLP15	receptor like protein 15	LRR receptor-like serine threonine- kinase FLS2 isoform X1 [Populus euphratica]	_	_	0.47	0.47	0.87	0.48	0.39	1.27	0.73	0.44	0.66	0.51	0.7	0.58	0.52	0.6	0.46	0.45	0.63	0.28	0.64	1.13	0.7	1.12	1.16	1.42	_	_	_	_	1.19131	_	_	_	_	0.00212656	_	_	_	_	up	4
Potri.005G017300	AT1G09240	ATNAS3,NAS3	nicotianamine synthase 3	nicotianamine synthase-like	_	_	19.91	9.82	4.68	12.92	10.54	3.94	5.71	5.8	5	5.49	4.98	4.67	3.03	5.61	6.42	3.62	6.43	4.31	1.77	1.39	2.42	0.18	0	0	-1.12326	-1.17115	_	-1.36389	-4.36457	0.0479786	0.0310957	_	0.0288976	1.73374e-06	down	down	_	down	down	1
Potri.005G017500	AT1G09820	_	Pentatricopeptide repeat (PPR-like) superfamily protein	pentatricopeptide repeat-containing At1g09820-like	_	_	1.09	0.77	1.39	1.48	1.11	0.91	1.38	0.69	1.33	1.1	0.35	0.62	0.74	1.01	1.03	0.4	0.29	0.64	0.41	0.36	0.74	0.5	0.33	0.21	_	_	_	_	-1.37616	_	_	_	_	0.00798799	_	_	_	_	down	4
Potri.005G018100	AT4G21390	B120	S-locus lectin protein kinase family protein	receptor-like serine threonine- kinase SD1-8	_	_	0.19	0.14	0.32	0	0.05	0.3	0.17	0.16	0.3	0.33	0.15	0.19	0	0.05	0.05	0.15	0.24	0.06	0.35	0.3	0.38	0.63	0.55	0.29	_	_	_	_	2.77547	_	_	_	_	0.00259028	_	_	_	_	up	4
Potri.005G018400	AT2G19130	_	S-locus lectin protein kinase family protein	G-type lectin S-receptor-like serine threonine- kinase At2g19130	_	_	0.5	0.79	0.69	0.65	0.57	0.46	0.69	0.33	0.46	0.34	0.81	0.45	0.58	0.33	0	0.38	0.76	0.09	0.32	0.47	1.27	1.2	2.04	0.82	_	_	_	_	1.99752	_	_	_	_	0.000211754	_	_	_	_	up	4
Potri.005G019700	AT5G26910	_	_	dentin sialophospho -like	_	_	0.7	1.64	2.32	0.82	1.34	2.08	2.03	1.86	1.64	2.11	1.88	2.17	3.02	2.42	1.17	1.57	1.39	1.1	3.09	3.08	2.61	7.71	7.52	7.65	_	_	_	_	1.79669	_	_	_	_	5.56456e-20	_	_	_	_	up	4
Potri.005G020300	AT1G56300	_	Chaperone DnaJ-domain superfamily protein	DNAJ heat shock N-terminal domain-containing family [Populus trichocarpa]	_	_	402.39	382.8	380.19	425.78	390.09	373.64	284.12	304.34	294.01	319.44	320.23	314.05	6.8	7.67	6.54	6.74	5.57	7.76	11.45	13.75	12.35	16	14.08	17.75	_	_	_	_	1.17534	_	_	_	_	5.20471e-14	_	_	_	_	up	4
Potri.005G021200	AT1G09160	_	Protein phosphatase 2C family protein	probable phosphatase 2C 5 isoform X2	_	_	9.06	15.36	24.05	13.1	16.65	20.86	15.82	15.83	16.42	20.14	19.65	21.04	54.65	37.39	20.38	22.28	20.48	18.61	37.76	38.68	36.92	85.33	83.19	82.71	_	_	_	_	1.17605	_	_	_	_	3.44539e-10	_	_	_	_	up	4
Potri.005G021500	AT5G27020	_	_	hypothetical protein POPTR_0005s02140g [Populus trichocarpa]	_	_	1.18	0.61	0.86	0.88	0.44	0.75	0.47	0.45	1	0.7	1.59	0.2	0.26	0.68	0.69	0.62	0.26	0.76	0	0.77	0	2.69	2.93	2.97	_	_	_	_	2.17458	_	_	_	_	0.00385834	_	_	_	_	up	4
Potri.005G021900	AT5G27930	_	Protein phosphatase 2C family protein	phosphatase 2C family [Populus trichocarpa]	_	_	30.49	37.34	40.78	31.87	39.52	37.36	26.05	26.24	30	33.1	30.35	30.86	15.12	11.71	10.48	8.66	9.84	10.2	14.46	16.66	16.54	31.58	33.02	32.13	_	_	_	_	1.37899	_	_	_	_	5.53812e-50	_	_	_	_	up	4
Potri.005G022700	AT3G05620	_	Plant invertase/pectin methylesterase inhibitor superfamily	pectinesterase pectinesterase inhibitor 22	_	_	1.92	3.65	6.43	2.62	3.19	4.26	2.81	3.89	3.84	1.88	3.37	2.07	5.72	3.84	2.45	3.51	4.74	2.6	4.86	5.23	4.75	8.24	8.46	7.58	_	_	_	_	1.02084	_	_	_	_	1.1256e-05	_	_	_	_	up	4
Potri.005G025200	AT5G27730	_	Protein of unknown function (DUF1624)	heparan-alpha-glucosaminide N-acetyltransferase	_	_	48.68	73.82	93.32	66.27	78.87	83.65	68.36	66.38	64.02	56.34	55.05	58.68	76.68	71.78	57.97	75.72	69.4	63.18	67.01	57.01	61.26	22.49	22.19	22.97	_	_	_	_	-1.60223	_	_	_	_	7.30407e-43	_	_	_	_	down	4
Potri.005G026300	AT3G05470	_	Actin-binding FH2 (formin homology 2) family protein	formin 11	_	_	0.04	0.54	2.03	0.34	0.96	0.99	0.41	0.59	0.49	0.66	0.62	0.76	1.33	1.19	0.35	0.45	0.45	0.5	0.77	0.78	0.76	3.85	5.7	4.98	_	_	_	_	2.27604	_	_	_	_	1.24323e-06	_	_	_	_	up	4
Potri.005G026500	AT5G27670	HTA7	histone H2A 7	probable histone	_	_	8.27	9.98	11.58	9.14	10.78	13.91	12.93	15.53	15.03	13.78	14.77	15.96	24.22	15.41	8.72	10.86	8.83	8.11	26.03	24.66	24.85	40.62	42.05	43.99	_	_	_	_	1.40895	_	_	_	_	5.55363e-19	_	_	_	_	up	4
Potri.005G027200	AT3G50700	AtIDD2,IDD2	indeterminate(ID)-domain 2	zinc finger NUTCRACKER-like	C2H2	C2H2	51.49	55.23	55.52	55.24	58.78	54.66	59.41	50.67	56.4	60.11	56.79	56.92	18.78	15.54	13	13.31	12.09	12.67	25.41	22.1	21.66	34.46	34.29	31.9	_	_	_	_	1.09057	_	_	_	_	1.32676e-31	_	_	_	_	up	4
Potri.005G027600	AT5G64740	CESA6,E112,IXR2,PRC1	cellulose synthase 6	cellulose synthase	_	_	36.85	48.28	58.15	41.39	50.02	56.99	39.26	35.1	40	32.55	31.33	35.66	14.64	14.15	10.56	10.22	10.03	9.95	18.97	17.28	17.69	28.16	28.55	24.87	_	_	_	_	1.04947	_	_	_	_	7.23721e-28	_	_	_	_	up	4
Potri.005G028000	AT5G48930	HCT	hydroxycinnamoyl-CoA shikimate/quinate hydroxycinnamoyl transferase	Hydroxycinnamoyl- shikimate quinate hydroxycinnamoyl transferase isoform 1 [Theobroma cacao]	_	_	3.86	9.4	11.7	3.73	8.59	11.33	9.47	8.87	9.07	8.97	11.71	9.84	7.26	6.14	3.9	5.12	3.47	3.61	6.8	7.96	6.39	12.79	12.9	11.59	_	_	_	_	1.0962	_	_	_	_	0.00141208	_	_	_	_	up	4
Potri.005G032400	AT1G55020	ATLOX1,LOX1	lipoxygenase 1	probable linoleate 9S-lipoxygenase 5	_	_	0.37	0.44	0.65	0.42	0.38	0.52	0.19	0.21	0.2	0.37	0.25	0.32	0.59	0.43	0.18	0.13	0.49	0.12	0.33	0.28	0.3	0.43	0.74	0.78	-1.27149	_	_	_	_	0.0339118	_	_	_	_	down	_	_	_	_	4
Potri.005G032700	AT1G55020	ATLOX1,LOX1	lipoxygenase 1	probable linoleate 9S-lipoxygenase 5	_	_	0.65	0.51	0.41	0.57	0.57	0.46	0.43	0.49	0.51	0.47	0.35	0.52	0.63	0.25	0.08	0.08	0.14	0.42	0.43	0.38	0.49	0.88	0.7	0.82	_	_	_	_	1.2991	_	_	_	_	0.0026697	_	_	_	_	up	4
Potri.005G033200	AT3G05330	ATN,ATTAN	cyclin family	cyclin family [Populus trichocarpa]	_	_	0.39	0.36	1.02	1.05	0.96	2.58	2.43	1.68	1.59	1.38	1	1.05	2.19	1.7	1.37	1.39	1.44	1.21	2.09	1.72	2.53	4.25	3.82	4.41	1.43659	_	_	_	1.23572	0.00146108	_	_	_	4.00041e-06	up	_	_	_	up	3
Potri.005G035400	AT3G07040	RPM1,RPS3	NB-ARC domain-containing disease resistance protein	NBS-LRR resistance gene ARGH34 [Populus trichocarpa]	_	_	0.1	0.57	0.64	0.53	0.65	1.27	0.31	0.18	0.27	0.12	0.08	0.16	1.19	0.84	0.61	1.21	0.97	0.88	0.31	0.34	0.14	0.24	0.55	0.33	_	_	_	-1.59904	-1.18174	_	_	_	0.0305356	0.0281974	_	_	_	down	down	3
Potri.005G036600	AT1G54820	_	Protein kinase superfamily protein	probable serine threonine- kinase NAK	_	_	0	0.1	0.12	0	0	0.17	0	0.07	0	0.08	0.11	0	0.89	0.61	0.08	0.07	0	0	0.59	0.52	0.27	12.21	13.36	12.87	_	_	_	_	4.62651	_	_	_	_	4.40145e-23	_	_	_	_	up	4
Potri.005G037300	AT1G08900	_	Major facilitator superfamily protein	sugar transporter ERD6-like 5	_	_	0	0	0.4	0.17	0.34	0.39	0.37	0.17	1.18	0.18	0.74	0.32	2.06	1.94	0.54	1.29	0.41	0.6	0.46	1.4	1.46	3.03	3.66	3.1	_	_	_	_	1.08433	_	_	_	_	0.0236531	_	_	_	_	up	4
Potri.005G037400	AT3G47570	_	Leucine-rich repeat protein kinase family protein	probable LRR receptor-like serine threonine- kinase At3g47570	_	_	1.57	1.08	1.29	1.14	1.24	1.24	1.33	1.73	1	1.2	0.89	1	2.48	2.18	2.87	2.86	2.68	3.53	2.48	3.01	2.88	0.63	0.48	0.87	_	_	_	_	-1.87363	_	_	_	_	1.5984e-06	_	_	_	_	down	4
Potri.005G040000	AT1G54730	_	Major facilitator superfamily protein	sugar transporter family [Populus trichocarpa]	_	_	4.6	5.58	8.95	4.4	6.43	8.33	6.19	5.5	6.08	7.06	7.63	6.88	12.19	9.7	7.27	7.77	6.45	7.18	10.49	8.93	9.64	20.25	23.15	20.21	_	_	_	_	1.12839	_	_	_	_	1.42462e-10	_	_	_	_	up	4
Potri.005G040200	AT2G48010	RKF3	receptor-like kinase in in flowers 3	probable LRR receptor-like serine threonine- kinase RKF3-like	_	_	1.25	1.26	1.33	1.3	1.51	2.51	2.25	1.42	1.37	1.91	2.02	1.48	2.52	3.19	1.37	2.63	1.53	1.16	2	1.87	2.79	1.36	0.93	1.01	_	_	_	_	-1.06729	_	_	_	_	0.0170695	_	_	_	_	down	4
Potri.005G040700	AT1G54690	G-H2AX,GAMMA-H2AX,H2AXB,HTA3	gamma histone variant H2AX	histone H2A family [Populus trichocarpa]	_	_Others	9.14	13.36	16.89	12.28	10.51	20.05	19.36	22.16	18.03	14.62	15.73	16.89	29.4	22.69	12.4	15.7	12.88	12.9	32.06	32.19	29.42	45.03	55.18	52.43	_	_	_	_	1.25316	_	_	_	_	3.31056e-12	_	_	_	_	up	4
Potri.005G043700	AT1G05700	_	Leucine-rich repeat transmembrane protein kinase protein	probable LRR receptor-like serine threonine- kinase At1g05700	_	_	0.05	0.25	0.28	0.06	0.06	0.13	0.19	0.12	0.07	0.19	0.17	0.44	0.99	0.67	0.19	0.33	0.42	0.07	0.95	0.83	1.22	1.6	1.65	1.66	_	_	_	_	1.40462	_	_	_	_	0.000210208	_	_	_	_	up	4
Potri.005G044800	AT5G27200	ACP5	acyl carrier protein 5	acyl carrier 1 [Populus trichocarpa]	_	_	42.19	51.77	75.51	47.8	59.17	70.61	64.16	70.84	59.67	63.57	63.07	66.65	58.49	49.86	37.89	38.85	40.32	39.13	57.96	58.53	59.52	131.79	132.05	133.58	_	_	_	_	1.44626	_	_	_	_	1.24065e-43	_	_	_	_	up	4
Potri.005G046600	AT1G54570	_	Esterase/lipase/thioesterase family protein	acyltransferase chloroplastic	_	_	14.74	18.7	23.88	17.72	19.61	21.18	15.12	14.77	15.39	13.42	13.09	14.52	5.5	5.57	5.25	3.77	3.65	5.01	3.7	3.72	3.75	2.77	2.48	2.59	_	_	_	_	-1.05786	_	_	_	_	1.3424e-15	_	_	_	_	down	4
Potri.005G048200	AT3G04940	ATCYSD1,CYSD1	cysteine synthase D1	bifunctional L-3-cyanoalanine synthase cysteine synthase D1-like isoform X1 [Populus euphratica]	_	_	1.01	0.5	1.57	0.72	1.34	1.41	1.05	0.68	1.41	0.87	0.96	0.62	1.48	1.01	0.7	0.82	0.67	0.54	1.1	1.74	2.5	2.31	2.47	1.91	_	_	_	_	1.05514	_	_	_	_	0.000876919	_	_	_	_	up	4
Potri.005G052200	AT4G29250	_	HXXXD-type acyl-transferase family protein	ECERIFERUM 26-like	_	_	1.28	6.9	8.77	3.2	7.36	10.6	5.65	6.69	7.7	10.52	9.12	9.05	19.02	15.32	6.09	7.6	6.46	6.59	11.41	13.45	13.08	40.11	40.79	40.9	_	_	_	_	1.58154	_	_	_	_	6.40432e-06	_	_	_	_	up	4
Potri.005G052700	AT3G63380	_	ATPase E1-E2 type family protein / haloacid dehalogenase-like hydrolase family protein	calcium-transporting ATPase plasma membrane-type-like	_	_	0.9	0.91	1.3	1.07	0.95	0.68	0.76	1.26	1.49	0.88	1.03	0.66	0.78	0.67	0.62	0.95	0.21	1.3	0.71	1.24	0.86	0.97	1.74	1.74	_	_	_	_	1.07525	_	_	_	_	0.00620714	_	_	_	_	up	4
Potri.005G053200	AT5G28770	AtbZIP63,BZO2H3	bZIP transcription factor family protein	light-inducible CPRF2	bZIP	bZIP	56.07	31.78	15.89	31.93	22.03	16.59	21.88	22.63	21.62	13.15	10.51	13.74	25.47	24.24	25.37	21.7	24.89	25.93	26.2	29.12	26.48	19.93	19.74	20.71	_	-1.47626	_	_	_	_	4.96147e-08	_	_	_	_	down	_	_	_	4
Potri.005G053300	AT4G12540	_	_	hypothetical protein POPTR_0005s05480g [Populus trichocarpa]	_	_	0	0.17	0.15	0.06	0.19	0.14	0.47	0.06	0.14	0.07	0.18	0.12	0	0.39	0.07	0.29	0.07	0.15	0.42	0.22	0.3	0.59	0.5	0.35	_	_	_	_	1.356	_	_	_	_	0.0427657	_	_	_	_	up	4
Potri.005G053800	AT5G43700	ATAUX2-11,IAA4	AUX/IAA transcriptional regulator family protein	auxin-induced IAA4 [Populus trichocarpa]	_	AUX/IAA	2.16	6.61	10.44	4.09	8.19	9.05	8.29	6.83	8.18	5.72	7.79	6.02	33.23	22.02	10.08	16.38	10.15	9.33	25.58	26.1	23.66	50.13	50.39	50.69	_	_	_	_	1.22564	_	_	_	_	4.71756e-07	_	_	_	_	up	4
Potri.005G058200	AT2G38820	_	Protein of unknown function (DUF506)	Fidgetin 1	_	_	4.02	3.34	1.05	3.07	1.92	1.86	3.19	1.36	1.86	1.83	3.31	2.39	1.27	2.07	2.82	2.88	2.71	2.66	1.02	1.34	1.28	0.78	0.26	1.08	_	_	_	_	-1.45175	_	_	_	_	0.00575059	_	_	_	_	down	4
Potri.005G059500	AT5G24550	BGLU32	beta glucosidase 32	beta-glucosidase 12-like	_	_	0	0.27	0.24	0	0.38	0.52	0.12	0	0	0	0	0	0.41	0.2	0.04	0	0.05	0	0.05	0.04	0.09	0.88	1.17	1.25	_	-1.99074	_	_	2.11442	_	0.0272031	_	_	0.0021852	_	down	_	_	up	3
Potri.005G061600	AT3G18660	GUX1,PGSIP1	plant glycogenin-like starch initiation protein 1	UDP-glucuronate:xylan alpha-glucuronosyltransferase 1-like isoform X1	_	_	2.54	7.49	10.16	5.59	8.05	9.05	9.05	7.48	7.2	7.54	6.8	6.44	13.19	11.35	7.44	9.95	9.75	7.55	9.39	8.92	9.37	5.3	5.31	4.95	_	_	_	_	-1.00657	_	_	_	_	0.00275959	_	_	_	_	down	4
Potri.005G063000	AT3G20015	_	Eukaryotic aspartyl protease family protein	ASPARTIC PROTEASE IN GUARD CELL 2-like	_	_	0.46	0.72	1.13	0.31	0.41	0.94	1.33	0.84	0.82	0.87	1.63	1.62	1.98	1.59	0.54	0.87	1.09	1.07	2.06	3.36	2.74	7.26	7.95	6.26	_	_	_	1.00082	2.33522	_	_	_	0.0178408	4.63449e-17	_	_	_	up	up	3
Potri.005G063200	AT4G33450	ATMYB69,MYB69	myb domain protein 69	MYB transcriptional factor	MYB	MYB	3.69	3.76	3.52	4.78	4.96	2.66	4.44	3.29	5.02	3.33	3.63	2.49	4.96	4.81	6.7	6.09	5.73	8.33	4.79	2.83	5.12	0.37	0.84	0.71	_	_	_	_	-2.96325	_	_	_	_	8.58084e-11	_	_	_	_	down	4
Potri.005G063700	AT3G19380	PUB25	plant U-box 25	U-box domain-containing 26-like	_	_	0.1	0.75	1.86	0.43	0.76	0.37	1.74	1.21	1.6	0.69	0.78	1.5	2.86	2.45	1.14	2.03	1.28	2.51	3.32	4.16	3.93	7.05	9.23	6.83	_	_	_	_	1.82946	_	_	_	_	1.36401e-10	_	_	_	_	up	4
Potri.005G064300	AT2G13610	_	ABC-2 type transporter family protein	ABC transporter G family member 5	_	_	0.75	2.14	2.84	1.4	2.59	3.18	2.7	2.69	3.42	4.14	4.43	4.46	19.19	17.89	20.38	21.66	19.69	18.36	34.15	29.54	33.33	37.89	38.12	38.37	_	1.1893	_	_	_	_	1.94525e-05	_	_	_	_	up	_	_	_	4
Potri.005G065200	AT5G64030	_	S-adenosyl-L-methionine-dependent methyltransferases superfamily protein	dehydration-responsive family [Populus trichocarpa]	_	_	6.41	15.85	24.83	12.06	18.23	23.13	17.85	15.54	17.08	16.46	14.95	15.83	28.44	20.39	12.95	16.2	13.24	13.73	21.49	20.33	21.94	7.3	6.85	6.67	_	_	_	_	-1.527	_	_	_	_	5.15216e-08	_	_	_	_	down	4
Potri.005G067000	AT1G77280	_	Protein kinase protein with adenine nucleotide alpha hydrolases-like domain	Kinase with adenine nucleotide alpha hydrolases-like isoform 1 [Theobroma cacao]	_	_	0.49	0.65	1.35	0.89	1.31	1.59	1	0.9	1.11	0.94	1.16	0.98	1.77	0.91	1.42	0.95	0.95	0.68	1.18	1.82	1.53	3.15	5.11	5.08	_	_	_	_	1.7072	_	_	_	_	6.60269e-18	_	_	_	_	up	4
Potri.005G068900	AT5G09220	AAP2	amino acid permease 2	Amino acid permease 2 isoform 1 [Theobroma cacao]	_	_	1.05	1.85	1.15	2.7	1.92	1.73	2.47	1.59	1.79	0.99	1.69	0.91	0.12	0.15	0.26	0.46	0.52	0.17	0.33	0.4	0.24	0.6	0.33	0.72	_	_	_	_	1.36667	_	_	_	_	0.00924552	_	_	_	_	up	4
Potri.005G069200	AT5G63800	BGAL6,MUM2	Glycosyl hydrolase family 35 protein	beta-galactosidase 6 isoform X1	_	_	3.37	3.32	3.61	2.65	3.26	3.13	2.95	2.93	2.96	3.54	2.88	3.18	1.44	1.07	0.56	0.61	0.37	0.72	0.99	0.95	1.2	4.31	4.26	3.52	_	_	_	_	1.97988	_	_	_	_	7.36402e-28	_	_	_	_	up	4
Potri.005G069400	AT1G07710	_	Ankyrin repeat family protein	ankyrin repeat-containing At5g02620-like [Populus euphratica]	_	_	0.09	0.21	0.4	0	0.3	0.35	0.22	0	0.17	0.27	0.29	0.09	0.55	0.21	0.16	0.05	0.36	0.06	0.27	0.41	0.25	1.44	1.55	2.34	_	_	_	_	2.48923	_	_	_	_	6.84269e-09	_	_	_	_	up	4
Potri.005G070300	AT5G64440	AtFAAH,FAAH	fatty acid amide hydrolase	fatty acid amide hydrolase-like	_	_	2.96	3.76	6.89	3.85	4.16	5.32	5.55	4.69	5.79	5.55	5.9	5.76	6.92	5.39	4.73	3.05	3.67	3.95	7.5	7.23	6.93	13.91	15.39	14.69	_	_	_	_	1.36967	_	_	_	_	2.14634e-25	_	_	_	_	up	4
Potri.005G071300	AT5G10380	ATRING1,RING1	RING/U-box superfamily protein	E3 ubiquitin- ligase RING1-like	_	_	26.16	23.09	17.98	22.84	19.69	14.09	24.79	26.67	26.8	22.72	21.94	21.74	33.48	31.02	32.31	32.47	32.68	38	34.46	35.73	32.69	15.11	11.7	15.54	_	_	_	_	-1.18651	_	_	_	_	9.28034e-11	_	_	_	_	down	4
Potri.005G072000	AT5G65300	_	_	hypothetical protein POPTR_0005s07300g [Populus trichocarpa]	_	_	2.8	1.9	1.23	2.52	1.68	1.07	1.91	1.7	2.15	1.88	2.56	1.94	3.89	3.55	4.95	7.09	5.68	7.15	4.6	4.03	3.93	2.56	0.98	1.77	_	_	_	_	-1.21778	_	_	_	_	0.0015626	_	_	_	_	down	4
Potri.005G072800	AT2G22420	_	Peroxidase superfamily protein	peroxidase 17	_	_	20.35	13.51	13.15	18.22	12.7	10.4	6.1	9.11	7.4	8.81	7.73	8.52	3.94	4.37	3.78	3.09	4.72	5.01	3.31	5.04	4.17	2.17	2.13	1.62	-1.11596	_	_	_	-1.01029	6.55906e-05	_	_	_	0.00200493	down	_	_	_	down	3
Potri.005G073100	AT1G17840	ABCG11,ATWBC11,COF1,DSO,WBC11	white-brown complex homolog protein 11	ABC transporter G family member 11-like	_	_	52.94	32.48	4.37	23.39	12.68	3.53	6.85	7.91	7.71	6.36	4.87	4.91	0.85	1.21	1.63	1.5	1.72	1.96	1.38	0.93	0.91	0.76	0.81	0.48	-2.02322	-2.4057	_	_	_	0.000610348	1.57706e-05	_	_	_	down	down	_	_	_	3
Potri.005G073300	AT4G39980	DHS1	3-deoxy-D-arabino-heptulosonate 7-phosphate synthase 1	phospho-2-dehydro-3-deoxyheptonate aldolase chloroplastic-like	_	_	33.88	70.96	105.74	63.84	81.73	109.44	94.51	87.83	90.11	108.22	122.56	113.85	112.92	83.75	52.85	70.01	69.68	60.14	109.32	97.81	103.88	202.36	218.92	208.45	_	_	_	_	1.34099	_	_	_	_	2.86694e-10	_	_	_	_	up	4
Potri.005G075900	AT5G65020	ANNAT2	annexin 2	annexin RJ4 [Populus trichocarpa]	_	_	2.29	5.47	6.88	3.39	5.98	7.94	5.59	4.74	6.02	5.94	7.12	4.13	9.1	5.99	4.83	5.6	5.91	5.33	8.93	8.6	8.2	15.79	18.11	15.17	_	_	_	_	1.30237	_	_	_	_	3.06553e-13	_	_	_	_	up	4
Potri.005G076000	AT4G39860	_	_	Hematological and neurological expressed 1 [Theobroma cacao]	_	_	99.26	97.75	92.43	93.61	97.66	87.93	83.55	79.73	81.03	85.42	81.92	83.21	15.22	16	13.91	14.56	14.9	14.56	21.92	24.53	24.89	35.94	36.03	32.93	_	_	_	_	1.2069	_	_	_	_	1.40143e-38	_	_	_	_	up	4
Potri.005G076900	AT2G22170	_	Lipase/lipooxygenase, PLAT/LH2 family protein	lipid-associated family [Populus trichocarpa]	_	_	9.52	14.16	15.75	10.35	10.36	14.32	14.41	12.23	12.76	16.58	15.87	10.67	18.18	16.12	14.82	12.14	13.81	12.56	18.36	14.24	17.52	30.36	38.28	39.94	_	_	_	_	1.14211	_	_	_	_	8.58299e-14	_	_	_	_	up	4
Potri.005G077200	AT5G65140	_	Haloacid dehalogenase-like hydrolase (HAD) superfamily protein	probable trehalose-phosphate phosphatase J	_	_	2.8	3.63	4.82	3.15	3.46	4.55	1.23	1.41	0.83	1.22	1.57	0.89	1.16	0.81	0.44	0.28	0.71	0.63	0.24	0.21	0.44	0.25	0.48	0.95	-1.69998	-1.58588	_	_	_	1.65729e-05	7.02725e-05	_	_	_	down	down	_	_	_	3
Potri.005G077400	AT5G65120	_	_	Tether containing UBX domain for [Theobroma cacao]	_	_	0.07	0.11	0.24	0	0.3	0.17	0.24	0.38	0.26	0.24	0.44	0.28	0.09	0.31	0.08	0.43	0	0.18	0.2	0.18	0.18	0.1	0.71	0.85	_	_	_	_	1.54044	_	_	_	_	0.0410393	_	_	_	_	up	4
Potri.005G077600	AT5G65110	ACX2,ATACX2	acyl-CoA oxidase 2	acyl-coenzyme A oxidase peroxisomal-like	_	_	8.88	6.91	5.04	8.2	6.05	4.14	4.79	4.74	4.85	3.41	3.99	3.97	3.27	3.74	4.17	3.88	3.17	4.98	2.59	2.55	2.15	1.4	1.21	1.4	_	_	_	_	-1.46825	_	_	_	_	3.02886e-06	_	_	_	_	down	4
Potri.005G077700	AT4G39790	_	Protein of unknown function (DUF630 and DUF632)	U-box domain-containing 43	_	_	0.46	1.5	1.82	0.91	1.21	1.38	0.93	1.01	1.47	1.92	1.55	1.55	1.91	0.84	0.81	0.61	0.31	1.05	1.61	1.36	0.99	2.4	2.41	2.57	_	_	_	_	1.06878	_	_	_	_	7.72656e-06	_	_	_	_	up	4
Potri.005G078300	AT5G10150	_	Domain of unknown function (DUF966)	UPSTREAM OF FLC-like	_	_	0.3	0.46	0.93	0.4	0.47	0.98	0.21	0.27	0.23	0.63	0.86	0.55	0.32	0.68	0.35	0.5	0.63	0.77	0.35	0.77	0.64	1.35	0.97	1.94	_	_	_	_	1.5433	_	_	_	_	0.000156683	_	_	_	_	up	4
Potri.005G078900	_	_	_	hypothetical protein POPTR_0005s08070g [Populus trichocarpa]	_	_	6.34	6.05	5.29	7.65	7.48	3.75	7.26	7.57	6.13	5.32	6.75	4.97	5.83	4.28	8.01	7.34	9.62	7.83	7.17	6.47	4.83	1.65	0.46	0.78	_	_	_	_	-2.50095	_	_	_	_	8.80771e-07	_	_	_	_	down	4
Potri.005G079000	AT5G10180	AST68,SULTR2;1	slufate transporter 2;1	Early nodulin 70 family [Populus trichocarpa]	_	_	3.69	2.72	4.63	3.34	3.01	3.88	3.01	3.54	2.5	2.58	2.34	2.63	4.97	4.84	4.35	3.82	3.69	4.09	4.38	4.4	3.44	1.05	0.92	1.1	_	_	_	_	-2.19082	_	_	_	_	4.86343e-19	_	_	_	_	down	4
Potri.005G079100	AT4G39810	_	Polynucleotidyl transferase, ribonuclease H-like superfamily protein	NEN4 isoform X1	_	_	0.35	0.41	1.14	0.39	1.17	1.11	0.73	1.18	0.55	1.34	0.98	0.54	1.63	0.5	0.51	0.82	1.15	0.56	1.16	1.24	1.88	3.29	2.59	2.95	_	_	_	_	1.73189	_	_	_	_	5.44098e-06	_	_	_	_	up	4
Potri.005G079400	AT4G39830	_	Cupredoxin superfamily protein	L-ascorbate oxidase-like	_	_	1.94	4.84	8.46	3.08	6.4	7.27	5.81	4.1	4.05	1.62	1.86	2.02	0.78	1.66	1.27	1.37	2.1	1.78	3.12	3.29	1.76	0.33	1.4	0.82	_	-1.38811	_	_	_	_	0.00379192	_	_	_	_	down	_	_	_	4
Potri.005G079800	AT4G39700	_	Heavy metal transport/detoxification superfamily protein	heavy metal-associated isoprenylated plant 26	_	_	3.21	7.53	15.05	6.25	11.4	16.25	5.5	3.66	5.53	7.48	7.58	8.58	10.64	8.69	4.22	6.38	7.52	3.69	6.46	6.62	7.38	18.04	16.41	19.81	_	_	_	_	1.20645	_	_	_	_	4.87345e-05	_	_	_	_	up	4
Potri.005G081000	AT4G02340	_	alpha/beta-Hydrolases superfamily protein	bifunctional epoxide hydrolase 2-like [Populus euphratica]	_	_	0.67	4.95	8.5	2.16	5.4	8.96	4.16	1.64	2.7	4.1	2.33	3.78	7.49	5.32	4.07	7.69	7.62	4.86	4.16	4.14	3.65	20.01	26.67	26.32	_	_	_	_	2.08104	_	_	_	_	5.61388e-10	_	_	_	_	up	4
Potri.005G081400	AT5G65207	_	_	hypothetical protein POPTR_0005s08320g [Populus trichocarpa]	_	_	0	2.13	1.19	0	0	0.87	0.41	0.39	0.44	0.81	0.55	1.41	3.21	1.18	0.8	4.31	4.96	2.65	4.07	4.9	2.31	7.25	3.56	7.31	_	_	_	_	1.76189	_	_	_	_	0.0054197	_	_	_	_	up	4
Potri.005G082000	AT5G65210	TGA1	bZIP transcription factor family protein	transcription factor TGA1-like [Populus euphratica]	bZIP	bZIP	1.26	1.62	1.67	1.8	1.64	1.58	2.36	2.52	2.11	1.63	1.4	1.42	2.3	2.55	2.74	1.92	2.52	2.98	2.43	2.53	2.48	1.32	1.13	1.27	_	_	_	_	-1.02428	_	_	_	_	7.18711e-06	_	_	_	_	down	4
Potri.005G084100	_	_	_	Methionine--tRNA ligase	_	_	0.21	0	0.36	0	0.46	0.53	0.5	0.7	0	0.24	0.33	0.43	0.28	0	0	0	0.54	0	0	0.81	0.28	0.31	1.54	1.56	_	_	_	_	2.3527	_	_	_	_	0.0107322	_	_	_	_	up	4
Potri.005G084500	AT5G09970	CYP78A7	cytochrome P450, family 78, subfamily A, polypeptide 7	cytochrome P450 78A7-like	_	_	0.23	0	0.14	0	0.26	0.1	0	0	0	0.19	0	0	0	0	0	0.08	0	0.1	0	0	0.21	0.83	0.35	0.49	_	_	_	_	3.15785	_	_	_	_	0.000313279	_	_	_	_	up	4
Potri.005G085200	AT5G64810	ATWRKY51,WRKY51	WRKY DNA-binding protein 51	probable WRKY transcription factor 51	WRKY	WRKY	1.77	1.96	2.8	2.57	2.51	2.77	4.61	4.29	4.16	4.2	2.86	4.32	1	2.44	1.28	1.32	1.74	1.34	3.24	2.46	3.41	5.04	5.97	5.48	_	_	_	_	1.74459	_	_	_	_	4.87949e-11	_	_	_	_	up	4
Potri.005G086300	AT1G11125	_	_	serine arginine repetitive matrix 2-like	_	_	0.09	0	0.41	0	0.1	0.24	0	0	0	0.22	0.45	0.1	0.25	0.32	0	0	0	0	0.14	0.12	0.38	2.27	4.59	3.76	_	_	_	_	3.88376	_	_	_	_	1.4164e-07	_	_	_	_	up	4
Potri.005G087000	AT5G64770	RGF9	_	Encodes a root meristem growth Belongs to a family of functionally redundant ous peptides that are [Theobroma cacao]	_	_	10.15	9.37	8.69	11.66	8.82	8.54	13.6	12.6	12.38	17.79	10.06	12.91	28.86	26.61	22.81	19.69	27.16	28.45	13.44	19.89	13.47	8.77	5.51	7.28	_	_	_	_	-1.83195	_	_	_	_	1.75216e-08	_	_	_	_	down	4
Potri.005G087500	AT5G64740	CESA6,E112,IXR2,PRC1	cellulose synthase 6	cellulose synthase family [Populus trichocarpa]	_	_	10.22	18.99	26.53	13.9	20.19	24.29	24.18	21.97	24.56	25.32	22.33	23.71	34.4	24.99	16.43	14.64	14.4	16.73	25.15	23.48	25.05	52.86	53.49	50.96	_	_	_	_	1.06381	_	_	_	_	2.1325e-10	_	_	_	_	up	4
Potri.005G088400	AT5G08350	_	GRAM domain-containing protein / ABA-responsive protein-related	GEM 4	_	_	0	0.65	0.37	0.16	0.31	0.18	0.17	0.16	0.54	0.5	0	0.29	0	0	0	0.29	0.18	0.18	0	0	0	0	0.62	0.53	_	_	_	_	2.17855	_	_	_	_	0.0205177	_	_	_	_	up	4
Potri.005G088700	AT5G08350	_	GRAM domain-containing protein / ABA-responsive protein-related	GEM 4	_	_	0.11	0	0.76	0.24	0.12	0.55	0.78	0.25	0.28	0.64	0.18	0.11	1.02	0.38	0.26	0.11	0.14	0	0.32	0.57	1.03	4.29	2.76	4.25	_	_	_	_	2.62655	_	_	_	_	1.9593e-08	_	_	_	_	up	4
Potri.005G090000	AT5G04190	PKS4	phytochrome kinase substrate 4	PHYTOCHROME KINASE SUBSTRATE 4	_	_	0.44	1.27	1.55	0.25	1.24	0.66	1.69	1.34	1.6	1.05	0.83	0.99	2.38	1.45	0.61	0.7	0.49	0.48	1.98	1.35	1.2	4.37	4.29	5.68	_	_	_	_	1.7061	_	_	_	_	1.31858e-06	_	_	_	_	up	4
Potri.005G092200	AT5G23190	CYP86B1	cytochrome P450, family 86, subfamily B, polypeptide 1	Cytochrome family subfamily polypeptide 1 isoform 1 [Theobroma cacao]	_	_	0	0.36	0.2	0	0.13	0.07	0	0.13	0.07	0.07	0	0.12	0.38	0.2	0.13	0	0.08	0.15	0.26	0.15	0.08	2.44	4.61	4.04	_	_	_	_	3.83987	_	_	_	_	1.72963e-10	_	_	_	_	up	4
Potri.005G093200	AT1G66200	ATGSR2,GSR2	glutamine synthase clone F11	glutamine synthetase family [Populus trichocarpa]	_	_	31.2	35.99	49.84	52.1	47.46	47.93	64.22	65.11	62.49	47.89	44.89	48.22	13.79	12.11	10.32	7.89	7.86	9.32	16.25	17	17.02	27.41	23.86	24.06	_	_	_	_	1.05473	_	_	_	_	1.88301e-20	_	_	_	_	up	4
Potri.005G095100	AT1G66350	RGL,RGL1	RGA-like 1	DELLA RGL1-like	GRAS	GRAS	0.19	0.89	1.5	0.43	0.54	1.34	0.92	1.19	2.43	2.03	1.54	1.38	2.95	1.87	0.78	0.5	0.76	0.87	1.57	2.61	2.2	9.27	9.38	9.74	_	_	_	_	2.33395	_	_	_	_	7.30367e-10	_	_	_	_	up	4
Potri.005G095600	AT1G03220	_	Eukaryotic aspartyl protease family protein	basic 7S globulin-like	_	_	0.91	0.79	1.06	0.68	1.14	0.91	2.31	1.5	0.91	0.72	1.47	0.84	1.77	1.63	1.07	0.75	0.8	1.31	1.51	1.19	2.06	2.93	3.63	3.32	_	_	_	_	1.11636	_	_	_	_	0.00345274	_	_	_	_	up	4
Potri.005G096200	_	_	_	hypothetical protein POPTR_0005s09890g [Populus trichocarpa]	_	_	6.33	4.66	1.63	2.51	2.09	2.85	0.9	0.42	0.95	1.77	1.2	0	2	19.75	31.99	5.88	19.7	42.06	0.56	1.95	0	5.66	3.33	4.7	_	_	_	-3.85996	-1.87547	_	_	_	0.000267286	0.0182875	_	_	_	down	down	3
Potri.005G096400	AT3G12830	_	SAUR-like auxin-responsive protein family	auxin-induced X15	_	_	17.39	23.44	28.56	22.46	24.15	29.31	32.29	30.97	34.07	21.08	23.92	23.6	21.91	21.78	17.65	20.28	19.1	21.87	23.79	21.76	21.37	6.19	6.91	6.54	_	_	_	_	-1.61481	_	_	_	_	4.15835e-13	_	_	_	_	down	4
Potri.005G096600	AT1G79180	ATMYB63,MYB63	myb domain protein 63	myb-related Zm1-like	MYB	MYB	12.9	18.13	22.22	19.22	19.69	19.61	19.98	19.41	18.41	17.8	17.45	17.52	22.87	22.61	17.37	18.13	17.13	16.62	17.71	18.16	18.34	4.11	3.81	3.22	_	_	_	_	-2.48727	_	_	_	_	2.75341e-44	_	_	_	_	down	4
Potri.005G098200	AT1G56010	anac021,ANAC022,NAC1	NAC domain containing protein 1	NAC domain-containing 21 22	NAC	NAC	0.64	0.41	0.07	0.3	0.08	0.19	0	0.09	0.1	0	0.12	0	0.15	0.04	0.13	0.12	0.05	0.15	0.22	0.1	0.2	0	0	0	_	_	_	_	-2.16818	_	_	_	_	0.041247	_	_	_	_	down	4
Potri.005G099300	AT2G17500	_	Auxin efflux carrier family protein	auxin efflux carrier family [Populus trichocarpa]	_	_	7.42	10.12	13.9	15.32	13.45	13.66	12.62	10.53	11.96	11.82	14.4	12.77	14.35	13.43	10.96	19.5	13.35	11.4	15.47	15.04	15.17	47.96	48.26	44.38	_	_	_	_	1.85232	_	_	_	_	7.59622e-34	_	_	_	_	up	4
Potri.005G100000	AT2G17620	CYCB2;1	Cyclin B2;1	B-like cyclin family [Populus trichocarpa]	_	_	0.4	0.49	0.93	0.25	1.15	1.08	1.44	0.5	0.85	0.68	0.64	0.64	1.01	0.92	0.1	0.51	0.41	0.75	0.86	1.04	1.57	1.82	2.65	2.24	_	_	_	_	1.68953	_	_	_	_	7.60038e-08	_	_	_	_	up	4
Potri.005G100700	AT1G64160	_	Disease resistance-responsive (dirigent-like protein) family protein	dirigent 19-like	_	_	16.19	28.4	39.65	26.63	38.22	34.31	50.14	55.98	48.22	54.37	51.68	49.35	42.25	34.17	19.3	22.69	26.13	26.16	58.43	70.45	57.95	81.4	62.51	69.57	_	_	_	_	1.16482	_	_	_	_	9.07515e-09	_	_	_	_	up	4
Potri.005G101600	AT4G35560	_	Transducin/WD40 repeat-like superfamily protein	Transducin WD40 repeat-like superfamily isoform 1 [Theobroma cacao]	_	_	1.06	0.74	1.43	1.06	1.23	1.53	1.2	1.24	1.15	1.07	1.25	1.11	0.74	0.76	0.82	0.58	0.46	0.59	0.94	0.62	1.07	1.44	1.51	1.77	_	_	_	_	1.01397	_	_	_	_	6.76927e-08	_	_	_	_	up	4
Potri.005G103200	AT2G17040	anac036,NAC036	NAC domain containing protein 36	NAC domain-containing 94	NAC	NAC	0.71	0.22	0.56	0.56	0.16	0.63	0.34	0.24	0.45	0.67	0.46	0.22	0.38	0.57	0.33	0.15	0.09	0.46	0.53	0.65	0.77	1.08	0.74	1.52	_	_	_	_	1.3068	_	_	_	_	0.0119537	_	_	_	_	up	4
Potri.005G105000	AT1G65770	AMR1	ascorbic acid mannose pathway regulator 1	F-box At1g65770	_	_	1.65	1.08	0.76	1.17	1.37	0.55	1.25	1.68	0.78	1.65	0.7	1.44	1.17	0.8	0.61	1.55	1.49	2.48	2.33	2.72	2.59	0.53	2.07	1.53	_	_	_	1.54516	_	_	_	_	0.014927	_	_	_	_	up	_	4
Potri.005G105100	AT2G17690	SDC	F-box family protein with a domain of unknown function (DUF295)	F-box At1g65770	_	_	0.72	0.56	0.73	0.4	0.54	0.46	0.43	0.14	0.61	0.57	0.97	0.37	0.64	0.83	0.28	0.63	0.48	0.62	1.25	0.63	0.81	2	1.97	1.21	_	_	_	_	1.44241	_	_	_	_	0.0122036	_	_	_	_	up	4
Potri.005G108400	AT1G21740	_	Protein of unknown function (DUF630 and DUF632)	DNA ligase	_	_	2.43	3.4	3.72	2.56	3.02	5.49	3.59	3.05	3.43	3.84	3.92	3.51	3.95	2.45	1.79	1.97	2.74	2.04	5.67	5.35	5.5	11.31	13.21	12.32	_	_	_	1.03872	2.17616	_	_	_	2.84437e-07	6.56241e-42	_	_	_	up	up	3
Potri.005G109200	AT4G35100	PIP2;7,PIP3,PIP3A,SIMIP	plasma membrane intrinsic protein 3	plasma membrane intrinsic 3 [Arabidopsis thaliana]	_	_	1.11	1.73	1.62	0.83	1.14	1.29	0.89	1.47	1.41	1.53	0.6	0.96	5.21	2.87	0.54	2.52	1.22	1.08	6.06	6.62	5.88	5.04	7.57	7.79	_	_	_	_	1.26247	_	_	_	_	0.0100069	_	_	_	_	up	4
Potri.005G109600	AT3G51325	_	RING/U-box superfamily protein	nucleic acid binding [Ricinus communis]	_	_	5.74	14.97	17.46	10.33	12.07	19.08	11.06	14.83	13.96	10.68	13.3	8.94	22.68	20.11	11.05	14.94	13.68	8.46	16.03	18.02	15.09	5.83	4.58	4.11	_	_	_	_	-1.83194	_	_	_	_	1.25979e-07	_	_	_	_	down	4
Potri.005G110200	AT4G35930	_	F-box family protein	F-box At4g35930 [Populus euphratica]	_	_	0.14	1.17	1.07	0.69	1.3	0.87	1.23	0.54	1.13	0.73	1.65	0.85	1.28	1.57	0.96	0.79	0.99	0.71	2.14	1.69	1.76	2.79	2.85	2.23	_	_	_	_	1.00395	_	_	_	_	0.0010467	_	_	_	_	up	4
Potri.005G111400	AT1G11000	ATMLO4,MLO4	Seven transmembrane MLO family protein	MLO 4 isoform X1	_	_	0.11	0.59	0.79	0.21	0.89	0.82	0.45	0.47	0.29	0.4	0.73	0.43	2.53	1.09	0.35	0.56	0.5	0.29	1.52	1.52	1.28	5.89	6.29	6.94	_	_	_	_	2.28162	_	_	_	_	1.61396e-11	_	_	_	_	up	4
Potri.005G112100	AT3G51280	_	Tetratricopeptide repeat (TPR)-like superfamily protein	Tetratricopeptide repeat-like superfamily isoform 1 [Theobroma cacao]	_	_	0.53	1.06	0.66	0.59	0.85	1.83	1.36	1.38	1.06	1.16	1.1	1.17	1.73	0.96	0.71	0.64	1.2	1.57	1.69	1.38	2.97	2.64	4.17	3.62	_	_	_	_	1.60606	_	_	_	_	1.80223e-07	_	_	_	_	up	4
Potri.005G114100	AT5G66230	_	Chalcone-flavanone isomerase family protein	Chalcone-flavanone isomerase family isoform 1 [Theobroma cacao]	_	_	0.62	1.53	1.72	0.7	0.6	2.17	1.29	1.73	1.6	1.8	1.3	1.2	1.68	2.06	0.95	1.13	0.83	0.93	2.8	1.98	2.42	4.34	7.19	5.97	_	_	_	_	1.85789	_	_	_	_	2.2758e-11	_	_	_	_	up	4
Potri.005G114400	AT2G17940	_	Plant protein of unknown function (DUF827)	Transducin WD40 repeat-like superfamily [Theobroma cacao]	_	_	0.11	0.89	0.9	0.77	0.51	0.73	0.96	0.65	0.58	0.41	0.74	0.59	0.77	0.66	0.54	0.84	1.06	0.74	0.85	1.19	1.24	1.39	1.88	2.45	_	_	_	_	1.46636	_	_	_	_	0.0052438	_	_	_	_	up	4
Potri.005G114700	AT2G17950	PGA6,WUS,WUS1	Homeodomain-like superfamily protein	WUSCHEL family [Populus trichocarpa]	WOX	HB	0.2	0.47	0.97	1.58	0.79	0.9	0.97	0.46	0.26	0.48	0.32	0.62	1.35	1.62	1.42	1.48	0.93	1.3	0.9	0.79	1.09	0	0.15	0.38	_	_	_	_	-2.62535	_	_	_	_	0.00212625	_	_	_	_	down	4
Potri.005G116200	AT3G51160	GMD2,MUR1,MUR_1	NAD(P)-binding Rossmann-fold superfamily protein	GDP-mannose 4,6 dehydratase 1	_	_	1.49	2.69	3.93	1.55	3.1	3.82	1.11	2.88	3.38	3.41	3.53	2.62	4.64	3.18	1.62	2.18	2.13	2.09	4.29	4.95	3.12	10.49	10.64	10.3	_	_	_	_	1.7308	_	_	_	_	2.44805e-13	_	_	_	_	up	4
Potri.005G116800	AT2G18060	ANAC037,VND1	vascular related NAC-domain protein 1	NAC domain-containing 7-like isoform X3 [Populus euphratica]	NAC	NAC	0.35	0.49	1.09	0.48	0.79	0.8	0.47	0.62	0.45	0.32	0.5	0.24	1.05	0.72	0.46	0.29	0.52	0.46	0.47	0.56	0.53	1.84	1.8	2.17	_	_	_	_	1.38158	_	_	_	_	0.000191349	_	_	_	_	up	4
Potri.005G117000	AT1G15380	_	Lactoylglutathione lyase / glyoxalase I family protein	Lactoylglutathione lyase glyoxalase I family [Theobroma cacao]	_	_	123.12	220.2	286.02	188.45	252.74	288.39	216.55	197.08	210.01	177.96	186.86	179.52	202.8	187.16	152.43	164.45	171.12	170.6	138.06	123.52	127.4	59.29	60.47	60.09	_	_	_	_	-1.58362	_	_	_	_	3.22617e-29	_	_	_	_	down	4
Potri.005G117100	AT4G38960	_	B-box type zinc finger family protein	B-box type zinc finger family [Theobroma cacao]	DBB	Orphans	1.9	1.76	3.33	4.26	3.48	2.69	4.23	4.16	4.67	3.92	4.54	4.37	5.67	5.67	8.44	7.03	5.76	7.57	3.88	4.31	3.91	2.78	3.78	3.11	_	_	_	_	-1.04101	_	_	_	_	9.14496e-06	_	_	_	_	down	4
Potri.005G117500	AT4G36220	CYP84A1,FAH1	ferulic acid 5-hydroxylase 1	cytochrome P450 family [Populus trichocarpa]	_	_	29.39	31.3	32.75	38.8	40.33	34.18	38.08	36.02	35.83	34.54	32.89	37.47	36.92	41.01	47.78	53.93	52.07	45.53	38.97	36.18	39.01	10.32	11.23	11.16	_	_	_	_	-1.92906	_	_	_	_	1.51833e-13	_	_	_	_	down	4
Potri.005G117700	AT5G46330	FLS2	Leucine-rich receptor-like protein kinase family protein	probable leucine-rich repeat receptor kinase At1g35710	_	_	0	0	0.15	0	0.19	0	0.1	0	0	0	0	0	0	0	0	0	0	0	0	0	0	0.26	0.77	0.65	_	_	_	_	3.05623	_	_	_	_	0.000447333	_	_	_	_	up	4
Potri.005G118000	AT3G54340	AP3,ATAP3	K-box region and MADS-box transcription factor family protein	floral homeotic DEFICIENS-like	MIKC_MADS	MADS	1.36	2.63	2.67	1.98	2.61	1.74	2.22	2.28	1.94	1.8	1.29	1.33	1.83	2.49	1.79	2.95	2.97	2.29	1.56	1.67	2.07	0.61	0.12	1.01	_	_	_	_	-1.70057	_	_	_	_	0.000553093	_	_	_	_	down	4
Potri.005G118700	AT5G66390	_	Peroxidase superfamily protein	peroxidase 72-like	_	_	0.52	0	0.09	0	0	0.53	0.25	0	0	0.12	0	0	0.42	0	0.37	0	0.41	0	0	0.41	0.28	1.42	0.31	0.78	_	_	_	_	1.37137	_	_	_	_	0.0340221	_	_	_	_	up	4
Potri.005G119200	AT1G43910	_	P-loop containing nucleoside triphosphate hydrolases superfamily protein	probable mitochondrial chaperone BCS1-B	_	_	1.08	2.46	2.26	2.15	2.15	2.76	4.19	3.68	4.24	3.15	2.55	2.5	9.27	7.08	3.71	5.42	5.93	5.5	11.41	10.74	11.61	7.95	9.91	7.44	1.02419	_	_	_	_	0.00451428	_	_	_	_	up	_	_	_	_	4
Potri.005G119300	AT1G75390	AtbZIP44,bZIP44	basic leucine-zipper 44	ocs element-binding factor 1-like	bZIP	bZIP	8.43	4.74	1.77	2.65	1.14	1.72	4.87	1.54	4.74	1.6	2.18	4.2	7.71	3.89	4.76	3.91	7.58	6.13	4.03	6.17	3.66	1.03	1.51	1.28	_	_	_	_	-1.84064	_	_	_	_	0.00237777	_	_	_	_	down	4
Potri.005G119400	AT1G75388	CPuORF5	conserved peptide upstream open reading frame 5	Peptide upstream open reading frame 5 [Theobroma cacao]	_	_	20.45	4	2.24	2.87	2.88	3.27	3.08	1.46	3.27	3.03	0	5.3	15.48	7.37	4.52	9.43	5.07	9.96	7.64	13.36	6.95	1.94	0	1.61	_	_	_	_	-2.07004	_	_	_	_	0.0314424	_	_	_	_	down	4
Potri.005G120500	AT5G66460	_	Glycosyl hydrolase superfamily protein	Glycosyl hydrolase superfamily isoform 1 [Theobroma cacao]	_	_	1.14	2.15	3.86	1.35	2.25	2.85	1.65	2.47	1.75	2.31	2.68	3.08	8.31	5.87	3.37	2.77	2.5	3.71	6.58	6.65	5.36	18	22.71	21.08	_	_	_	_	1.82093	_	_	_	_	3.41168e-16	_	_	_	_	up	4
Potri.005G120700	AT4G36520	_	Chaperone DnaJ-domain superfamily protein	auxilin 1 isoform X2	_	_	6.12	7.95	10.59	7.51	9.06	10.37	10.31	7.91	9.75	10.3	10.1	10.75	7.17	7.01	3.95	3.65	4.52	3.94	9.55	8.79	8.31	17.04	18.54	14.34	_	_	_	_	1.46104	_	_	_	_	1.00184e-27	_	_	_	_	up	4
[truncated: 2,659 more rows]
