# Supplementary material for: Agave REVEILLE1 regulates the onset and release of seasonal dormancy in Populus
Source: Plant Physiol. 2022 Dec 22;191(3):1492–504. doi: 10.1093/plphys/kiac588 (PMC10022617; doi:10.1093/plphys/kiac588)
Supplement: kiac588_Supplementary_Data [file kiac588_supplementary_data.zip › Supplemental Table S2_20221210.xlsx]

## Sheet: PCC_cor0.7_p0.05_RVE
Supplemental Table S2. Genes co-expressed with AaRVE1. The threshold |Correlation coefficient| >0.7 (P<0.05) was applied to resulting correlations.
Target	GeneID	cor	p	AtGeneID	AtGeneName	Annotation	BriefDescription	TF_family	PlnTFDB_family	Label name
FLAGAaRVE1	Potri.001G328300	-0.902	0	AT3G01960	_	_	hypothetical protein POPTR_0001s33590g [Populus trichocarpa]	_	_
FLAGAaRVE1	Potri.008G156800	-0.898	0	AT4G14746	_	_	lin-12-like isoform X1 [Populus euphratica]	_	_
FLAGAaRVE1	Potri.008G092900	-0.892	0	AT2G03380	_	Pentatricopeptide repeat (PPR) superfamily protein	pentatricopeptide repeat-containing mitochondrial [Beta vulgaris vulgaris]	_	_
FLAGAaRVE1	Potri.001G452400	-0.891	0	AT2G18196	_	Heavy metal transport/detoxification superfamily protein	heavy metal-associated isoprenylated plant 26	_	_
FLAGAaRVE1	Potri.001G034100	-0.877	0	AT2G03220	ATFT1,ATFUT1,FT1,MUR2	fucosyltransferase 1	Galactoside 2-alpha-L- [Ricinus communis]	_	_
FLAGAaRVE1	Potri.001G404400	-0.871	0	AT3G15510	ANAC056,ATNAC2,NAC2,NARS1	NAC domain containing protein 2	no apical meristem family [Populus trichocarpa]	NAC	NAC	NAC2
FLAGAaRVE1	Potri.009G073500	-0.864	0	AT2G30070	ATKT1,ATKT1P,ATKUP1,KT1,KUP1	potassium transporter 1	potassium transporter 1	_	_
FLAGAaRVE1	Potri.001G192900	-0.856	0	AT3G17450	_	hAT dimerisation domain-containing protein	hypothetical protein POPTR_0001s19350g, partial [Populus trichocarpa]	_	_
FLAGAaRVE1	Potri.016G086500	-0.854	0	AT1G07940	_	GTP binding Elongation factor Tu family protein	GTP binding Elongation factor Tu family isoform 1 [Theobroma cacao]	_	_
FLAGAaRVE1	Potri.011G065100	-0.852	0	AT2G31130	_	_	hypothetical protein POPTR_0011s07490g [Populus trichocarpa]	_	_
FLAGAaRVE1	Potri.019G032700	-0.846	0	AT3G04030	_	Homeodomain-like superfamily protein	myb family transcription factor family [Populus trichocarpa]	G2-like	G2-like	MYR2
FLAGAaRVE1	Potri.010G047000	-0.844	0	_	_	_	hypothetical protein POPTR_0010s05710g [Populus trichocarpa]	_	_
FLAGAaRVE1	Potri.008G210800	-0.841	0	_	_	_	hypothetical protein POPTR_0008s23300g [Populus trichocarpa]	_	_
FLAGAaRVE1	Potri.004G236500	-0.837	0	AT1G31770	ABCG14	ATP-binding cassette 14	ABC transporter G family member 14	_	_
FLAGAaRVE1	Potri.T137400	-0.834	0	AT3G24520	AT-HSFC1,HSFC1	heat shock transcription factor C1	heat stress transcription factor C-1	HSF	HSF	HSFC1
FLAGAaRVE1	Potri.004G031700	-0.829	0	AT1G11530	ATCXXS1,CXXS1	C-terminal cysteine residue is changed to a serine 1	thioredoxin CXXS1	_	_
FLAGAaRVE1	Potri.014G162800	-0.818	0	_	_	_	fruit pKIWI501- partial	_	_
FLAGAaRVE1	Potri.001G001100	-0.812	0	AT2G03090	ATEXP15,ATEXPA15,ATHEXP ALPHA 1.3,EXP15,EXPA15	expansin A15	expansin-A15-like [Nelumbo nucifera]	_	_
FLAGAaRVE1	Potri.005G228000	-0.808	0	AT1G75250	ATRL6,RL6,RSM3	RAD-like 6	RADIALIS-like 3	MYB_related	MYB-related	RL6
FLAGAaRVE1	Potri.008G218600	-0.803	0	_	_	_	hypothetical protein POPTR_0002s22930g [Populus trichocarpa]	_	_
FLAGAaRVE1	Potri.001G422300	-0.802	0	AT1G50830	_	Aminotransferase-like, plant mobile domain family protein	C globular [Theobroma cacao]	_	_
FLAGAaRVE1	Potri.009G058200	-0.802	0	AT5G13700	APAO,ATPAO1,PAO1	polyamine oxidase 1	polyamine oxidase 1 isoform X1	_	_
FLAGAaRVE1	Potri.008G210500	-0.795	0	_	_	_	hypothetical protein POPTR_0008s23320g [Populus trichocarpa]	_	_
FLAGAaRVE1	Potri.008G210600	-0.793	0	_	_	_	hypothetical protein POPTR_0059s00210g [Populus trichocarpa]	_	_
FLAGAaRVE1	Potri.008G218400	-0.788	0	_	_	_	hypothetical protein POPTR_0059s00200g [Populus trichocarpa]	_	_
FLAGAaRVE1	Potri.014G030100	-0.786	0	AT1G18210	_	Calcium-binding EF-hand family protein	Calcium-binding EF-hand family [Theobroma cacao]	_	_
FLAGAaRVE1	Potri.002G175200	-0.784	0	AT2G46660	CYP78A6	cytochrome P450, family 78, subfamily A, polypeptide 6	cytochrome P450 78A3p family [Populus trichocarpa]	_	_
FLAGAaRVE1	Potri.008G218100	-0.783	0	_	_	_	hypothetical protein POPTR_0008s23300g [Populus trichocarpa]	_	_
FLAGAaRVE1	Potri.008G127900	-0.782	0	AT1G71080	_	RNA polymerase II transcription elongation factor	ELL-associated factor 2-like	_	_
FLAGAaRVE1	Potri.001G381800	-0.772	0	_	_	_	hypothetical protein POPTR_0001s39065g [Populus trichocarpa]	_	_
FLAGAaRVE1	Potri.008G069300	-0.769	0	AT5G05600	_	2-oxoglutarate (2OG) and Fe(II)-dependent oxygenase superfamily protein	oxidoreductase family [Populus trichocarpa]	_	_
FLAGAaRVE1	Potri.001G145200	-0.768	0	AT1G32450	NRT1.5	nitrate transporter 1.5	proton-dependent oligopeptide transport family [Populus trichocarpa]	_	_
FLAGAaRVE1	Potri.012G022100	-0.768	0	AT2G46780	_	RNA-binding (RRM/RBD/RNP motifs) family protein	RNA-binding 38-like isoform X2 [Populus euphratica]	_	_
FLAGAaRVE1	Potri.001G251600	-0.767	0	AT2G29950	ELF4-L1	ELF4-like 1	EARLY FLOWERING 4-like [Nelumbo nucifera]	_	_	ELF4-L1
FLAGAaRVE1	Potri.008G218500	-0.767	0	_	_	_	hypothetical protein POPTR_0008s23320g [Populus trichocarpa]	_	_
FLAGAaRVE1	Potri.014G030200	-0.764	0	AT1G32250	_	Calcium-binding EF-hand family protein	Calcium-binding EF-hand family [Theobroma cacao]	_	_
FLAGAaRVE1	Potri.016G077400	-0.763	0	AT3G52600	AtcwINV2,CWINV2	cell wall invertase 2	beta- insoluble isoenzyme 1-like	_	_
FLAGAaRVE1	Potri.001G373600	-0.762	0	AT5G46020	_	_	28 kDa heat- and acid-stable phospho -like isoform X2	_	_
FLAGAaRVE1	Potri.008G168700	-0.761	0	AT3G25400	_	_	dCTP pyrophosphatase 1-like	_	_
FLAGAaRVE1	Potri.002G024100	-0.759	0	AT1G75660	AtXRN3,XRN3	5-3 exoribonuclease 3	EXORIBONUCLEASE 2 family [Populus trichocarpa]	_	_
FLAGAaRVE1	Potri.001G097300	-0.757	0	AT3G18440	ALMT9,AtALMT9	aluminum-activated malate transporter 9	aluminum-activated malate transporter 9-like	_	_
FLAGAaRVE1	Potri.004G047100	-0.755	0	AT1G28330	DRM1,DYL1	dormancy-associated protein-like 1	auxin-repressed kDa -like	_	_	DRM1
FLAGAaRVE1	Potri.004G007700	-0.754	0	AT5G55090	MAPKKK15	mitogen-activated protein kinase kinase kinase 15	mitogen-activated kinase kinase kinase NPK1-like	_	_	MAPKKK15
FLAGAaRVE1	Potri.001G176600	-0.752	0	AT1G15550	ATGA3OX1,GA3OX1,GA4	gibberellin 3-oxidase 1	gibberellin 3-beta-dioxygenase 1-like	_	_
FLAGAaRVE1	Potri.016G047900	-0.752	0	AT5G06800	_	myb-like HTH transcriptional regulator family protein	myb family transcription factor family [Populus trichocarpa]	G2-like	G2-like
FLAGAaRVE1	Potri.004G140800	-0.751	0	AT2G15620	ATHNIR,NIR,NIR1	nitrite reductase 1	ferredoxin--nitrite chloroplastic	_	_
FLAGAaRVE1	Potri.003G169700	-0.748	0	AT5G65070	AGL69,FCL4,MAF4	K-box region and MADS-box transcription factor family protein	flowering locus C	MIKC_MADS	MADS	MAF4a
FLAGAaRVE1	Potri.003G170000	-0.747	0	AT5G65070	AGL69,FCL4,MAF4	K-box region and MADS-box transcription factor family protein	flowering locus C	MIKC_MADS	MADS	MAF4b
FLAGAaRVE1	Potri.019G103500	-0.746	0	AT4G03400	DFL2,GH3-10	Auxin-responsive GH3 family protein	probable indole-3-acetic acid-amido synthetase	_	_
FLAGAaRVE1	Potri.001G331700	-0.744	0	AT3G27170	ATCLC-B,CLC-B	chloride channel B	Chloride channel CLC-a [Populus trichocarpa]	_	_
FLAGAaRVE1	Potri.005G035400	-0.741	0	AT3G07040	RPM1,RPS3	NB-ARC domain-containing disease resistance protein	NBS-LRR resistance gene ARGH34 [Populus trichocarpa]	_	_
FLAGAaRVE1	Potri.011G063800	-0.737	0	AT5G45920	_	SGNH hydrolase-type esterase superfamily protein	GDSL esterase lipase At5g45920-like [Nelumbo nucifera]	_	_
FLAGAaRVE1	Potri.015G087700	-0.73	0	AT5G63160	BT1	BTB and TAZ domain protein 1	speckle-type POZ family [Populus trichocarpa]	_	TRAF
FLAGAaRVE1	Potri.003G035900	-0.716	0	AT3G13730	CYP90D1	cytochrome P450, family 90, subfamily D, polypeptide 1	3-epi-6-deoxocathasterone 23-monooxygenase-like isoform X2	_	_
FLAGAaRVE1	Potri.018G139700	-0.713	0	AT2G19330	PIRL6	plant intracellular ras group-related LRR 6	plant intracellular Ras-group-related LRR 6-like	_	_
FLAGAaRVE1	Potri.012G097300	-0.712	0	AT1G20960	emb1507	U5 small nuclear ribonucleoprotein helicase, putative	U5 small nuclear ribonucleo helicase [Populus trichocarpa]	_	MYB-related
FLAGAaRVE1	Potri.004G016400	-0.709	0	AT3G21690	_	MATE efflux family protein	TRANSPARENT TESTA 12-like	_	_
FLAGAaRVE1	Potri.004G037800	-0.709	0	AT1G11080	scpl31	serine carboxypeptidase-like 31	serine carboxypeptidase-like 31	_	_
FLAGAaRVE1	Potri.014G073700	-0.709	0	AT4G25420	AT2301,ATGA20OX1,GA20OX1,GA5	2-oxoglutarate (2OG) and Fe(II)-dependent oxygenase superfamily protein	gibberellin 20 oxidase 1-like	_	_
FLAGAaRVE1	Potri.003G170200	-0.702	0	AT5G60910	AGL8,FUL	AGAMOUS-like 8	agamous-like MADS-box AGL27 [Solanum lycopersicum]	MIKC_MADS	MADS	FUL
FLAGAaRVE1	Potri.008G101000	-0.702	0	AT2G47180	AtGolS1,GolS1	galactinol synthase 1	galactinol synthase family [Populus trichocarpa]	_	_
FLAGAaRVE1	Potri.T172000	0.7	0	AT3G50930	BCS1	cytochrome BC1 synthesis	probable mitochondrial chaperone BCS1-B	_	_
FLAGAaRVE1	Potri.016G001800	0.705	0	_	_	_	hypothetical protein POPTR_0016s00370g [Populus trichocarpa]	_	_
FLAGAaRVE1	Potri.016G087800	0.706	0	AT3G53380	_	Concanavalin A-like lectin protein kinase family protein	L-type lectin-domain containing receptor kinase -like	_	_
FLAGAaRVE1	Potri.017G050200	0.707	0	AT5G64310	AGP1,ATAGP1	arabinogalactan protein 1	classical arabinogalactan 1-like	_	_
FLAGAaRVE1	Potri.014G185100	0.708	0	AT2G16230	_	O-Glycosyl hydrolases family 17 protein	glucan endo-1,3-beta-D-glucosidase-like	_	_
FLAGAaRVE1	Potri.001G451900	0.71	0	AT4G10490	_	2-oxoglutarate (2OG) and Fe(II)-dependent oxygenase superfamily protein	hyoscyamine 6-dioxygenase-like	_	_
FLAGAaRVE1	Potri.009G009600	0.71	0	AT3G57120	_	Protein kinase superfamily protein	lysM domain receptor-like kinase 3-like	_	_
FLAGAaRVE1	Potri.007G047900	0.713	0	AT3G19420	ATPEN2,PEN2	PTEN 2	Phosphatidylinositol-3,4,5-trisphosphate 3-phosphatase and dual-specificity phosphatase PTEN isoform 1 [Theobroma cacao]	_	_
FLAGAaRVE1	Potri.005G259300	0.716	0	AT1G21050	_	Protein of unknown function, DUF617	MIZU-KUSSEI 1-like	_	_
FLAGAaRVE1	Potri.001G016700	0.719	0	AT5G10400	_	Histone superfamily protein	histone -like [Glycine max]	_	_
FLAGAaRVE1	Potri.013G125000	0.721	0	AT3G54420	ATCHITIV,ATEP3,CHIV,EP3	homolog of carrot EP3-3 chitinase	endochitinase PR4-like	_	_
FLAGAaRVE1	Potri.004G196000	0.722	0	AT3G43720	_	Bifunctional inhibitor/lipid-transfer protein/seed storage 2S albumin superfamily protein	non-specific lipid transfer GPI-anchored 2-like isoform X1	_	_
FLAGAaRVE1	Potri.012G010100	0.724	0	AT2G33060	AtRLP27,RLP27	receptor like protein 27	receptor 12 [Populus euphratica]	_	_
FLAGAaRVE1	Potri.002G223100	0.728	0	_	_	_	fruit pKIWI501-like	_	_
FLAGAaRVE1	Potri.001G319200	0.736	0	AT4G13840	_	HXXXD-type acyl-transferase family protein	ECERIFERUM 26-like	_	_
FLAGAaRVE1	Potri.006G056600	0.736	0	AT5G06940	_	Leucine-rich repeat receptor-like protein kinase family protein	probably inactive leucine-rich repeat receptor kinase At5g06940	_	_
FLAGAaRVE1	Potri.004G026100	0.737	0	AT4G23180	CRK10,RLK4	cysteine-rich RLK (RECEPTOR-like protein kinase) 10	ATP binding [Ricinus communis]	_	_
FLAGAaRVE1	Potri.008G120300	0.737	0	AT1G68530	CER6,CUT1,G2,KCS6,POP1	3-ketoacyl-CoA synthase 6	3-ketoacyl- synthase 6	_	_
FLAGAaRVE1	Potri.013G090300	0.737	0	AT3G56400	ATWRKY70,WRKY70	WRKY DNA-binding protein 70	WRKY transcription factor 70 family [Populus trichocarpa]	WRKY	WRKY
FLAGAaRVE1	Potri.004G050400	0.74	0	AT4G35160	_	O-methyltransferase family protein	6a-hydroxymaackiain methyltransferase family [Populus trichocarpa]	_	_
FLAGAaRVE1	Potri.006G243700	0.741	0	AT5G25610	ATRD22,RD22	BURP domain-containing protein	dehydration-responsive RD22-like	_	_
FLAGAaRVE1	Potri.010G067900	0.741	0	AT3G23530	_	Cyclopropane-fatty-acyl-phospholipid synthase	Cyclopropane-fatty-acyl-phospholipid synthase isoform 1 [Theobroma cacao]	_	_
FLAGAaRVE1	Potri.016G135800	0.743	0	AT5G01870	_	Bifunctional inhibitor/lipid-transfer protein/seed storage 2S albumin superfamily protein	non-specific lipid-transfer 3-like	_	_
FLAGAaRVE1	Potri.018G014500	0.743	0	AT5G10770	_	Eukaryotic aspartyl protease family protein	nucleoid DNA-binding family [Populus trichocarpa]	_	_
FLAGAaRVE1	Potri.004G061900	0.749	0	AT4G32300	SD2-5	S-domain-2 5	G-type lectin S-receptor-like serine threonine- kinase SD2-5	_	_
FLAGAaRVE1	Potri.004G183500	0.75	0	AT2G17120	LYM2	lysm domain GPI-anchored protein 2 precursor	lysM domain-containing GPI-anchored 2	_	_
FLAGAaRVE1	Potri.018G019700	0.75	0	AT1G80840	ATWRKY40,WRKY40	WRKY DNA-binding protein 40	probable WRKY transcription factor 40	WRKY	WRKY
FLAGAaRVE1	Potri.006G224100	0.757	0	AT5G26170	ATWRKY50,WRKY50	WRKY DNA-binding protein 50	probable WRKY transcription factor 50	WRKY	WRKY
FLAGAaRVE1	Potri.002G121500	0.759	0	AT1G47230	CYCA3;4	CYCLIN A3;4	cyclin family [Populus trichocarpa]	_	_	CYCA3;4
FLAGAaRVE1	Potri.004G091300	0.76	0	AT5G40010	AATP1	AAA-ATPase 1	probable mitochondrial chaperone BCS1-B	_	_
FLAGAaRVE1	Potri.T045400	0.767	0	AT4G15093	_	catalytic LigB subunit of aromatic ring-opening dioxygenase family	Catalytic subunit of aromatic ring-opening dioxygenase family isoform 1 [Theobroma cacao]	_	_
FLAGAaRVE1	Potri.014G184100	0.769	0	AT2G16230	_	O-Glycosyl hydrolases family 17 protein	glucan endo-1,3-beta-D-glucosidase-like	_	_
FLAGAaRVE1	Potri.014G183800	0.77	0	AT2G16230	_	O-Glycosyl hydrolases family 17 protein	glucan endo-1,3-beta-D-glucosidase-like	_	_
FLAGAaRVE1	Potri.001G222100	0.774	0	AT1G75800	_	Pathogenesis-related thaumatin superfamily protein	thaumatin 1 isoform X1	_	_
FLAGAaRVE1	Potri.016G136000	0.775	0	AT5G01870	_	Bifunctional inhibitor/lipid-transfer protein/seed storage 2S albumin superfamily protein	lipid transfer family [Populus trichocarpa]	_	_
FLAGAaRVE1	Potri.004G181100	0.78	0	AT1G47670	_	Transmembrane amino acid transporter family protein	lysine histidine transporter-like 8	_	_
FLAGAaRVE1	Potri.013G036600	0.781	0	AT4G08850	_	Leucine-rich repeat receptor-like protein kinase family protein	probable LRR receptor-like serine threonine- kinase At4g08850 isoform X2	_	_
FLAGAaRVE1	Potri.001G221500	0.789	0	AT1G75800	_	Pathogenesis-related thaumatin superfamily protein	thaumatin 1 isoform X1	_	_
FLAGAaRVE1	Potri.001G221900	0.791	0	AT1G75800	_	Pathogenesis-related thaumatin superfamily protein	thaumatin 1 isoform X1	_	_
FLAGAaRVE1	Potri.019G099500	0.795	0	AT4G20970	_	basic helix-loop-helix (bHLH) DNA-binding superfamily protein	transcription factor bHLH118-like	bHLH	bHLH
FLAGAaRVE1	Potri.018G136800	0.798	0	AT4G15093	_	catalytic LigB subunit of aromatic ring-opening dioxygenase family	Catalytic subunit of aromatic ring-opening dioxygenase family isoform 1 [Theobroma cacao]	_	_
FLAGAaRVE1	Potri.006G179300	0.806	0	AT2G18660	PNP-A	plant natriuretic peptide A	EG45-like domain containing	_	_
FLAGAaRVE1	Potri.010G059400	0.807	0	AT1G60420	_	DC1 domain-containing protein	probable nucleoredoxin 1 isoform X2	_	_
FLAGAaRVE1	Potri.002G190700	0.809	0	_	_	_	NIM1-INTERACTING 1-like	_	_
FLAGAaRVE1	Potri.005G085200	0.813	0	AT5G64810	ATWRKY51,WRKY51	WRKY DNA-binding protein 51	probable WRKY transcription factor 51	WRKY	WRKY
FLAGAaRVE1	Potri.010G140000	0.819	0	AT3G51550	FER	Malectin/receptor-like protein kinase family protein	receptor kinase FERONIA	_	_	FER
FLAGAaRVE1	Potri.001G221100	0.827	0	AT1G75800	_	Pathogenesis-related thaumatin superfamily protein	thaumatin 1 isoform X1	_	_
FLAGAaRVE1	Potri.012G106700	0.838	0	AT3G48880	_	RNI-like superfamily protein	F-box LRR-repeat At3g48880-like [Camelina sativa]	_	MYB-related
FLAGAaRVE1	Potri.005G100700	0.849	0	AT1G64160	_	Disease resistance-responsive (dirigent-like protein) family protein	dirigent 19-like	_	_
FLAGAaRVE1	Potri.001G221700	0.851	0	AT1G75800	_	Pathogenesis-related thaumatin superfamily protein	thaumatin 1 isoform X1	_	_
FLAGAaRVE1	Potri.012G020100	0.852	0	AT5G24400	EMB2024,PGL3	NagB/RpiA/CoA transferase-like superfamily protein	probable 6-phosphogluconolactonase chloroplastic	_	_
FLAGAaRVE1	Potri.T173200	0.872	0	AT2G21100	_	Disease resistance-responsive (dirigent-like protein) family protein	dirigent 19-like	_	_
FLAGAaRVE1	Potri.005G232300	0.881	0	AT1G75450	ATCKX5,ATCKX6,CKX5	cytokinin oxidase 5	cytokinin dehydrogenase 5-like	_	_
FLAGAaRVE1	Potri.001G221800	0.903	0	AT1G75800	_	Pathogenesis-related thaumatin superfamily protein	thaumatin 1 isoform X1	_	_
